# Supplementary material for: Micrococcal nuclease sequencing of porcine sperm suggests enriched co-location between retained histones and genomic regions related to semen quality and early embryo development
Source: PeerJ. 2023 Jun 21;11:e15520. doi: 10.7717/peerj.15520 (PMC10290446; doi:10.7717/peerj.15520)
Supplement: Supplemental Information 4 — For each peak, the list shows, chromosome, start position, end position, width, −og10(P-value) and fold enrichment. [file peerj-11-15520-s004.xlsx]

## Sheet: MN_peaks
Chr	Start	End	Width	-log10 (pvalue)	Fold Enrichment
1	76252	76378	127	6.8495	3.78753
1	99157	99313	157	6.17334	3.59905
1	186465	186694	230	9.772	4.54147
1	194010	194132	123	9.01072	4.35298
1	200213	200485	273	6.8495	3.78753
1	217142	217282	141	4.89457	3.22208
1	225833	225968	136	6.17334	3.59905
1	257128	257330	203	9.46042	4.40163
1	279052	279187	136	6.17334	3.59905
1	289157	289271	115	4.29481	3.0336
1	311645	311957	313	12.1666	5.2954
1	313473	313617	145	6.17334	3.59905
1	417034	417163	130	8.26925	4.1645
1	457188	458099	912	26.1387	8.31113
1	478444	478600	157	4.89457	3.22208
1	498272	499219	948	18.3164	6.80326
1	509304	509499	196	7.54851	3.97602
1	578829	579170	342	4.70046	3.12287
1	584536	584715	180	8.26925	4.1645
1	610352	610466	115	6.8495	3.78753
1	626737	626870	134	7.28745	3.85359
1	639040	639153	114	4.70046	3.12287
1	646457	646595	139	6.8495	3.78753
1	727183	727345	163	9.772	4.54147
1	738530	738753	224	14.7126	5.86085
1	764462	764605	144	8.26925	4.1645
1	774263	774413	151	9.01072	4.35298
1	871639	871761	123	5.52124	3.41057
1	879475	879975	501	19.5922	6.51646
1	890536	890711	176	9.772	4.72995
1	892895	893048	154	9.01072	4.35298
1	922273	922470	198	6.8495	3.78753
1	945006	945177	172	11.3507	5.10692
1	973737	973849	113	4.89457	3.22208
1	1002183	1005421	3239	24.8447	7.16938
1	1030988	1031102	115	4.89457	3.22208
1	1041937	1042053	117	6.8495	3.78753
1	1042290	1042413	124	4.89457	3.22208
1	1063008	1063146	139	6.8495	3.78753
1	1111881	1111990	110	6.60524	3.67091
1	1170796	1170944	149	6.8495	3.78753
1	1174714	1174918	205	9.01072	4.35298
1	1176090	1176227	138	6.17334	3.59905
1	1209694	1209832	139	9.772	4.54147
1	1279690	1279867	178	8.26925	4.1645
1	1331695	1331829	135	9.772	4.72995
1	1335447	1335558	112	7.54851	3.97602
1	1376489	1376613	125	6.8495	3.78753
1	1422133	1422320	188	6.17334	3.59905
1	1438526	1438646	121	6.17334	3.59905
1	1447469	1447595	127	6.17334	3.59905
1	1480024	1480143	120	5.52124	3.41057
1	1503381	1503494	114	5.52124	3.41057
1	1510232	1510346	115	6.8495	3.78753
1	1513935	1514091	157	7.54851	3.97602
1	1516914	1517061	148	4.89457	3.22208
1	1519451	1519571	121	6.17334	3.59905
1	1524182	1524316	135	5.52124	3.41057
1	1574284	1574411	128	6.8495	3.78753
1	1584525	1584640	116	4.89457	3.22208
1	1595906	1596023	118	5.52124	3.41057
1	1683819	1683973	155	10.5522	4.91843
1	1810453	1810574	122	6.17334	3.59905
1	2003243	2003422	180	7.54851	3.97602
1	2003930	2004089	160	9.01072	4.35298
1	2120453	2120630	178	8.26925	4.1645
1	2147653	2148646	994	31.3846	9.44203
1	2172063	2172230	168	9.01072	4.35298
1	2231084	2231569	486	24.2436	3.62052
1	2263795	2264151	357	9.772	4.54147
1	2283825	2283942	118	6.17334	3.59905
1	2336517	2336640	124	6.17334	3.59905
1	2361569	2361773	205	9.772	4.54147
1	2384564	2384781	218	6.17334	3.59905
1	2398474	2398600	127	5.52124	3.41057
1	2417842	2417996	155	9.772	4.54147
1	2424451	2424988	538	6.8495	3.78753
1	2487149	2487316	168	7.54851	3.97602
1	2526611	2526769	159	5.52124	3.41057
1	2537486	2537598	113	4.29481	3.0336
1	2538012	2538143	132	6.17334	3.59905
1	2576914	2577030	117	7.54851	3.97602
1	2601018	2601243	226	15.5922	6.04933
1	2602172	2602432	261	7.09102	3.51579
1	2631768	2631926	159	9.01072	4.35298
1	2688506	2688673	168	7.54851	3.97602
1	2716435	2716645	211	26.1387	8.31113
1	2717346	2717497	152	9.772	4.54147
1	2734143	2734675	533	9.772	4.72995
1	2828152	2828307	156	6.17334	3.59905
1	2886034	2886372	339	16.2966	2.09952
1	2886919	2887317	399	21.1796	2.76345
1	2887982	2888140	159	17.3203	2.18034
1	2890045	2890169	125	10.9113	1.77645
1	2890511	2890623	113	5.1781	1.49563
1	2892963	2893566	604	30.8132	2.70117
1	2893853	2894139	287	18.7071	2.05121
1	2894422	2894918	497	28.97	2.39609
1	2895254	2895815	562	19.9695	2.01541
1	2917668	2917782	115	5.52124	3.41057
1	2961132	2961258	127	4.89457	3.22208
1	2968296	2968474	179	5.52124	3.41057
1	2989945	2990057	113	4.11731	2.94019
1	3121138	3121324	187	9.01072	4.35298
1	3222167	3222276	110	5.31046	3.30555
1	3304404	3304530	127	6.17334	3.59905
1	3407587	3407722	136	8.26925	4.1645
1	3430973	3431101	129	6.8495	3.78753
1	3431280	3431398	119	5.52124	3.41057
1	4239012	4239147	136	6.8495	3.78753
1	4258980	4259130	151	5.52124	3.41057
1	4293975	4294236	262	4.47616	2.44535
1	4392166	4392281	116	6.8495	3.78753
1	4547002	4547341	340	4.29481	3.0336
1	4547602	4547820	219	4.89457	3.22208
1	4548023	4548442	420	8.26925	4.1645
1	4548755	4549175	421	8.26925	4.1645
1	4549466	4550038	573	10.5522	4.91843
1	4596612	4596741	130	6.17334	3.59905
1	4693544	4693675	132	9.772	4.54147
1	4915025	4915321	297	9.772	4.72995
1	4949368	4949484	117	6.17334	3.59905
1	4953609	4953719	111	8.26925	4.1645
1	5667835	5667954	120	6.17334	3.59905
1	5887107	5887285	179	5.52124	3.41057
1	6425116	6425427	312	9.01072	4.35298
1	6569251	6569370	120	6.17334	3.59905
1	6725923	6726056	134	5.52124	3.41057
1	6760004	6760134	131	5.52124	3.41057
1	6813537	6813651	115	6.60524	3.67091
1	7272713	7272872	160	8.26925	4.1645
1	7372165	7372307	143	4.89457	3.22208
1	7446956	7447155	200	5.52124	3.41057
1	7447602	7448312	711	9.772	4.72995
1	7448552	7448726	175	13.8481	5.67236
1	7493200	7493344	145	4.89457	3.22208
1	7530301	7530435	135	5.52124	3.41057
1	7560560	7560900	341	6.40804	3.14402
1	7578932	7579288	357	6.17334	3.59905
1	7612027	7612234	208	9.772	4.72995
1	7612836	7613032	197	9.01072	4.35298
1	7639277	7639765	489	15.5922	6.04933
1	7650788	7650964	177	6.8495	3.78753
1	7651533	7651723	191	12.9992	5.48388
1	7679675	7679806	132	10.5522	4.91843
1	7801211	7801370	160	6.17334	3.59905
1	7919353	7919477	125	6.8495	3.78753
1	7995931	7998532	2602	11.3507	5.10692
1	7999976	8001516	1541	13.8481	5.67236
1	8045645	8045871	227	6.8495	3.78753
1	8047465	8047578	114	5.52124	3.41057
1	8106530	8106669	140	8.26925	4.1645
1	8122119	8122677	559	30.9045	5.18169
1	8220316	8220425	110	6.17334	3.59905
1	8244007	8244127	121	5.52124	3.41057
1	8403606	8403716	111	9.01072	4.35298
1	8451270	8451390	121	8.26925	4.1645
1	8457583	8457721	139	4.89457	3.22208
1	8499670	8499802	133	4.89457	3.22208
1	8526073	8526207	135	4.89457	3.22208
1	8609642	8609769	128	7.54851	3.97602
1	8620711	8621048	338	7.09102	3.51579
1	8686682	8686799	118	4.89457	3.22208
1	8752843	8752956	114	5.85335	3.21133
1	8920921	8921655	735	12.9992	5.48388
1	8924229	8924347	119	6.8495	3.78753
1	8985827	8986808	982	14.7126	5.86085
1	9047704	9047814	111	6.17334	3.59905
1	9048127	9048287	161	7.54851	3.97602
1	9080655	9080773	119	6.8495	3.78753
1	9108428	9108563	136	11.3507	5.10692
1	9130859	9131196	338	7.54851	3.97602
1	9165393	9165644	252	7.09102	3.51579
1	9165782	9166094	313	6.60524	3.67091
1	9239202	9239368	167	9.772	4.72995
1	9290171	9290296	126	6.17334	3.59905
1	9325477	9325598	122	6.17334	3.59905
1	9334727	9334854	128	5.52124	3.41057
1	9492067	9492190	124	5.2663	3.05909
1	9524977	9525143	167	6.17334	3.59905
1	9620527	9620712	186	13.8481	5.67236
1	9647961	9648076	116	5.52124	3.41057
1	9697010	9697122	113	5.85335	3.21133
1	9703481	9704212	732	13.8481	5.67236
1	9730757	9730900	144	6.8495	3.78753
1	9933579	9934522	944	11.3507	5.10692
1	9993570	9993692	123	5.85335	3.21133
1	10185563	10185712	150	7.54851	3.97602
1	10233020	10233164	145	12.9992	5.48388
1	10235048	10235491	444	9.01072	4.35298
1	10284955	10285068	114	5.52124	3.41057
1	10286712	10286912	201	4.89457	3.22208
1	10417548	10417726	179	7.09102	3.51579
1	11367674	11369002	1329	39.4255	10.7954
1	11765032	11765152	121	8.26925	4.1645
1	11886168	11886286	119	7.54851	3.97602
1	12122078	12122198	121	6.8495	3.78753
1	12167886	12168331	446	9.01072	4.35298
1	12268063	12268198	136	5.52124	3.41057
1	12297553	12298045	493	13.8481	5.67236
1	12298203	12298334	132	9.772	4.72995
1	12298682	12298801	120	7.54851	3.97602
1	12505253	12505432	180	9.772	4.72995
1	13467861	13467975	115	4.89457	3.22208
1	13701919	13702031	113	4.29481	3.0336
1	14490814	14490978	165	6.17334	3.59905
1	14491262	14491410	149	13.8481	5.67236
1	14691797	14692672	876	14.7126	5.86085
1	14866507	14866650	144	7.54851	3.97602
1	14911959	14912100	142	5.52124	3.41057
1	15016626	15016867	242	12.7692	4.88589
1	15118555	15118685	131	6.17334	3.59905
1	15329516	15329645	130	7.54851	3.97602
1	15329786	15329929	144	9.01072	4.35298
1	15413937	15414098	162	6.8495	3.78753
1	15978012	15978123	112	5.52124	3.41057
1	16052894	16053065	172	4.24476	2.62208
1	16056463	16056592	130	6.8495	3.78753
1	16139925	16140089	165	9.772	4.72995
1	16249426	16249645	220	6.17334	3.59905
1	16286754	16287035	282	9.772	4.54147
1	16497564	16497675	112	5.52124	3.41057
1	16969593	16969866	274	9.772	4.54147
1	17108287	17108397	111	5.31046	3.30555
1	17136716	17136835	120	7.54851	3.97602
1	17137727	17137847	121	8.26925	4.1645
1	17183281	17183416	136	4.89457	3.22208
1	17355973	17356181	209	7.54851	3.97602
1	17369068	17369666	599	7.54851	3.97602
1	17448680	17448792	113	8.26925	4.1645
1	17511401	17511539	139	7.54851	3.97602
1	18289180	18289642	463	9.772	4.54147
1	18290511	18290716	206	9.01072	4.35298
1	18329540	18329676	137	4.89457	3.22208
1	18379769	18379945	177	7.54851	3.97602
1	18858459	18859410	952	24.1133	7.93416
1	19059023	19060167	1145	36.8687	10.3844
1	19097260	19097388	129	8.26925	4.1645
1	19097727	19097886	160	4.89457	3.22208
1	19150230	19150369	140	5.52124	3.41057
1	19339511	19340043	533	9.01072	4.35298
1	19508785	19508951	167	4.89457	3.22208
1	19570939	19571080	142	6.17334	3.59905
1	19613297	19613445	149	9.01072	4.35298
1	19756399	19756763	365	8.26925	4.1645
1	19806980	19807139	160	5.52124	3.41057
1	19888496	19888656	161	7.28745	3.85359
1	20418979	20419286	308	6.60524	3.67091
1	20997928	20998831	904	8.26925	4.1645
1	21022402	21022606	205	8.26925	4.1645
1	21048983	21049141	159	6.17334	3.59905
1	21159564	21159704	141	6.17334	3.59905
1	21742506	21742788	283	5.2663	3.05909
1	22240405	22240541	137	8.26925	4.1645
1	22575608	22576326	719	7.54851	3.97602
1	22801725	22801989	265	10.5522	4.91843
1	23114901	23115513	613	13.8481	5.67236
1	23337128	23337631	504	8.66881	3.16325
1	23525675	23526266	592	15.5922	6.04933
1	23594959	23595499	541	16.4863	6.23781
1	24288638	24288750	113	5.52124	3.41057
1	25224974	25225087	114	4.89457	3.22208
1	25230694	25230855	162	9.772	4.72995
1	25438378	25438491	114	5.94583	3.48823
1	25441973	25442138	166	4.89457	3.22208
1	25480848	25481015	168	9.772	4.72995
1	25594157	25594285	129	5.94583	3.48823
1	25735752	25735914	163	18.3164	6.61478
1	26079165	26079336	172	4.89457	3.22208
1	26088519	26089346	828	9.772	4.72995
1	26255663	26255803	141	6.17334	3.59905
1	26301270	26301481	212	6.8495	3.78753
1	26476002	26476153	152	5.94583	3.48823
1	26799374	26799491	118	5.31046	3.30555
1	26801171	26801292	122	5.52124	3.41057
1	26806579	26806712	134	9.772	4.54147
1	27037490	27037831	342	10.5522	4.91843
1	27136434	27136604	171	6.17334	3.59905
1	27273784	27273905	122	4.89457	3.22208
1	27274017	27274193	177	6.8495	3.78753
1	27302107	27302226	120	6.8495	3.78753
1	27380456	27380749	294	7.54851	3.97602
1	27605881	27606002	122	6.8495	3.78753
1	27908910	27909033	124	6.17334	3.59905
1	28566277	28566523	247	13.8481	5.67236
1	28974936	28975052	117	6.8495	3.78753
1	29715386	29715511	126	6.17334	3.59905
1	30172753	30173523	771	12.9992	5.48388
1	31185139	31185424	286	6.60524	3.67091
1	31282380	31282577	198	7.54851	3.97602
1	31695491	31695631	141	7.54851	3.97602
1	31796170	31796352	183	14.7126	5.86085
1	31797390	31797508	119	5.52124	3.41057
1	32248299	32248449	151	60.5589	7.25551
1	32361646	32361763	118	9.772	4.54147
1	32389671	32389938	268	4.89457	3.22208
1	32390071	32390239	169	5.52124	3.41057
1	32419123	32419264	142	8.26925	4.1645
1	33043832	33044044	213	10.5522	4.91843
1	33155078	33155221	144	7.54851	3.97602
1	33527771	33527964	194	8.26925	4.1645
1	33617695	33618124	430	9.46042	4.58431
1	33618522	33618991	470	13.8481	5.67236
1	33621389	33621498	110	5.52124	3.41057
1	33670654	33671313	660	10.5522	4.91843
1	34693411	34693590	180	10.5522	4.91843
1	34758119	34758235	117	6.17334	3.59905
1	34774982	34775201	220	10.5522	4.91843
1	34993540	34994268	729	15.1622	5.86307
1	35464921	35465065	145	4.57375	2.02365
1	35515272	35515402	131	5.94583	3.48823
1	35623934	35624043	110	4.29481	3.0336
1	35697039	35697175	137	6.8495	3.78753
1	35788099	35788573	475	6.17334	3.59905
1	35788958	35789072	115	4.89457	3.22208
1	36014253	36014934	682	9.46042	4.58431
1	36065643	36065759	117	4.29481	3.0336
1	36067446	36067572	127	7.99138	4.03627
1	36165921	36166040	120	6.17334	3.59905
1	36193481	36193661	181	4.1611	2.75463
1	36799666	36799822	157	7.54851	3.97602
1	37193427	37193552	126	6.8495	3.78753
1	37193744	37194069	326	9.01072	4.35298
1	37325254	37325371	118	7.28745	3.85359
1	37396409	37396597	189	5.52124	3.41057
1	37604662	37604814	153	5.52124	3.41057
1	37615195	37615496	302	5.2663	3.05909
1	37667953	37668091	139	6.17334	3.59905
1	37738597	37738716	120	4.89457	3.22208
1	37760868	37761220	353	6.8495	3.78753
1	37761572	37761718	147	8.26925	4.1645
1	38896501	38896614	114	5.52124	3.41057
1	38988355	38988472	118	6.17334	3.59905
1	39138402	39138585	184	4.70046	3.12287
1	39274476	39274692	217	4.89457	3.22208
1	40022681	40022856	176	13.8481	5.67236
1	40040328	40040999	672	9.772	4.54147
1	40139282	40139438	157	7.54851	3.97602
1	40891710	40891995	286	5.52124	3.41057
1	40900140	40900632	493	8.26925	4.1645
1	40921018	40921285	268	7.73977	3.82026
1	42216986	42217115	130	7.99138	4.03627
1	42318274	42318932	659	11.3507	5.10692
1	42983562	42984329	768	12.157	5.29108
1	43003620	43003779	160	10.5157	4.42919
1	43479705	43479872	168	78.5941	10.0546
1	43483112	43483519	408	6.60524	3.67091
1	43739623	43739761	139	4.29481	3.0336
1	43988293	43988460	168	5.85335	3.21133
1	44039277	44039435	159	4.70182	2.90686
1	44136731	44136852	122	4.89457	3.22208
1	44181424	44182328	905	11.3507	5.10692
1	44185864	44185990	127	5.31046	3.30555
1	44488056	44488180	125	9.46042	4.58431
1	44522515	44522665	151	7.28745	3.85359
1	44889801	44889962	162	6.8495	3.78753
1	44962848	44963782	935	7.73977	3.66802
1	45170491	45170616	126	8.26925	4.1645
1	45170886	45171282	397	9.09299	4.12472
1	45219942	45220111	170	9.772	4.72995
1	45721772	45721920	149	7.54851	3.97602
1	46536862	46537017	156	4.83877	2.63684
1	46886143	46886316	174	7.54851	3.97602
1	47081033	47081171	139	5.85335	3.21133
1	47169046	47169957	912	10.5522	4.91843
1	47355254	47355479	226	6.17334	3.59905
1	48617991	48618164	174	5.31046	3.30555
1	48618305	48618571	267	4.47616	2.54684
1	48929632	48929773	142	5.52124	3.41057
1	49634810	49634920	111	5.52124	3.41057
1	49930093	49930238	146	6.66755	3.70052
1	49942113	49942578	466	10.5522	4.91843
1	49977836	49978076	241	6.17334	3.59905
1	50045659	50045776	118	4.89457	3.22208
1	50445913	50446037	125	4.1611	2.75463
1	50721928	50722041	114	5.94583	3.48823
1	50804423	50805350	928	5.85335	3.21133
1	50931195	50931639	445	10.5522	4.91843
1	50949009	50949134	126	6.17334	3.59905
1	51278451	51278588	138	5.94583	3.48823
1	51790725	51790933	209	5.52124	3.41057
1	52193293	52193881	589	18.3164	6.61478
1	52434949	52435183	235	9.01072	4.35298
1	52942075	52942185	111	5.94583	3.48823
1	52998008	52998876	869	39.1236	10.7614
1	53007734	53007854	121	6.8495	3.78753
1	53143299	53143418	120	5.52124	3.41057
1	53256536	53256665	130	6.8495	3.78753
1	53281220	53281743	524	12.0029	4.73365
1	53515647	53515768	122	6.17334	3.59905
1	53865407	53865550	144	9.772	4.72995
1	53866727	53866847	121	7.54851	3.97602
1	53869117	53869457	341	8.26925	4.1645
1	54345655	54346527	873	12.7692	4.88589
1	54376739	54376926	188	15.5586	4.30163
1	54536618	54536735	118	5.52124	3.41057
1	54596973	54597173	201	7.73977	3.66802
1	54612690	54613708	1019	16.4863	6.23781
1	54991588	54992330	743	18.3164	6.61478
1	55333290	55334278	989	8.74288	3.55024
1	55407928	55408248	321	6.8495	3.78753
1	55618209	55618331	123	7.54851	3.97602
1	55754017	55754168	152	6.17334	3.59905
1	55859938	55860147	210	10.5522	4.91843
1	56069695	56069936	242	18.3164	6.61478
1	56136382	56136492	111	4.89457	3.22208
1	56154122	56155079	958	9.772	4.72995
1	56492013	56492218	206	6.17334	3.59905
1	56492389	56492533	145	8.26925	4.1645
1	57009935	57010125	191	6.8495	3.78753
1	57010288	57010406	119	6.8495	3.78753
1	57128740	57128880	141	7.54851	3.97602
1	57165302	57165630	329	11.3507	5.10692
1	57317342	57317497	156	7.99138	4.03627
1	57364102	57364250	149	16.4863	6.23781
1	57423902	57424074	173	7.54851	3.97602
1	57437929	57438144	216	16.4863	6.23781
1	57476742	57476858	117	6.17334	3.59905
1	57615296	57615419	124	6.8495	3.78753
1	57694637	57694768	132	6.17334	3.59905
1	57842161	57842815	655	13.8481	5.67236
1	58281397	58281535	139	8.26925	4.1645
1	58281773	58281914	142	8.26925	4.1645
1	58547744	58547865	122	6.17334	3.59905
1	58617009	58617135	127	4.89457	3.22208
1	58703310	58703767	458	21.1602	7.36871
1	60118879	60118994	116	3.86711	2.01525
1	60605953	60606797	845	18.3164	6.80326
1	60747054	60747164	111	6.8495	3.78753
1	60987176	60987784	609	11.3507	5.10692
1	62341700	62342253	554	13.8481	5.67236
1	62661784	62662143	360	9.772	4.54147
1	63431111	63431241	131	6.8495	3.78753
1	63602100	63602223	124	6.50509	3.49691
1	64015914	64016039	126	5.52124	3.41057
1	64078564	64078752	189	10.5522	4.91843
1	64639863	64640072	210	9.772	4.72995
1	64645774	64646257	484	16.4863	6.23781
1	64869224	64869354	131	6.8495	3.78753
1	65832677	65832792	116	5.52124	3.41057
1	65843604	65843731	128	6.17334	3.59905
1	66320909	66321020	112	6.8495	3.78753
1	66323631	66323745	115	6.17334	3.59905
1	66535238	66535530	293	9.772	4.54147
1	66538910	66539044	135	5.52124	3.41057
1	66545265	66545431	167	6.8495	3.78753
1	66785882	66786029	148	4.89457	3.22208
1	66883384	66883505	122	4.89457	3.22208
1	67222954	67223134	181	9.01072	4.35298
1	67287937	67288169	233	5.52124	3.41057
1	67669295	67669405	111	6.17334	3.59905
1	68060899	68061010	112	4.24476	2.62208
1	68169422	68169548	127	5.52124	3.41057
1	68339242	68339386	145	7.86934	3.98054
1	68918126	68918404	279	9.772	4.54147
1	69002387	69002500	114	4.89457	3.22208
1	69586297	69586526	230	5.84605	3.44007
1	69906398	69906530	133	4.1611	2.75463
1	70977175	70977335	161	10.2238	4.76699
1	71157883	71158049	167	8.26925	4.1645
1	71170030	71170176	147	11.3507	5.10692
1	71359742	71360064	323	5.31046	3.30555
1	71399859	71399987	129	9.772	4.54147
1	71435538	71435794	257	4.89457	3.22208
1	72213092	72213215	124	7.54851	3.97602
1	72311888	72312045	158	9.01072	4.35298
1	72330830	72330959	130	5.52124	3.41057
1	72331211	72331456	246	9.79599	4.27696
1	72520269	72520404	136	6.17334	3.59905
1	72552742	72552922	181	6.17334	3.59905
1	72728278	72728641	364	6.17334	3.59905
1	72812133	72812938	806	9.772	4.54147
1	72839952	72840134	183	6.60524	3.67091
1	73062827	73062967	141	6.17334	3.59905
1	73092845	73093702	858	14.7126	5.86085
1	73172021	73172678	658	18.7537	6.77646
1	73195258	73195417	160	9.01072	4.35298
1	73220515	73220710	196	11.0053	4.94967
1	73478741	73478871	131	6.8495	3.78753
1	73548998	73549139	142	10.5522	4.91843
1	73869606	73870863	1258	42.5673	11.5153
1	74066908	74067773	866	9.01072	4.35298
1	74273618	74273752	135	9.01072	4.35298
1	74288365	74288486	122	5.31046	3.30555
1	74303399	74303787	389	7.54851	3.97602
1	74344508	74344634	127	4.29481	3.0336
1	74349025	74349184	160	6.17334	3.59905
1	74467374	74467597	224	6.17334	3.59905
1	74498059	74498199	141	4.89457	3.22208
1	74626327	74626600	274	8.71601	4.21895
1	74629972	74630172	201	12.1666	5.2954
1	74630311	74630442	132	9.772	4.54147
1	74677751	74677872	122	5.52124	3.41057
1	74851026	74851155	130	5.52124	3.41057
1	75508388	75508653	266	6.17334	3.59905
1	75511801	75511952	152	5.52124	3.41057
1	75522761	75522885	125	6.17334	3.59905
1	75584994	75585159	166	7.54851	3.97602
1	75822324	75822671	348	12.1666	5.2954
1	75993299	75993935	637	7.54851	3.97602
1	76179439	76179642	204	10.5522	4.91843
1	76429783	76430052	270	6.17334	3.59905
1	76615465	76616316	852	11.3507	5.10692
1	76779131	76780235	1105	12.9992	5.48388
1	76792888	76793029	142	10.5522	4.91843
1	76840738	76840847	110	6.8495	3.78753
1	76896888	76897050	163	10.5522	4.91843
1	76935721	76936562	842	21.1602	7.36871
1	76998199	76998751	553	9.772	4.72995
1	77159469	77159681	213	6.8495	3.78753
1	77465918	77466350	433	15.5922	6.04933
1	77660299	77660443	145	6.8495	3.78753
1	77926425	77926550	126	6.60524	3.67091
1	78588811	78588920	110	4.47616	2.44535
1	78707309	78707427	119	5.34426	2.75102
1	78926076	78926344	269	6.8495	3.78753
1	78926511	78926626	116	4.29481	3.0336
1	79559326	79559477	152	5.52124	3.41057
1	79792223	79792422	200	9.01072	4.35298
1	79792811	79792957	147	8.26925	4.1645
1	79802652	79802779	128	6.17334	3.59905
1	79901168	79901279	112	7.28745	3.85359
1	80235415	80235559	145	6.8495	3.78753
1	80243500	80243632	133	6.17334	3.59905
1	80244366	80244532	167	10.5522	4.91843
1	80244720	80245017	298	18.3164	6.61478
1	80555587	80555701	115	5.52124	3.41057
1	80569299	80569477	179	4.89457	3.22208
1	81400251	81400406	156	6.8495	3.78753
1	81504774	81505099	326	5.52124	3.41057
1	81666007	81666157	151	5.2663	3.05909
1	81997344	81997549	206	13.5501	5.03812
1	82020675	82020806	132	5.31046	3.30555
1	82086246	82086448	203	7.54851	3.97602
1	82161980	82162104	125	4.89457	3.22208
1	82432426	82432559	134	6.8495	3.78753
1	82541048	82541220	173	7.54851	3.97602
1	82634152	82634321	170	7.99138	4.03627
1	82799624	82799783	160	8.26925	4.1645
1	82800308	82800451	144	6.17334	3.59905
1	83137287	83137494	208	9.01072	4.35298
1	83746308	83746421	114	5.34426	2.75102
1	83849667	83849868	202	19.2516	6.99175
1	83850863	83850979	117	4.11731	2.94019
1	83995880	83996314	435	12.1666	5.2954
1	84368255	84369021	767	16.0393	6.04574
1	84377132	84377259	128	6.17334	3.59905
1	84386357	84386542	186	6.98403	3.05428
1	84543810	84543959	150	12.1666	5.2954
1	84545220	84545418	199	13.8481	5.67236
1	84545941	84546120	180	6.8495	3.78753
1	84552642	84552756	115	5.52124	3.41057
1	85059623	85059792	170	6.17334	3.59905
1	85290608	85290797	190	9.01072	4.35298
1	85291425	85292609	1185	42.5673	11.5153
1	85417852	85418539	688	35.754	10.196
1	85544221	85544385	165	4.70046	3.12287
1	85894864	85895012	149	4.89457	3.22208
1	86159548	86159669	122	9.22533	3.38823
1	86164096	86164220	125	5.52124	3.41057
1	86326091	86326453	363	9.01072	4.35298
1	87116854	87117044	191	9.772	4.72995
1	87271053	87271181	129	6.8495	3.78753
1	87271699	87271866	168	7.54851	3.97602
1	87287646	87288548	903	25.7904	7.47385
1	87539916	87540174	259	7.73977	3.66802
1	87634420	87635187	768	89.9254	19.0547
1	87809264	87810162	899	22.1328	7.5572
1	87905326	87906144	819	17.8356	6.59378
1	87906943	87907074	132	6.17334	3.59905
1	87917116	87917273	158	8.26925	4.1645
1	87917462	87917586	125	5.52124	3.41057
1	88145858	88145972	115	6.17334	3.59905
1	88596483	88596597	115	5.52124	3.41057
1	88921257	88922526	1270	53.3063	13.2117
1	89307927	89308057	131	6.8495	3.78753
1	89619985	89620095	111	4.89457	3.22208
1	89780922	89781080	159	8.26925	4.1645
1	89892721	89893041	321	6.8495	3.78753
1	90118242	90118375	134	6.8495	3.78753
1	90137518	90137668	151	9.01072	4.35298
1	90138073	90138195	123	6.8495	3.78753
1	90235913	90236911	999	12.9992	5.48388
1	90369210	90369339	130	9.01072	4.35298
1	90369547	90369687	141	4.29481	3.0336
1	90369922	90370183	262	7.54851	3.97602
1	90613596	90613742	147	4.29481	3.0336
1	90747746	90747880	135	5.52124	3.41057
1	90797553	90797667	115	5.52124	3.41057
1	90881099	90881216	118	4.89457	3.22208
1	90987013	90987299	287	6.17334	3.59905
1	91052091	91052969	879	14.7126	5.86085
1	91499817	91499944	128	6.17334	3.59905
1	91606232	91607786	1555	114.048	22.6359
1	91620913	91621062	150	4.89457	3.22208
1	91624311	91624425	115	4.29481	3.0336
1	91625152	91625815	664	18.3164	6.61478
1	92028510	92029113	604	9.772	4.54147
1	92418356	92418477	122	6.17334	3.59905
1	92422449	92422570	122	6.17334	3.59905
1	92506289	92507266	978	17.0155	6.07227
1	92508002	92508129	128	4.08592	2.21459
1	92555565	92555771	207	7.54851	3.97602
1	92578627	92578823	197	5.71072	3.05315
1	92580320	92580605	286	12.5625	3.294
1	92581074	92581269	196	5.54039	1.85537
1	92602454	92602770	317	13.1215	2.42161
1	92603254	92603383	130	6.07987	1.64261
1	92603798	92604013	216	4.14129	1.45318
1	92604261	92604511	251	12.1046	2.06868
1	92604709	92604993	285	17.2793	2.60535
1	92622403	92622514	112	6.17334	3.59905
1	92661017	92661161	145	12.3317	4.86334
1	92665118	92665309	192	6.8495	3.78753
1	92678776	92678887	112	4.43872	2.88443
1	92704401	92704526	126	6.60524	3.67091
1	92720976	92721108	133	4.02702	2.34386
1	92727143	92727295	153	7.54851	3.97602
1	92728158	92729053	896	23.1173	7.74568
1	92765369	92765480	112	6.8495	3.78753
1	92768849	92768968	120	6.17334	3.59905
1	92769407	92769612	206	4.89457	3.22208
1	92769813	92769966	154	9.85843	4.60134
1	92770706	92772479	1774	14.7126	5.86085
1	92772709	92773116	408	11.3507	5.10692
1	92773462	92773807	346	19.6848	6.95914
1	92774563	92774935	373	10.5522	4.91843
1	92775187	92776252	1066	14.7126	5.86085
1	92776647	92776879	233	5.2663	3.05909
1	92776993	92777590	598	9.772	4.72995
1	92777749	92778018	270	8.26925	4.1645
1	92778134	92778421	288	8.40735	3.97249
1	92778541	92778723	183	8.71446	4.24473
1	92779953	92780227	275	7.09102	3.51579
1	92780529	92781236	708	8.40735	3.97249
1	92781445	92781799	355	9.772	4.54147
1	92781942	92782286	345	9.46042	4.40163
1	92782592	92782754	163	12.9341	5.45467
1	92783934	92784367	434	7.03222	3.73555
1	92784671	92785070	400	15.3065	5.73818
1	92786368	92786513	146	6.47948	3.30282
1	92787025	92787180	156	7.9784	3.79537
1	92787300	92787891	592	14.769	5.69561
1	92788044	92791099	3056	9.27005	3.46024
1	92791226	92791426	201	6.77212	3.75042
1	92792859	92793143	285	9.46042	4.58431
1	92794127	92794372	246	9.79599	4.27696
1	92794900	92795279	380	15.5922	6.04933
1	92795605	92795940	336	6.17334	3.59905
1	92796053	92797019	967	13.8481	5.67236
1	92797592	92797728	137	6.40804	3.27451
1	92798218	92798363	146	11.0053	4.94967
1	92798965	92799547	583	12.9992	5.48388
1	92801855	92801983	129	5.31046	3.30555
1	92802823	92802983	161	7.54851	3.97602
1	92804437	92804659	223	8.40735	3.97249
1	92805043	92805173	131	6.46191	3.36356
1	92806698	92806968	271	4.35259	2.52267
1	92808198	92808432	235	5.2663	3.05909
1	92808606	92808978	373	9.46042	4.40163
1	92809334	92809496	163	9.46042	4.58431
1	92809687	92809811	125	9.772	4.54147
1	92810038	92810627	590	12.1666	5.2954
1	92811020	92812247	1228	15.272	5.91035
1	92812445	92812733	289	8.71601	4.21895
1	92812913	92813392	480	12.9992	5.48388
1	92813688	92813899	212	16.9306	6.22842
1	92814292	92814708	417	11.3507	5.10692
1	92814862	92815675	814	16.4863	6.23781
1	92815811	92816122	312	6.8495	3.78753
1	92816245	92816404	160	11.5922	4.31839
1	92816595	92817077	483	11.3507	5.10692
1	92817296	92817853	558	8.74288	3.55024
1	92818008	92818138	131	8.71601	4.21895
1	92818277	92818399	123	6.8495	3.78753
1	92818700	92818885	186	6.40804	3.14402
1	92819083	92819398	316	10.5522	4.91843
1	92819750	92821872	2123	28.5885	8.60326
1	92822049	92823221	1173	16.4863	6.23781
1	92823334	92823587	254	5.85335	3.21133
1	92823834	92824203	370	18.3164	6.80326
1	92824330	92825058	729	21.1602	7.36871
1	92825306	92825849	544	14.1178	5.60196
1	92826087	92828157	2071	21.863	6.14518
1	92828614	92831271	2658	19.2516	6.99175
1	92831874	92832657	784	17.3945	6.4263
1	92832808	92834305	1498	18.3164	6.80326
1	92834550	92834838	289	7.86561	3.71948
1	92836585	92836700	116	5.49121	2.35027
1	92838661	92856870	18210	474.645	7.81536
1	92857072	92857203	132	8.80425	2.68372
1	92858798	92858969	172	12.5429	3.55859
1	92861039	92862745	1707	209.576	17.3202
1	92872819	92873879	1061	49.3947	5.21444
1	92874782	92878519	3738	341.263	11.1568
1	92879111	92879965	855	31.2469	6.34159
1	92880851	92881055	205	39.8159	7.56754
1	92892684	92892832	149	9.27005	3.46024
1	92907560	92907684	125	8.24834	4.03904
1	92917127	92917281	155	4.48126	2.48799
1	92927866	92927991	126	5.06283	2.56617
1	92938319	92938496	178	5.60105	2.74164
1	92960020	92960187	168	5.9027	2.84183
1	93006256	93006389	134	4.48719	2.44916
1	93011488	93011630	143	6.34028	2.84973
1	93016154	93016342	189	5.32932	2.44294
1	93030075	93030187	113	5.10195	2.77501
1	93032266	93032445	180	7.05584	2.56329
1	93048030	93048169	140	8.63395	3.19915
1	93048984	93049168	185	8.04047	3.03269
1	93050229	93050350	122	5.09078	2.57519
1	93061351	93061514	164	8.258	2.88738
1	93065205	93065398	194	10.0111	2.2862
1	93070085	93070328	244	16.2502	4.48431
1	93074694	93074819	126	9.52887	3.53928
1	93077530	93077668	139	9.78053	3.20411
1	93079766	93079880	115	6.60037	2.86599
1	93084747	93084861	115	7.93795	3.20737
1	93093841	93094095	255	6.27385	3.04483
1	93095791	93095969	179	6.6922	3.11089
1	93098324	93098618	295	9.63387	3.65965
1	93103894	93104074	181	6.69973	2.74741
1	93111770	93111978	209	10.1592	3.66295
1	93112136	93112420	285	6.22951	2.59518
1	93113899	93114015	117	5.86828	2.97937
1	93115367	93115656	290	9.61316	3.8485
1	93116298	93116538	241	4.70632	2.73304
1	93139549	93139756	208	7.10827	3.34844
1	93150058	93150249	192	14.9342	3.07627
1	93323547	93323910	364	7.99138	4.03627
1	93463181	93463330	150	9.01072	4.35298
1	93785111	93785239	129	6.17334	3.59905
1	93832748	93832887	140	4.89457	3.22208
1	93974137	93974441	305	4.70182	2.90686
1	94173949	94175275	1327	29.2562	8.87658
1	94295033	94295170	138	6.8495	3.78753
1	94295906	94296043	138	7.54851	3.97602
1	94343396	94343512	117	5.52124	3.41057
1	94858276	94859399	1124	17.3945	6.4263
1	94959318	94959440	123	4.89457	3.22208
1	95205171	95205343	173	6.17334	3.59905
1	95492318	95492434	117	6.17334	3.59905
1	95559132	95559247	116	6.8495	3.78753
1	95663361	95664271	911	6.8495	3.78753
1	95727009	95727128	120	5.52124	3.41057
1	95741757	95741886	130	4.29481	3.0336
1	95809373	95809673	301	15.5922	6.04933
1	95809794	95809982	189	8.26925	4.1645
1	95868436	95869292	857	26.1387	8.31113
1	96048634	96048800	167	5.52124	3.41057
1	96052068	96052200	133	6.60524	3.67091
1	96069590	96069718	129	6.8495	3.78753
1	96237632	96237743	112	4.70046	3.12287
1	96253051	96253160	110	4.70182	2.90686
1	96287942	96288073	132	5.52124	3.41057
1	96302661	96302775	115	9.01072	4.35298
1	96522199	96522331	133	7.54851	3.97602
1	96522642	96523020	379	8.26925	4.1645
1	96541225	96541343	119	5.52124	3.41057
1	96541576	96541736	161	7.54851	3.97602
1	96562120	96562251	132	5.52124	3.41057
1	96605338	96605485	148	5.31046	3.30555
1	96663121	96664070	950	11.3507	5.10692
1	96712886	96713008	123	5.52124	3.41057
1	96715130	96715247	118	6.17334	3.59905
1	96752239	96753241	1003	32.4632	9.63051
1	96839484	96839649	166	9.01072	4.35298
1	96841110	96841224	115	5.52124	3.41057
1	96853979	96854142	164	7.54851	3.97602
1	97343300	97343503	204	6.8495	3.78753
1	97549511	97549794	284	5.52124	3.41057
1	97549959	97550313	355	7.54851	3.97602
1	97602091	97602230	140	7.54851	3.97602
1	97612674	97613025	352	9.01072	4.35298
1	97637229	97637339	111	7.99138	4.03627
1	97734452	97734643	192	9.772	4.72995
1	97735174	97735359	186	6.8495	3.78753
1	97818021	97819020	1000	12.6201	5.31503
1	97956107	97956232	126	6.17334	3.59905
1	98013832	98013993	162	7.54851	3.97602
1	98014798	98014940	143	7.54851	3.97602
1	98083066	98083190	125	5.52124	3.41057
1	98252513	98252727	215	6.8495	3.78753
1	98289461	98289597	137	6.17334	3.59905
1	98424031	98424153	123	4.70046	3.12287
1	98451124	98451293	170	9.01072	4.35298
1	98452695	98452825	131	4.89457	3.22208
1	98462447	98462567	121	4.89457	3.22208
1	98480304	98480582	279	8.26925	4.1645
1	98541884	98542006	123	6.17334	3.59905
1	98563664	98563827	164	9.772	4.54147
1	99061840	99061980	141	8.26925	4.1645
1	99080773	99080928	156	7.54851	3.97602
1	99271490	99271902	413	11.3507	5.10692
1	99446471	99446645	175	5.31046	3.30555
1	99449712	99449831	120	5.52124	3.41057
1	99465541	99465677	137	4.89457	3.22208
1	99727030	99727151	122	4.89457	3.22208
1	99727887	99729153	1267	26.1387	8.31113
1	99809405	99809827	423	11.0053	4.94967
1	99814499	99815469	971	9.01072	4.35298
1	99861111	99861254	144	5.19226	2.49896
1	99861645	99861819	175	9.772	4.54147
1	99864130	99864245	116	3.75708	2.29215
1	100077550	100077665	116	4.89457	3.22208
1	100172626	100172751	126	8.26925	4.1645
1	100220222	100220347	126	6.17334	3.59905
1	100289210	100289409	200	12.1666	5.2954
1	100289631	100289748	118	5.52124	3.41057
1	100345336	100345446	111	4.89457	3.22208
1	100419347	100419462	116	4.89457	3.22208
1	100419955	100420083	129	7.54851	3.97602
1	100469225	100469627	403	7.54851	3.97602
1	100514762	100514940	179	7.54851	3.97602
1	100639717	100639911	195	7.54851	3.97602
1	100698858	100699025	168	9.772	4.54147
1	100700192	100700317	126	6.17334	3.59905
1	100714894	100715007	114	4.70046	3.12287
1	100969329	100970912	1584	42.5673	11.5153
1	101118938	101119055	118	5.52124	3.41057
1	101381392	101381509	118	6.8495	3.78753
1	101389903	101390102	200	9.772	4.72995
1	101767637	101767783	147	8.26925	4.1645
1	101963709	101963837	129	6.17334	3.59905
1	102461027	102461331	305	10.5522	4.91843
1	102669507	102669648	142	5.52124	3.41057
1	102740866	102740977	112	5.52124	3.41057
1	102769381	102770249	869	22.9833	6.86492
1	103584240	103584601	362	6.17334	3.59905
1	103828349	103828502	154	4.89457	3.22208
1	103899706	103899866	161	6.8495	3.78753
1	104042348	104042505	158	4.89457	3.22208
1	104160260	104160487	228	6.17334	3.59905
1	104182250	104182512	263	6.17334	3.59905
1	104511526	104511646	121	5.31046	3.30555
1	104987536	104987666	131	4.89457	3.22208
1	105079974	105080108	135	7.54851	3.97602
1	105237954	105238093	140	6.17334	3.59905
1	105255477	105255587	111	6.17334	3.59905
1	105522782	105522939	158	4.89457	3.22208
1	105959040	105959158	119	5.52124	3.41057
1	106027065	106027648	584	10.5522	4.91843
1	106040373	106040519	147	9.01072	4.35298
1	106058818	106058992	175	4.11731	2.94019
1	106059261	106059472	212	5.2663	3.05909
1	106194429	106194573	145	6.8495	3.78753
1	106429133	106429328	196	5.52124	3.41057
1	106455378	106455532	155	7.54851	3.97602
1	106540176	106540328	153	6.46191	3.36356
1	106712493	106712662	170	7.54851	3.97602
1	106712895	106713270	376	6.8495	3.78753
1	106743508	106743622	115	6.8495	3.78753
1	106744806	106744991	186	9.772	4.72995
1	106893370	106894377	1008	12.9992	5.48388
1	106957068	106957191	124	6.17334	3.59905
1	106970786	106970918	133	5.52124	3.41057
1	106989936	106990139	204	7.99138	4.03627
1	106999192	106999875	684	13.8481	5.67236
1	107020300	107020409	110	4.29481	3.0336
1	107026222	107026363	142	4.70182	2.90686
1	107026597	107026732	136	7.54851	3.97602
1	107208639	107208811	173	5.52124	3.41057
1	107219611	107219877	267	5.52124	3.41057
1	107239365	107239764	400	13.8481	5.67236
1	107258959	107259412	454	11.3507	5.10692
1	107298571	107298686	116	5.52124	3.41057
1	107634689	107634836	148	6.17334	3.59905
1	107886656	107886888	233	6.17334	3.59905
1	107921722	107921835	114	8.26925	4.1645
1	107946341	107946680	340	5.94583	3.48823
1	107997174	107997385	212	13.8481	5.67236
1	108029639	108029812	174	8.26925	4.1645
1	108106756	108107583	828	15.5922	6.04933
1	108116748	108116899	152	6.17334	3.59905
1	108156122	108156236	115	4.89457	3.22208
1	108206372	108206522	151	6.17334	3.59905
1	108514802	108514959	158	7.54851	3.97602
1	108649001	108649155	155	9.01072	4.35298
1	108924029	108924202	174	5.2663	3.05909
1	108924328	108924482	155	6.17334	3.59905
1	109010351	109010559	209	12.9992	5.48388
1	109059084	109059207	124	5.31046	3.30555
1	109145636	109145763	128	4.1611	2.75463
1	109166895	109167009	115	6.17334	3.59905
1	109287717	109287851	135	6.60524	3.67091
1	109334371	109334503	133	4.89457	3.22208
1	109678793	109678991	199	12.1666	5.2954
1	109680208	109680353	146	12.9992	5.48388
1	109771285	109771559	275	7.54851	3.97602
1	109825479	109825590	112	4.89457	3.22208
1	109826774	109826943	170	9.772	4.72995
1	109923441	109923583	143	7.54851	3.97602
1	109931491	109931675	185	12.9992	5.48388
1	110719196	110719337	142	5.52124	3.41057
1	110799569	110799723	155	9.46042	4.58431
1	110958571	110958767	197	5.52124	3.41057
1	111118219	111118332	114	4.1611	2.75463
1	111375473	111375732	260	5.52124	3.41057
1	111376078	111376232	155	7.54851	3.97602
1	111522516	111522708	193	7.54851	3.97602
1	111522900	111523237	338	6.8495	3.78753
1	111528998	111529168	171	6.17334	3.59905
1	111529288	111529410	123	5.31046	3.30555
1	111962895	111963030	136	5.94583	3.48823
1	111999648	111999824	177	8.26925	4.1645
1	112000560	112000716	157	9.46042	4.40163
1	112042364	112042480	117	4.48563	3.01436
1	112059460	112059688	229	6.8495	3.78753
1	112059904	112060294	391	9.01072	4.35298
1	112343991	112344119	129	6.8495	3.78753
1	112678090	112678247	158	9.01072	4.35298
1	112703442	112703558	117	4.89457	3.22208
1	112913507	112913690	184	4.29481	3.0336
1	112996420	112997044	625	6.60524	3.67091
1	113008178	113008356	179	6.17334	3.59905
1	113219947	113220761	815	12.9992	5.48388
1	113428408	113428559	152	5.52124	3.41057
1	113738807	113738936	130	6.17334	3.59905
1	113802416	113802632	217	4.61542	3.07976
1	113933461	113933679	219	4.89457	3.22208
1	114212498	114212865	368	6.8495	3.78753
1	114311211	114311335	125	6.17334	3.59905
1	114381408	114381520	113	4.70046	3.12287
1	114405288	114405739	452	10.5522	4.91843
1	114598842	114599012	171	14.7126	5.86085
1	114668698	114668812	115	5.52124	3.41057
1	114886025	114886143	119	8.26925	4.1645
1	115377224	115377385	162	6.99764	3.71968
1	115433308	115433441	134	7.54851	3.97602
1	115641873	115642764	892	9.772	4.54147
1	115688264	115688417	154	6.8495	3.78753
1	115812869	115813169	301	6.60524	3.67091
1	115813322	115813440	119	5.31046	3.30555
1	115813556	115813761	206	6.17334	3.59905
1	116381799	116382146	348	6.8495	3.78753
1	116394036	116394646	611	6.8495	3.78753
1	116394843	116394992	150	9.01072	4.35298
1	116407055	116407195	141	5.94583	3.48823
1	116735682	116736229	548	16.4863	6.23781
1	116840966	116841365	400	9.772	4.54147
1	116951694	116952062	369	8.26925	4.1645
1	117904314	117904442	129	5.52124	3.41057
1	117945910	117946075	166	9.772	4.54147
1	118053313	118053438	126	5.52124	3.41057
1	118322370	118322516	147	9.772	4.72995
1	118576224	118576364	141	8.26194	4.1611
1	118578941	118579361	421	15.5809	6.0444
1	118589582	118590299	718	11.0053	4.94967
1	118853915	118854027	113	5.52124	3.41057
1	118898765	118898875	111	4.89457	3.22208
1	119021082	119021216	135	9.01072	4.35298
1	119142233	119142773	541	12.1666	5.2954
1	119165467	119165707	241	9.772	4.54147
1	119223901	119224018	118	5.52124	3.41057
1	119473160	119473269	110	6.17334	3.59905
1	119613784	119613914	131	4.89457	3.22208
1	119668318	119668434	117	7.28745	3.85359
1	119668582	119669310	729	15.5922	6.04933
1	119669443	119669733	291	6.17334	3.59905
1	119759603	119759763	161	5.94583	3.48823
1	120009292	120009480	189	9.772	4.54147
1	120026266	120026396	131	5.52124	3.41057
1	120125031	120125538	508	17.8356	6.4111
1	120138274	120138433	160	9.09299	4.12472
1	120145366	120145530	165	5.31046	3.30555
1	120145784	120146267	484	17.3945	6.4263
1	120278554	120279231	678	9.772	4.54147
1	120450686	120450799	114	6.17334	3.59905
1	120598957	120599209	253	7.54851	3.97602
1	120821616	120821730	115	6.60524	3.67091
1	120914248	120914405	158	6.8495	3.78753
1	120914687	120914956	270	6.8495	3.78753
1	120924964	120925074	111	4.89457	3.22208
1	121129006	121129488	483	11.3507	5.10692
1	121145955	121146109	155	9.01072	4.35298
1	121413911	121414058	148	9.772	4.54147
1	121578853	121579096	244	9.772	4.54147
1	121900226	121900354	129	4.89457	3.22208
1	121927334	121927445	112	6.17334	3.59905
1	122165157	122165393	237	9.01072	4.35298
1	122673306	122673428	123	4.24476	2.62208
1	123024562	123024839	278	4.89457	3.22208
1	123088157	123088285	129	4.75456	2.75256
1	123102157	123102298	142	7.54851	3.97602
1	123961360	123961514	155	6.8495	3.78753
1	124043335	124043482	148	9.772	4.72995
1	124561436	124562582	1147	26.5338	8.2379
1	124894043	124894252	210	4.89457	3.22208
1	125093538	125093958	421	7.73977	3.82026
1	125259700	125260945	1246	32.3408	7.31801
1	125419827	125419936	110	7.54851	3.97602
1	125791638	125792735	1098	24.1133	7.93416
1	126093161	126093449	289	8.26925	4.1645
1	126113717	126113910	194	8.26925	4.1645
1	126137081	126137263	183	4.89457	3.22208
1	126237032	126237199	168	12.9992	5.48388
1	126295004	126295119	116	5.52124	3.41057
1	126334281	126334879	599	12.9992	5.48388
1	126362004	126362156	153	6.8495	3.78753
1	126394714	126395724	1011	44.9025	11.8923
1	126461200	126462158	959	15.5922	6.04933
1	126534671	126535496	826	6.17334	3.59905
1	126564018	126564167	150	9.01072	4.35298
1	126570972	126571099	128	7.54851	3.97602
1	126596992	126597109	118	5.52124	3.41057
1	126598587	126598748	162	9.772	4.54147
1	126598899	126599096	198	12.1666	5.2954
1	126622851	126623384	534	13.8481	5.67236
1	126700790	126700937	148	6.17334	3.59905
1	126729099	126729211	113	4.29481	3.0336
1	126825456	126825576	121	8.71601	4.21895
1	126827284	126827404	121	6.8495	3.78753
1	126897015	126897124	110	4.29481	3.0336
1	126959131	126959253	123	8.71601	4.21895
1	127018535	127018977	443	24.1133	7.93416
1	127161600	127161711	112	6.17334	3.59905
1	127248617	127248811	195	6.17334	3.59905
1	127317752	127318103	352	8.26925	4.1645
1	127645890	127646008	119	5.31046	3.30555
1	127748294	127748995	702	10.2238	4.76699
1	127871839	127871948	110	4.70182	2.90686
1	127920311	127920479	169	8.26925	4.1645
1	128305732	128305866	135	9.01072	4.35298
1	128340878	128341032	155	6.8495	3.78753
1	128424983	128425373	391	12.1666	5.2954
1	128489890	128490104	215	7.73977	3.66802
1	128493177	128493300	124	4.70046	3.12287
1	128514915	128515082	168	6.17334	3.59905
1	128641976	128642150	175	9.772	4.72995
1	128676374	128676870	497	9.772	4.72995
1	128683042	128683172	131	5.52124	3.41057
1	128692708	128694074	1367	23.1173	7.74568
1	128733889	128734379	491	18.3164	6.80326
1	128758771	128759233	463	9.01072	4.35298
1	128784011	128784141	131	5.52124	3.41057
1	128805602	128805943	342	8.26925	4.1645
1	128822771	128822917	147	5.94583	3.48823
1	128839013	128839134	122	7.54851	3.97602
1	129243723	129243879	157	4.89457	3.22208
1	129248270	129248389	120	7.54851	3.97602
1	129324028	129324138	111	4.70182	2.90686
1	129345317	129345435	119	6.17334	3.59905
1	129349856	129350024	169	7.99138	4.03627
1	129354645	129354828	184	4.89457	3.22208
1	129374609	129374773	165	6.60524	3.67091
1	129485036	129485230	195	8.26925	4.1645
1	129517851	129517995	145	7.54851	3.97602
1	129519119	129519233	115	6.8495	3.78753
1	129534216	129534328	113	5.52124	3.41057
1	129647909	129648019	111	4.29481	3.0336
1	129735607	129735772	166	5.52124	3.41057
1	129828496	129828628	133	6.17334	3.59905
1	129853258	129853372	115	5.94583	3.48823
1	129860992	129861171	180	6.17334	3.59905
1	129870166	129870283	118	5.52124	3.41057
1	129875108	129875380	273	8.26925	4.1645
1	129875653	129875817	165	10.5522	4.91843
1	129928124	129928245	122	5.52124	3.41057
1	129942467	129942668	202	8.26925	4.1645
1	129985044	129985203	160	5.94583	3.48823
1	130022815	130023360	546	9.01072	4.35298
1	130091620	130091731	112	5.94583	3.48823
1	130132628	130133640	1013	21.1602	7.36871
1	130147882	130148024	143	6.8495	3.78753
1	130257671	130257813	143	5.52124	3.41057
1	130374267	130374457	191	7.54851	3.97602
1	130387316	130387530	215	8.26925	4.1645
1	130435323	130435443	121	5.94583	3.48823
1	130445299	130445639	341	9.772	4.54147
1	130473779	130473892	114	6.17334	3.59905
1	130531804	130531914	111	6.8495	3.78753
1	130624417	130625019	603	11.3507	5.10692
1	130699782	130699924	143	7.99138	4.03627
1	130700156	130700300	145	6.17334	3.59905
1	130704916	130705058	143	4.29481	3.0336
1	130717331	130717462	132	6.17334	3.59905
1	130718033	130718148	116	6.17334	3.59905
1	130724130	130724272	143	5.52124	3.41057
1	130776050	130776164	115	6.17334	3.59905
1	130791388	130791657	270	6.17334	3.59905
1	130804430	130804667	238	5.52124	3.41057
1	130811216	130811336	121	6.8495	3.78753
1	130846663	130847002	340	7.54851	3.97602
1	130872286	130872433	148	5.52124	3.41057
1	130872548	130872686	139	8.26925	4.1645
1	130873157	130873313	157	9.772	4.72995
1	130939718	130939873	156	9.01072	4.35298
1	130977805	130977924	120	4.89457	3.22208
1	131029943	131030093	151	7.54851	3.97602
1	131033790	131033910	121	4.89457	3.22208
1	131034116	131034297	182	9.01072	4.35298
1	131034463	131034668	206	9.772	4.54147
1	131035000	131035122	123	6.17334	3.59905
1	131076474	131076586	113	7.54851	3.97602
1	131183405	131183518	114	5.52124	3.41057
1	131230142	131230256	115	8.26925	4.1645
1	131298949	131299635	687	21.1602	7.36871
1	131341564	131342532	969	13.8481	5.67236
1	131365920	131366085	166	9.772	4.72995
1	131448049	131448180	132	7.54851	3.97602
1	131483003	131483443	441	14.7126	5.86085
1	131514680	131514883	204	6.8495	3.78753
1	131726655	131726804	150	4.70182	2.90686
1	131745734	131745921	188	9.772	4.72995
1	131764380	131764490	111	4.70182	2.90686
1	131915869	131915983	115	4.1611	2.75463
1	132344164	132344346	183	5.52124	3.41057
1	132439657	132439773	117	4.89457	3.22208
1	132655339	132655463	125	5.52124	3.41057
1	132926091	132926217	127	7.54851	3.97602
1	133016006	133016476	471	12.1666	5.2954
1	133061987	133062110	124	5.52124	3.41057
1	133156376	133156550	175	6.8495	3.78753
1	133203873	133204009	137	7.54851	3.97602
1	133234467	133234619	153	9.01072	4.35298
1	133329998	133330139	142	5.52124	3.41057
1	133340513	133341122	610	13.8481	5.67236
1	133390616	133390734	119	6.8495	3.78753
1	133450124	133450252	129	4.89457	3.22208
1	133704352	133704466	115	5.85335	3.21133
1	134245030	134245398	369	9.772	4.54147
1	134389404	134389528	125	5.52124	3.41057
1	134523247	134524142	896	11.3507	5.10692
1	134525321	134525439	119	7.73977	3.82026
1	134895817	134895943	127	5.34426	2.86519
1	135234391	135234503	113	4.70046	3.12287
1	135541759	135541871	113	6.17334	3.59905
1	135720064	135720276	213	5.83711	3.01354
1	136106544	136106746	203	9.01072	4.35298
1	136107038	136107203	166	5.52124	3.41057
1	136163037	136163152	116	6.8495	3.78753
1	136323851	136324107	257	7.28745	3.85359
1	136324465	136324607	143	8.26925	4.1645
1	136497566	136497681	116	5.52124	3.41057
1	136670957	136671110	154	4.1611	2.75463
1	136678246	136678375	130	6.8495	3.78753
1	137199772	137199906	135	9.01072	4.35298
1	137228929	137229062	134	4.1611	2.75463
1	137296490	137296627	138	6.60524	3.67091
1	137337306	137337418	113	6.8495	3.78753
1	137345649	137345762	114	6.17334	3.59905
1	137826176	137826332	157	8.26925	4.1645
1	137855887	137856124	238	9.772	4.54147
1	138014438	138014761	324	6.17334	3.59905
1	138015069	138015349	281	6.8495	3.78753
1	138016562	138016673	112	4.70182	2.90686
1	138341553	138341756	204	6.17334	3.59905
1	138377864	138378202	339	7.99138	4.03627
1	138525540	138525678	139	6.17334	3.59905
1	138547490	138547631	142	7.54851	3.97602
1	138554141	138554254	114	5.52124	3.41057
1	138567026	138567181	156	10.5522	4.91843
1	138593871	138594674	804	31.6613	8.38725
1	138631337	138631496	160	5.52124	3.41057
1	138780932	138781065	134	7.54851	3.97602
1	138826366	138826599	234	6.17334	3.59905
1	138858925	138859867	943	12.9992	5.48388
1	138872012	138872168	157	4.70046	3.12287
1	138873122	138873237	116	4.89457	3.22208
1	138914710	138915522	813	8.71601	4.21895
1	139015069	139015226	158	8.26925	4.1645
1	139040574	139040704	131	7.54851	3.97602
1	139191734	139191864	131	8.26925	4.1645
1	139397918	139398032	115	6.17334	3.59905
1	139430892	139431034	143	5.52124	3.41057
1	139451116	139451326	211	8.26925	4.1645
1	139451614	139451886	273	8.26925	4.1645
1	139589173	139589364	192	6.60524	3.67091
1	139609141	139609278	138	8.26925	4.1645
1	139804695	139804853	159	9.772	4.54147
1	139836638	139836843	206	6.17334	3.59905
1	139837067	139837218	152	7.28745	3.85359
1	139968382	139968534	153	4.29481	3.0336
1	140052227	140052365	139	6.8495	3.78753
1	140134336	140134467	132	4.89457	3.22208
1	140141743	140141859	117	7.54851	3.97602
1	140566790	140567182	393	24.1133	7.93416
1	140567466	140567639	174	9.772	4.54147
1	140663072	140663195	124	6.8495	3.78753
1	140676511	140676866	356	7.09102	3.51579
1	140677270	140677544	275	5.52124	3.41057
1	140766625	140766778	154	5.94583	3.48823
1	140832482	140832597	116	5.52124	3.41057
1	141115819	141115937	119	4.89457	3.22208
1	141494698	141494882	185	12.1666	5.2954
1	141887071	141887212	142	7.54851	3.97602
1	142295839	142296347	509	23.1173	7.74568
1	142453110	142453285	176	8.26925	4.1645
1	142753231	142754059	829	13.8481	5.67236
1	142876031	142876163	133	6.17334	3.59905
1	142936723	142937076	354	14.7126	5.86085
1	143324033	143324434	402	6.8495	3.78753
1	143473561	143473684	124	6.17334	3.59905
1	143523958	143524132	175	4.89457	3.22208
1	143538782	143538954	173	6.17334	3.59905
1	143540268	143540399	132	5.52124	3.41057
1	143692280	143693037	758	6.41011	3.09354
1	143709919	143710028	110	5.94583	3.48823
1	143961626	143961739	114	5.52124	3.41057
1	144071399	144071525	127	4.89457	3.22208
1	144109188	144109298	111	6.17334	3.59905
1	144119669	144119786	118	5.52124	3.41057
1	144156096	144156222	127	5.52124	3.41057
1	144255838	144255977	140	6.8495	3.78753
1	144288067	144288216	150	5.52124	3.41057
1	144310508	144310704	197	6.8495	3.78753
1	144311557	144311696	140	7.54851	3.97602
1	144341550	144341689	140	4.89457	3.22208
1	144387281	144387668	388	7.09102	3.51579
1	144455923	144456052	130	6.17334	3.59905
1	144473712	144473903	192	6.60524	3.67091
1	145058884	145059400	517	10.5522	4.91843
1	145234006	145234148	143	6.17334	3.59905
1	145359603	145359777	175	8.26925	4.1645
1	145495649	145495781	133	9.01072	4.35298
1	145758798	145758984	187	7.54851	3.97602
1	145811372	145811489	118	4.89457	3.22208
1	145889699	145889849	151	4.89457	3.22208
1	145916893	145917028	136	6.8495	3.78753
1	145998297	145998415	119	6.60524	3.67091
1	146003672	146003856	185	10.5522	4.91843
1	146007094	146007213	120	4.89457	3.22208
1	146208894	146209107	214	6.8495	3.78753
1	146260791	146261138	348	6.8495	3.78753
1	146273453	146273670	218	10.5522	4.91843
1	146274465	146274577	113	5.52124	3.41057
1	146492880	146493012	133	6.17334	3.59905
1	146495213	146495367	155	5.52124	3.41057
1	146504212	146504357	146	14.7848	1.27802
1	146562149	146562461	313	6.40804	3.27451
1	146688038	146688147	110	4.70046	3.12287
1	146854159	146854277	119	6.8495	3.78753
1	146866150	146866451	302	5.28566	2.88305
1	147011894	147012038	145	7.54851	3.97602
1	147281693	147281950	258	4.83877	2.63684
1	147462692	147462801	110	6.17334	3.59905
1	147527802	147527927	126	13.0386	4.70985
1	147559304	147559445	142	6.8495	3.78753
1	147568422	147568672	251	6.8495	3.78753
1	147568825	147568935	111	4.11731	2.94019
1	147645162	147645290	129	6.60524	3.67091
1	147781363	147781504	142	6.8495	3.78753
1	147823879	147823993	115	6.17334	3.59905
1	147895522	147895686	165	9.01072	4.35298
1	147895888	147896071	184	4.89457	3.22208
1	148147417	148147537	121	6.8495	3.78753
1	148387803	148387928	126	6.8495	3.78753
1	148743760	148743924	165	7.54851	3.97602
1	148764169	148764561	393	10.2238	4.76699
1	148790642	148790762	121	4.29481	3.0336
1	148799761	148799882	122	6.17334	3.59905
1	148888543	148889031	489	9.01072	4.35298
1	148912888	148913007	120	4.89457	3.22208
1	148986855	148987149	295	11.3507	5.10692
1	149584132	149584241	110	6.17334	3.59905
1	149611363	149611556	194	8.26925	4.1645
1	149617228	149617386	159	6.17334	3.59905
1	149627207	149627356	150	8.26925	4.1645
1	149787560	149789182	1623	18.3164	6.61478
1	149920272	149920405	134	6.17334	3.59905
1	150005292	150005423	132	5.52124	3.41057
1	150145227	150145342	116	5.52124	3.41057
1	150273771	150273926	156	4.89457	3.22208
1	150417406	150417656	251	9.772	4.72995
1	150418304	150418910	607	23.1173	7.74568
1	150709786	150709926	141	7.54851	3.97602
1	150710080	150710234	155	9.46042	4.40163
1	150799838	150799994	157	8.26925	4.1645
1	151146440	151146579	140	4.89457	3.22208
1	151897248	151897821	574	12.9992	5.48388
1	152034707	152034820	114	6.17334	3.59905
1	152153169	152153510	342	25.1206	8.12265
1	152333746	152334684	939	25.1206	8.12265
1	152511886	152513083	1198	91.3091	19.2431
1	152635879	152636034	156	10.5522	4.91843
1	152689353	152689484	132	8.26925	4.1645
1	152847164	152847291	128	9.772	4.54147
1	153058110	153058257	148	8.26925	4.1645
1	153112112	153112499	388	17.8356	6.59378
1	153435279	153435674	396	9.772	4.72995
1	154190778	154190979	202	8.26925	4.1645
1	154597846	154599296	1451	33.5511	9.81899
1	155128711	155128827	117	6.60524	3.67091
1	155213509	155213629	121	4.89457	3.22208
1	155213770	155214082	313	4.75456	2.75256
1	155254652	155254777	126	6.60524	3.67091
1	155254959	155255086	128	5.52124	3.41057
1	155863032	155863190	159	6.60524	3.67091
1	156177342	156177516	175	7.54459	3.32189
1	156906819	156907378	560	11.3507	5.10692
1	156946786	156947151	366	7.28745	3.85359
1	156951454	156951652	199	9.772	4.72995
1	156953295	156953414	120	6.17334	3.59905
1	157133299	157133439	141	9.772	4.72995
1	157139083	157139821	739	5.28566	2.88305
1	157185307	157185638	332	9.772	4.72995
1	157295733	157296316	584	10.5522	4.91843
1	157598199	157598346	148	5.52124	3.41057
1	157836193	157836352	160	4.89457	3.22208
1	158289339	158289481	143	6.17334	3.59905
1	158337617	158337729	113	6.17334	3.59905
1	158391392	158391621	230	8.26925	4.1645
1	158515615	158515732	118	6.17334	3.59905
1	158548012	158548168	157	6.8495	3.78753
1	158644446	158644582	137	7.54851	3.97602
1	158860898	158861021	124	5.52124	3.41057
1	158861180	158861391	212	10.5522	4.91843
1	158861683	158861861	179	9.772	4.54147
1	158949323	158949509	187	11.3507	5.10692
1	159021073	159021460	388	9.01072	4.35298
1	159621328	159621464	137	6.17334	3.59905
1	160109837	160109948	112	6.17334	3.59905
1	160450961	160451072	112	5.28566	2.88305
1	160577330	160577503	174	6.8495	3.78753
1	160972734	160972846	113	5.31046	3.30555
1	161238506	161239314	809	17.3945	6.4263
1	161308603	161308723	121	7.54851	3.97602
1	161531667	161531798	132	6.17334	3.59905
1	161678745	161679269	525	9.772	4.72995
1	161769140	161769265	126	4.89457	3.22208
1	161984667	161984858	192	11.3507	5.10692
1	162512911	162513265	355	7.09102	3.51579
1	162623725	162624625	901	6.99766	3.40499
1	162736173	162736346	174	9.772	4.72995
1	162736657	162736804	148	7.99138	4.03627
1	162953483	162953603	121	5.94583	3.48823
1	163103380	163103668	289	7.99138	4.03627
1	163113642	163113761	120	6.17334	3.59905
1	163132730	163133056	327	8.26925	4.1645
1	163142924	163143061	138	6.17334	3.59905
1	163289540	163289654	115	6.8495	3.78753
1	163319299	163319444	146	9.01072	4.35298
1	163319742	163320039	298	7.54851	3.97602
1	163358436	163358606	171	6.8495	3.78753
1	163369729	163369877	149	5.52124	3.41057
1	163385992	163386104	113	5.52124	3.41057
1	163486012	163486125	114	4.11731	2.94019
1	163495345	163495458	114	5.52124	3.41057
1	163548252	163548400	149	6.49805	3.62023
1	163548784	163549033	250	4.89457	3.22208
1	163838309	163838421	113	4.89457	3.22208
1	163858139	163858444	306	6.17334	3.59905
1	163976990	163977114	125	7.54851	3.97602
1	164160135	164160325	191	6.8495	3.78753
1	164165409	164165541	133	6.8495	3.78753
1	164190561	164190690	130	6.17334	3.59905
1	164254720	164254924	205	6.98403	3.05428
1	164260095	164260279	185	9.01072	4.35298
1	164273908	164274060	153	4.89457	3.22208
1	164275336	164275519	184	18.3164	6.80326
1	164310364	164310554	191	18.3164	6.80326
1	164310751	164310884	134	7.54851	3.97602
1	164564196	164564374	179	5.31046	3.30555
1	164578140	164578256	117	4.89457	3.22208
1	164586416	164586533	118	6.8495	3.78753
1	164611725	164611835	111	6.17334	3.59905
1	164654905	164655050	146	9.01072	4.35298
1	164655843	164655966	124	7.54851	3.97602
1	164656791	164656924	134	9.01072	4.35298
1	164657307	164657531	225	6.8495	3.78753
1	164820756	164821059	304	5.52124	3.41057
1	164821261	164821374	114	7.54851	3.97602
1	164998834	164998993	160	5.52124	3.41057
1	165160511	165160930	420	18.3164	6.80326
1	165174510	165174655	146	7.54851	3.97602
1	165183282	165183774	493	17.6571	5.95152
1	165205454	165205641	188	10.5522	4.91843
1	165350694	165350806	113	6.17334	3.59905
1	165431320	165431474	155	5.52124	3.41057
1	165436751	165436902	152	9.772	4.72995
1	165458012	165458265	254	8.71601	4.21895
1	165504981	165505098	118	5.52124	3.41057
1	165727496	165727988	493	16.4863	6.23781
1	165751072	165751194	123	6.8495	3.78753
1	165754720	165754873	154	8.26925	4.1645
1	165755285	165755398	114	6.17334	3.59905
1	165945556	165945941	386	4.89457	3.22208
1	166126067	166126252	186	8.26925	4.1645
1	166140893	166141553	661	26.1387	8.31113
1	166156250	166156537	288	5.52124	3.41057
1	166162728	166162916	189	5.52124	3.41057
1	166310543	166310883	341	19.2516	6.99175
1	166465428	166465856	429	10.5522	4.91843
1	166654847	166655005	159	6.17334	3.59905
1	166699468	166699584	117	5.52124	3.41057
1	166818469	166818596	128	4.89457	3.22208
1	166945030	166945240	211	8.26925	4.1645
1	167171207	167171334	128	6.8495	3.78753
1	167240073	167240304	232	8.26925	4.1645
1	167291257	167291443	187	4.11731	2.94019
1	167374210	167374324	115	5.52124	3.41057
1	167790298	167790442	145	8.26925	4.1645
1	167855168	167855458	291	7.54851	3.97602
1	167855608	167855832	225	13.8481	5.67236
1	168116975	168117085	111	6.49805	3.62023
1	168172336	168172448	113	6.8495	3.78753
1	168187071	168187186	116	5.52124	3.41057
1	168275276	168275404	129	6.8495	3.78753
1	168452564	168452885	322	17.3945	6.4263
1	168521059	168521311	253	7.28745	3.85359
1	168521695	168521945	251	9.772	4.54147
1	168529839	168530104	266	12.9992	5.48388
1	168637535	168637690	156	9.01072	4.35298
1	168802313	168803088	776	9.53997	4.43713
1	168847690	168847871	182	10.5522	4.91843
1	168850187	168850371	185	6.17334	3.59905
1	169048120	169048244	125	5.2663	3.05909
1	169276478	169276608	131	5.52124	3.41057
1	169341529	169341650	122	6.17334	3.59905
1	169419253	169419924	672	28.2068	8.6881
1	169463944	169464358	415	7.54851	3.97602
1	169535079	169535204	126	4.83877	2.63684
1	169671227	169671365	139	5.52124	3.41057
1	169761631	169761754	124	6.8495	3.78753
1	169804313	169804460	148	5.21806	3.25991
1	169873710	169873837	128	6.8495	3.78753
1	169994371	169994645	275	8.26925	4.1645
1	170053825	170053939	115	6.17334	3.59905
1	170137082	170137484	403	6.99764	3.71968
1	170138691	170138850	160	7.64613	3.87954
1	170375869	170376010	142	4.89457	3.22208
1	171000965	171001170	206	11.3507	5.10692
1	171367283	171368002	720	16.4863	6.23781
1	171399890	171400557	668	7.54851	3.97602
1	171469477	171469618	142	7.54851	3.97602
1	171615041	171615504	464	19.2516	6.99175
1	171626415	171626526	112	4.89457	3.22208
1	171909217	171909355	139	7.54851	3.97602
1	172547880	172548069	190	4.1611	2.75463
1	173503945	173504106	162	6.8495	3.78753
1	173793399	173793694	296	7.73977	3.82026
1	174215702	174215821	120	6.8495	3.78753
1	174218729	174219252	524	16.4863	6.23781
1	174733017	174733159	143	7.99138	4.03627
1	174733308	174733533	226	12.9992	5.48388
1	174916867	174916987	121	7.54851	3.97602
1	175050063	175050179	117	4.29481	3.0336
1	175074165	175074539	375	7.54851	3.97602
1	175134769	175134883	115	6.8495	3.78753
1	175198483	175198604	122	6.17334	3.59905
1	175248190	175248306	117	4.89457	3.22208
1	175285121	175285240	120	4.89457	3.22208
1	175509524	175509643	120	4.89457	3.22208
1	175824124	175824243	120	4.89457	3.22208
1	175891427	175891595	169	4.24476	2.62208
1	176501186	176501318	133	7.54851	3.97602
1	177321589	177321751	163	6.60524	3.67091
1	177593850	177594011	162	6.17334	3.59905
1	177594758	177594896	139	6.8495	3.78753
1	177595070	177595181	112	6.17334	3.59905
1	178306600	178306719	120	4.70182	2.90686
1	178312811	178312929	119	5.2663	3.05909
1	178464211	178464320	110	5.52124	3.41057
1	178512624	178512737	114	6.66755	3.70052
1	178755682	178755809	128	4.11731	2.94019
1	178792499	178792844	346	13.8481	5.67236
1	179144589	179144702	114	5.52124	3.41057
1	179263527	179263655	129	5.94583	3.48823
1	179381497	179382182	686	11.0053	4.94967
1	179413638	179413854	217	8.71601	4.21895
1	179462304	179462421	118	6.17334	3.59905
1	179477902	179478314	413	9.46042	4.40163
1	179526049	179527224	1176	19.2516	6.99175
1	179569686	179569805	120	7.54851	3.97602
1	179570142	179570358	217	5.52124	3.41057
1	179611126	179611347	222	16.4863	6.23781
1	179701754	179702736	983	22.1328	7.5572
1	179768294	179768459	166	5.52124	3.41057
1	179810225	179810335	111	6.17334	3.59905
1	179814074	179814192	119	5.52124	3.41057
1	180017323	180017752	430	7.54851	3.97602
1	180054158	180054373	216	9.772	4.54147
1	180145108	180145585	478	16.0393	6.04574
1	180162958	180163866	909	12.1666	5.2954
1	180299350	180299569	220	9.772	4.54147
1	180434109	180434303	195	9.01072	4.35298
1	180526286	180526491	206	10.5522	4.91843
1	180591967	180592113	147	7.54851	3.97602
1	180592650	180593096	447	13.8481	5.67236
1	180593481	180593632	152	4.89457	3.22208
1	180600612	180600737	126	4.89457	3.22208
1	180603747	180603931	185	6.17334	3.59905
1	181021516	181021658	143	8.26925	4.1645
1	181681329	181681624	296	6.17334	3.59905
1	181708356	181708468	113	6.17334	3.59905
1	181730740	181730883	144	4.89457	3.22208
1	181772552	181772776	225	11.0053	4.94967
1	181909696	181910043	348	7.54851	3.97602
1	181956315	181956425	111	4.29481	3.0336
1	182203511	182203623	113	6.8495	3.78753
1	182288545	182289444	900	11.3507	5.10692
1	182605641	182605808	168	8.26925	4.1645
1	182684868	182685157	290	5.94583	3.48823
1	182685356	182685489	134	5.52124	3.41057
1	183015402	183015567	166	6.17334	3.59905
1	183418652	183418781	130	4.89457	3.22208
1	183422599	183422778	180	9.772	4.54147
1	183752399	183752992	594	12.1666	5.2954
1	183792696	183792881	186	5.52124	3.41057
1	183837348	183838704	1357	28.2941	8.48448
1	183885511	183885628	118	4.11731	2.94019
1	183914739	183914940	202	4.89457	3.22208
1	183915508	183915711	204	9.772	4.54147
1	183916214	183916325	112	5.52124	3.41057
1	183917416	183917539	124	6.8495	3.78753
1	183986784	183986955	172	9.01072	4.35298
1	184192064	184192320	257	9.79599	4.27696
1	184256742	184256891	150	6.8495	3.78753
1	184401266	184401454	189	6.8495	3.78753
1	184401639	184401866	228	9.01072	4.35298
1	184417542	184417987	446	13.8481	5.67236
1	184439814	184439941	128	4.70182	2.90686
1	184457424	184457534	111	5.94583	3.48823
1	184478505	184478902	398	12.9992	5.48388
1	184600096	184600212	117	6.8495	3.78753
1	184762016	184762164	149	10.5436	4.91442
1	184762596	184762837	242	8.26925	4.1645
1	184996237	184996353	117	4.89457	3.22208
1	185048524	185049328	805	20.1996	7.18023
1	185397884	185398019	136	6.8495	3.78753
1	185873072	185873457	386	8.26925	4.1645
1	185983360	185983469	110	6.17334	3.59905
1	185997987	185998870	884	23.1173	7.74568
1	186025891	186026082	192	5.52124	3.41057
1	186044984	186045153	170	9.01072	4.35298
1	186429871	186430091	221	6.17334	3.59905
1	186501430	186501556	127	5.52124	3.41057
1	186530548	186530799	252	12.1666	5.2954
1	186811539	186811821	283	10.5522	4.91843
1	186952113	186952358	246	9.772	4.72995
1	186998026	186998175	150	9.772	4.54147
1	187091028	187091422	395	7.99138	4.03627
1	187258747	187258910	164	5.85335	3.21133
1	187386149	187386342	194	18.3164	6.61478
1	187491947	187492663	717	9.01072	4.35298
1	187629779	187629979	201	6.17334	3.59905
1	187719498	187720046	549	11.8043	5.13235
1	187727389	187727517	129	6.00386	3.51636
1	187764517	187764638	122	5.31046	3.30555
1	188039053	188039177	125	4.89457	3.22208
1	188469873	188470000	128	8.26925	4.1645
1	188729658	188729832	175	5.94583	3.48823
1	188966381	188966550	170	5.52124	3.41057
1	189046289	189046497	209	7.28745	3.85359
1	189170451	189170633	183	18.3164	6.61478
1	189339055	189339172	118	6.8495	3.78753
1	189617084	189617193	110	6.17334	3.59905
1	189617406	189617569	164	6.17334	3.59905
1	189632078	189632247	170	9.772	4.54147
1	189632510	189632690	181	5.83711	3.01354
1	189680251	189680380	130	7.73977	3.82026
1	189868280	189868769	490	8.26925	4.1645
1	190170980	190171144	165	9.772	4.54147
1	190205939	190206094	156	7.54851	3.97602
1	190206535	190206678	144	5.52124	3.41057
1	190550968	190551124	157	9.772	4.54147
1	190564351	190564466	116	6.60524	3.67091
1	190623924	190624085	162	9.01072	4.35298
1	190625057	190625249	193	5.52124	3.41057
1	190677723	190677837	115	6.17334	3.59905
1	190861856	190863021	1166	32.8153	9.51666
1	190869032	190869405	374	9.46042	4.58431
1	190895921	190896280	360	8.26925	4.1645
1	191149359	191149629	271	5.34426	2.75102
1	191209344	191209480	137	4.89457	3.22208
1	191211380	191211531	152	6.8495	3.78753
1	191281458	191281583	126	9.772	4.54147
1	191281709	191282140	432	10.5522	4.91843
1	191288161	191288274	114	5.31046	3.30555
1	191536159	191536316	158	11.3507	5.10692
1	191547311	191547423	113	8.26925	4.1645
1	191564406	191564528	123	5.52124	3.41057
1	191822104	191822226	123	4.89457	3.22208
1	191900372	191901460	1089	40.2634	10.9499
1	191967598	191967780	183	6.8495	3.78753
1	192288788	192288906	119	4.89457	3.22208
1	192385816	192385931	116	5.52124	3.41057
1	192533066	192533212	147	6.17334	3.59905
1	192896528	192896916	389	9.529	3.92693
1	193209051	193209212	162	7.54164	3.97277
1	194263505	194263670	166	6.8495	3.78753
1	194352326	194352580	255	9.772	4.54147
1	194683501	194683670	170	8.26925	4.1645
1	195462327	195462505	179	20.1996	7.18023
1	195965342	195965451	110	5.52124	3.41057
1	196146337	196146738	402	10.5522	4.91843
1	196299947	196300083	137	6.60524	3.67091
1	196331800	196331911	112	5.52124	3.41057
1	196351618	196351736	119	6.17334	3.59905
1	196690479	196690678	200	5.31046	3.30555
1	197309392	197309547	156	7.54851	3.97602
1	197654454	197654611	158	6.8495	3.78753
1	197864706	197865854	1149	13.8481	5.67236
1	198310436	198310707	272	7.73977	3.82026
1	198639542	198639658	117	4.24476	2.62208
1	198741396	198741545	150	5.31046	3.30555
1	198951896	198952038	143	6.17334	3.59905
1	198992378	198992515	138	12.9992	5.48388
1	198993472	198993587	116	4.89457	3.22208
1	199107250	199108128	879	33.5511	9.81899
1	199279607	199279760	154	5.94583	3.48823
1	199324881	199325237	357	6.17334	3.59905
1	199965503	199965614	112	6.17334	3.59905
1	200263292	200264399	1108	36.8687	10.3844
1	200311368	200311535	168	4.70046	3.12287
1	200313098	200313739	642	9.772	4.72995
1	200347105	200347495	391	6.17334	3.59905
1	200374302	200374415	114	4.89457	3.22208
1	200472820	200473003	184	7.48669	3.68146
1	200484705	200484817	113	7.28745	3.85359
1	200652999	200653138	140	6.17334	3.59905
1	200763890	200764026	137	7.54851	3.97602
1	200949365	200949718	354	9.772	4.54147
1	201030127	201030250	124	7.54851	3.97602
1	201164746	201164994	249	6.17334	3.59905
1	201165277	201165528	252	11.3507	5.10692
1	201261667	201261844	178	8.26925	4.1645
1	201391614	201391742	129	4.89457	3.22208
1	201417929	201418052	124	6.8495	3.78753
1	201523163	201523302	140	7.54851	3.97602
1	201591563	201591673	111	6.17334	3.59905
1	201616300	201616434	135	4.1611	2.75463
1	201969223	201969933	711	8.09834	3.25726
1	202182461	202182851	391	9.772	4.72995
1	202182970	202183121	152	9.772	4.72995
1	202627849	202627984	136	5.94583	3.48823
1	203059489	203059692	204	11.3507	5.10692
1	203563682	203563851	170	5.52124	3.41057
1	204273006	204273141	136	4.89457	3.22208
1	204941751	204941932	182	9.772	4.72995
1	204942082	204942363	282	7.54851	3.97602
1	204942676	204942863	188	8.26925	4.1645
1	205158136	205158288	153	9.01072	4.35298
1	205284576	205284767	192	8.26925	4.1645
1	205284925	205285310	386	9.01072	4.35298
1	205319006	205319326	321	12.6201	5.31503
1	205612910	205613025	116	4.89457	3.22208
1	205697144	205697399	256	20.1996	7.18023
1	205985142	205985253	112	5.52124	3.41057
1	206068937	206069080	144	5.85335	3.21133
1	206695617	206695751	135	4.70046	3.12287
1	207093003	207093120	118	4.29014	3.03113
1	207121330	207121632	303	6.17334	3.59905
1	207143130	207143256	127	7.54851	3.97602
1	207684486	207684634	149	7.99138	4.03627
1	207836231	207836352	122	5.52124	3.41057
1	207836550	207836712	163	10.5522	4.91843
1	208181695	208181916	222	9.772	4.72995
1	208183843	208183990	148	9.01072	4.35298
1	209070488	209070649	162	6.82814	3.64233
1	209098440	209098557	118	4.89457	3.22208
1	209667633	209667762	130	5.52124	3.41057
1	209946238	209946357	120	5.28566	2.88305
1	210320821	210320972	152	6.8495	3.78753
1	210404731	210404908	178	13.8481	5.67236
1	210576085	210576757	673	25.1206	8.12265
1	210681597	210681822	226	4.89457	3.22208
1	210807810	210808137	328	6.46191	3.36356
1	211595122	211595233	112	7.28745	3.85359
1	211821608	211821733	126	4.89457	3.22208
1	211832530	211832644	115	6.17334	3.59905
1	212180318	212180498	181	7.54851	3.97602
1	212965533	212965645	113	4.29481	3.0336
1	213483761	213483959	199	4.89457	3.22208
1	214963521	214964576	1056	27.1675	8.49961
1	214969940	214970870	931	64.6805	14.997
1	215058857	215059324	468	8.26925	4.1645
1	215062666	215062795	130	4.89457	3.22208
1	215122957	215123112	156	6.8495	3.78753
1	215426778	215426887	110	5.52124	3.41057
1	215507699	215507821	123	6.17334	3.59905
1	215609107	215609235	129	6.17334	3.59905
1	215662972	215663133	162	5.52124	3.41057
1	215807279	215807393	115	4.89457	3.22208
1	215867496	215867611	116	8.26925	4.1645
1	215916361	215916473	113	6.8495	3.78753
1	215955586	215955708	123	4.89457	3.22208
1	215957001	215957205	205	6.17334	3.59905
1	215985812	215986129	318	7.54851	3.97602
1	216115626	216115747	122	6.17334	3.59905
1	216313002	216313152	151	7.99138	4.03627
1	216773889	216774070	182	6.17334	3.59905
1	216786007	216786156	150	4.48554	2.29071
1	216807927	216808330	404	9.772	4.54147
1	216919864	216919989	126	4.89457	3.22208
1	217170415	217170531	117	6.8495	3.78753
1	217304749	217304934	186	5.52124	3.41057
1	217620920	217621030	111	6.8495	3.78753
1	218114258	218114381	124	6.8495	3.78753
1	218201643	218201758	116	5.94583	3.48823
1	218257364	218257519	156	4.1611	2.75463
1	218816669	218816781	113	6.60524	3.67091
1	219210272	219210418	147	9.01072	4.35298
1	219581248	219581358	111	5.52124	3.41057
1	219814531	219814644	114	4.47616	2.54684
1	220186882	220187045	164	6.8495	3.78753
1	220240965	220241079	115	6.17334	3.59905
1	220284902	220285097	196	6.17334	3.59905
1	220513002	220513150	149	5.90546	2.46581
1	220613150	220614319	1170	23.1173	7.74568
1	220755421	220755872	452	15.5922	6.04933
1	221047878	221047995	118	6.8495	3.78753
1	221218163	221218304	142	4.70046	3.12287
1	221266520	221267060	541	12.1666	5.2954
1	221491575	221491736	162	9.01072	4.35298
1	221492070	221492207	138	5.52124	3.41057
1	221578640	221578783	144	6.8495	3.78753
1	221581713	221581829	117	5.52124	3.41057
1	221583106	221583349	244	4.89457	3.22208
1	221634279	221634391	113	4.89457	3.22208
1	221683989	221684098	110	4.75456	2.75256
1	222038825	222039024	200	9.01072	4.35298
1	222397592	222398476	885	13.8481	5.67236
1	222412428	222412592	165	6.8495	3.78753
1	222474886	222475014	129	4.29481	3.0336
1	222658306	222658567	262	19.2516	6.99175
1	222786837	222786984	148	6.8495	3.78753
1	222791976	222792107	132	6.17334	3.59905
1	222887398	222888056	659	13.8481	5.67236
1	223142320	223142867	548	9.772	4.72995
1	223384766	223384901	136	10.5522	4.91843
1	223689054	223689204	151	8.67725	3.35875
1	223725595	223725715	121	6.17334	3.59905
1	223747706	223747837	132	8.26925	4.1645
1	223753215	223753353	139	6.8495	3.78753
1	223952902	223953042	141	6.16735	3.59611
1	223957019	223957141	123	6.17334	3.59905
1	224571709	224571824	116	4.70046	3.12287
1	224734496	224734637	142	6.8495	3.78753
1	224795238	224795349	112	6.17334	3.59905
1	224820905	224821030	126	7.54851	3.97602
1	224945682	224946456	775	17.6571	5.95152
1	224979206	224979335	130	5.52124	3.41057
1	225132106	225132222	117	4.89457	3.22208
1	225192797	225193112	316	16.4863	6.23781
1	225398913	225399135	223	9.772	4.54147
1	225399541	225399683	143	9.01072	4.35298
1	225473028	225473164	137	6.17334	3.59905
1	225713266	225713390	125	4.29481	3.0336
1	225974414	225975043	630	9.772	4.72995
1	227236285	227236443	159	12.1666	5.2954
1	227278433	227278549	117	6.40804	3.14402
1	227472791	227472909	119	6.8495	3.78753
1	227779288	227779401	114	6.8495	3.78753
1	227862952	227863073	122	5.52124	3.41057
1	227881072	227881202	131	5.2663	3.05909
1	228045017	228045126	110	4.29481	3.0336
1	228091624	228091794	171	13.8481	5.67236
1	228091915	228092071	157	8.71601	4.21895
1	228141809	228141947	139	7.99138	4.03627
1	228150838	228150963	126	4.24476	2.62208
1	228519131	228519292	162	6.99766	3.40499
1	228519630	228519746	117	4.47616	2.54684
1	228581438	228581568	131	5.52124	3.41057
1	228650629	228651889	1261	39.1236	10.7614
1	228736821	228736939	119	5.52124	3.41057
1	228854693	228855030	338	7.28745	3.85359
1	229191398	229191553	156	8.26925	4.1645
1	229330152	229330296	145	6.17334	3.59905
1	229429294	229429418	125	4.89457	3.22208
1	229887883	229888670	788	9.79599	4.27696
1	229888986	229889344	359	7.54851	3.97602
1	229957291	229957421	131	6.8495	3.78753
1	229959391	229959528	138	6.17334	3.59905
1	230545636	230546054	419	5.52124	3.41057
1	230628586	230628749	164	7.54851	3.97602
1	231081365	231081495	131	6.8495	3.78753
1	231170505	231170635	131	6.60524	3.67091
1	231918802	231919080	279	10.5157	4.42919
1	232019554	232019676	123	4.89457	3.22208
1	232357164	232357387	224	5.52124	3.41057
1	233078417	233078619	203	9.01072	4.35298
1	233529839	233529954	116	5.52124	3.41057
1	233757046	233757175	130	5.2663	3.05909
1	233757839	233757987	149	6.8495	3.78753
1	233810057	233810530	474	8.26925	4.1645
1	233810655	233810769	115	6.17334	3.59905
1	233811198	233811338	141	4.83877	2.63684
1	233855499	233855610	112	6.17334	3.59905
1	233955101	233955792	692	14.2995	5.68039
1	234197826	234198618	793	15.5922	6.04933
1	234885282	234885440	159	4.89457	3.22208
1	235592534	235592731	198	6.60524	3.67091
1	235645209	235645323	115	5.52124	3.41057
1	235658439	235659258	820	9.3235	4.34086
1	235790685	235790890	206	9.772	4.54147
1	235872874	235872985	112	4.89457	3.22208
1	235881538	235881651	114	5.94583	3.48823
1	235900438	235900549	112	4.29481	3.0336
1	235906253	235906370	118	6.17334	3.59905
1	236080060	236080637	578	9.772	4.54147
1	236113417	236113611	195	6.17334	3.59905
1	236310957	236311130	174	5.52124	3.41057
1	236331322	236331496	175	7.54851	3.97602
1	236352325	236352504	180	9.772	4.72995
1	236359330	236359461	132	5.52124	3.41057
1	236370683	236370820	138	8.26925	4.1645
1	236387532	236387700	169	6.17334	3.59905
1	236439481	236439598	118	7.54851	3.97602
1	236450481	236450652	172	4.89457	3.22208
1	236468073	236468304	232	12.1666	5.2954
1	236468526	236468706	181	6.60524	3.67091
1	236476434	236476667	234	12.9992	5.48388
1	236489032	236489154	123	8.26925	4.1645
1	236533982	236534170	189	9.01072	4.35298
1	236551267	236551434	168	11.3507	5.10692
1	236636897	236637046	150	7.54851	3.97602
1	236676023	236676241	219	6.17334	3.59905
1	236710385	236710567	183	11.0053	4.94967
1	236723150	236723317	168	8.71601	4.21895
1	236799681	236799825	145	6.8495	3.78753
1	236821378	236821764	387	12.1666	5.2954
1	236884682	236884854	173	9.772	4.54147
1	236919698	236920044	347	11.0053	4.94967
1	236946560	236946685	126	7.54851	3.97602
1	237020353	237020470	118	5.52124	3.41057
1	237051458	237051602	145	6.8495	3.78753
1	237058034	237058159	126	6.17334	3.59905
1	237172141	237172265	125	6.17334	3.59905
1	237178786	237179555	770	21.584	7.3245
1	237264686	237264802	117	6.17334	3.59905
1	237330457	237330575	119	3.75727	2.49159
1	237348414	237349072	659	11.3507	5.10692
1	237414731	237414840	110	4.89457	3.22208
1	237416639	237416780	142	6.60524	3.67091
1	237479003	237479211	209	9.01072	4.35298
1	237540803	237540940	138	5.94583	3.48823
1	237610323	237610482	160	7.54851	3.97602
1	237649212	237649367	156	6.8495	3.78753
1	237649721	237649853	133	6.8495	3.78753
1	237738658	237738789	132	6.17334	3.59905
1	237748136	237748273	138	6.17334	3.59905
1	237754305	237754428	124	9.01072	4.35298
1	237777986	237778139	154	6.17334	3.59905
1	237783279	237783396	118	7.54851	3.97602
1	237785364	237785504	141	6.17334	3.59905
1	238127227	238127379	153	4.89457	3.22208
1	238139924	238140047	124	7.54851	3.97602
1	238226800	238226976	177	6.17334	3.59905
1	238308159	238308423	265	5.94583	3.48823
1	238350796	238350910	115	5.52124	3.41057
1	238456201	238456315	115	6.17334	3.59905
1	238524776	238525121	346	7.54851	3.97602
1	238563448	238564058	611	9.772	4.54147
1	238564387	238564506	120	6.17334	3.59905
1	238567743	238568054	312	11.3507	5.10692
1	238568233	238568347	115	9.01072	4.35298
1	238687575	238687842	268	4.89457	3.22208
1	238734141	238734278	138	6.8495	3.78753
1	238825320	238825475	156	13.8481	5.67236
1	238825816	238826024	209	11.3507	5.10692
1	238843941	238844107	167	6.60524	3.67091
1	239159297	239159413	117	5.52124	3.41057
1	239167148	239167272	125	6.8495	3.78753
1	239194888	239194998	111	4.89457	3.22208
1	239238308	239238437	130	5.52124	3.41057
1	239254476	239254634	159	8.26925	4.1645
1	239285842	239286028	187	6.17334	3.59905
1	239316336	239316982	647	19.2516	6.99175
1	239375550	239375690	141	4.29481	3.0336
1	239400736	239400848	113	4.70046	3.12287
1	239428236	239428409	174	8.26925	4.1645
1	239441992	239442143	152	5.52124	3.41057
1	239492743	239492987	245	10.5522	4.91843
1	239721654	239721783	130	5.94583	3.48823
1	239728319	239728600	282	8.26925	4.1645
1	239801541	239801670	130	4.89457	3.22208
1	239820965	239821126	162	5.52124	3.41057
1	239841863	239842136	274	5.52124	3.41057
1	239842887	239843687	801	16.4863	6.23781
1	239923649	239923785	137	6.8495	3.78753
1	239944711	239944865	155	5.31046	3.30555
1	239992457	239992590	134	7.54851	3.97602
1	240000721	240001032	312	9.01072	4.35298
1	240007232	240007410	179	8.26925	4.1645
1	240027780	240027914	135	6.8495	3.78753
1	240041747	240041922	176	4.89457	3.22208
1	240135407	240135536	130	5.31046	3.30555
1	240177351	240177467	117	6.17334	3.59905
1	240257218	240257329	112	5.52124	3.41057
1	240322890	240323008	119	7.54851	3.97602
1	240494903	240495079	177	6.17334	3.59905
1	240496282	240496779	498	12.9992	5.48388
1	240576623	240576746	124	6.60524	3.67091
1	240577290	240577549	260	4.89457	3.22208
1	240595568	240595756	189	5.52124	3.41057
1	240738349	240738507	159	7.54851	3.97602
1	240767739	240767917	179	7.54851	3.97602
1	240773720	240773888	169	9.772	4.54147
1	240806407	240806547	141	6.17334	3.59905
1	240830020	240830141	122	7.54851	3.97602
1	240860130	240860281	152	7.54851	3.97602
1	240984530	240984699	170	6.8495	3.78753
1	241279798	241279987	190	9.01072	4.35298
1	241327198	241327336	139	4.89457	3.22208
1	241349285	241350095	811	9.772	4.72995
1	241389719	241389892	174	5.52124	3.41057
1	241569322	241569527	206	13.452	5.49771
1	241576385	241576786	402	17.3945	6.4263
1	241577114	241577234	121	4.89457	3.22208
1	241884380	241884996	617	9.772	4.72995
1	241940525	241940896	372	9.772	4.72995
1	242107173	242107919	747	13.8481	5.67236
1	242136310	242136791	482	7.99138	4.03627
1	242383872	242385032	1161	68.4624	15.8505
1	242460970	242461094	125	5.2663	3.05909
1	242541300	242541426	127	7.54851	3.97602
1	242557915	242558383	469	13.0386	4.57936
1	242682925	242683050	126	4.89457	3.22208
1	242684082	242684215	134	6.8495	3.78753
1	242922339	242922455	117	6.17334	3.59905
1	242985715	242986869	1155	34.6481	10.0075
1	243189429	243189560	132	6.8495	3.78753
1	243196624	243196737	114	4.75456	2.75256
1	243414504	243414619	116	4.89457	3.22208
1	243562722	243562861	140	8.26925	4.1645
1	243736712	243736841	130	7.54851	3.97602
1	244717627	244717750	124	4.89457	3.22208
1	244730253	244730367	115	7.54851	3.97602
1	245250971	245251147	177	6.60524	3.67091
1	245618999	245619131	133	6.8495	3.78753
1	245653617	245653726	110	4.89457	3.22208
1	245870848	245870978	131	4.35259	2.52267
1	245872991	245873148	158	9.772	4.54147
1	245883943	245884347	405	8.71601	4.21895
1	246086065	246086182	118	7.28745	3.85359
1	246278660	246278816	157	4.70046	3.12287
1	246548760	246549018	259	7.99138	4.03627
1	246929302	246929468	167	6.8495	3.78753
1	246973384	246973524	141	6.8495	3.78753
1	246973781	246973980	200	17.3945	6.4263
1	247562528	247562638	111	4.1611	2.75463
1	247612663	247612787	125	5.52124	3.41057
1	247793281	247794266	986	13.8481	5.67236
1	248031726	248031856	131	9.772	4.54147
1	248033217	248033355	139	9.772	4.54147
1	248074540	248075516	977	6.8495	3.78753
1	248131532	248131669	138	6.8495	3.78753
1	248448557	248448969	413	17.3945	6.4263
1	248589064	248589278	215	9.01072	4.35298
1	248687644	248687967	324	5.52124	3.41057
1	248688079	248688399	321	6.60524	3.67091
1	248691820	248691973	154	9.772	4.72995
1	248733108	248733252	145	6.8495	3.78753
1	248741482	248741645	164	12.1666	5.2954
1	248787955	248788088	134	6.17334	3.59905
1	249101594	249102455	862	10.2238	4.76699
1	249193007	249193133	127	5.52124	3.41057
1	249543865	249544009	145	6.8495	3.78753
1	249806463	249806629	167	6.17334	3.59905
1	249868806	249869226	421	9.772	4.54147
1	249967507	249968362	856	22.1328	7.5572
1	250078271	250078403	133	6.8495	3.78753
1	250181616	250181752	137	7.09102	3.51579
1	250258272	250258405	134	4.29481	3.0336
1	250258713	250258828	116	4.89457	3.22208
1	250258993	250259119	127	6.17334	3.59905
1	250331074	250331189	116	8.26925	4.1645
1	250542170	250542343	174	7.54851	3.97602
1	250680894	250681017	124	5.52124	3.41057
1	250715215	250715324	110	4.10222	2.72735
1	250824023	250824191	169	9.772	4.54147
1	250954377	250954500	124	6.8495	3.78753
1	251067600	251067867	268	20.1996	7.18023
1	251068422	251068554	133	8.26925	4.1645
1	251068844	251068984	141	7.54851	3.97602
1	251277107	251277293	187	5.52124	3.41057
1	251514664	251514778	115	6.60524	3.67091
1	251571073	251571298	226	9.01072	4.35298
1	252324889	252325023	135	15.5922	6.04933
1	252342019	252342383	365	5.94583	3.48823
1	252391025	252391207	183	5.52124	3.41057
1	252426343	252426556	214	16.4863	6.23781
1	252453202	252453436	235	12.1666	5.2954
1	252468300	252468428	129	6.17334	3.59905
1	252605181	252605339	159	9.772	4.54147
1	252605541	252605899	359	7.54851	3.97602
1	252622900	252623846	947	17.3945	6.4263
1	252674545	252674658	114	4.89457	3.22208
1	252761225	252761350	126	7.54164	3.97277
1	252763572	252764166	595	8.26925	4.1645
1	252955698	252955992	295	6.8495	3.78753
1	253041586	253042473	888	12.9992	5.48388
1	253092443	253092813	371	12.9992	5.48388
1	253092992	253093121	130	7.54851	3.97602
1	253186917	253187026	110	5.52124	3.41057
1	253202861	253203050	190	9.772	4.72995
1	253335280	253336160	881	9.01072	4.35298
1	253351315	253351454	140	6.17334	3.59905
1	253569776	253569896	121	7.54851	3.97602
1	253570035	253570335	301	9.772	4.54147
1	253620760	253621256	497	17.336	4.77959
1	253622703	253622840	138	3.75708	2.29215
1	253625687	253625808	122	5.8883	2.77084
1	253626499	253627398	900	8.94963	3.38316
1	253627674	253627844	171	4.91034	2.57447
1	253629422	253629711	290	5.46547	2.52911
1	253630799	253630929	131	6.29708	2.7169
1	253631454	253631890	437	9.91764	3.51117
[truncated: 23,294 more rows]
