# Supplementary material for: Micrococcal nuclease sequencing of porcine sperm suggests enriched co-location between retained histones and genomic regions related to semen quality and early embryo development
Source: PeerJ. 2023 Jun 21;11:e15520. doi: 10.7717/peerj.15520 (PMC10290446; doi:10.7717/peerj.15520)
Supplement: Supplemental Information 5 — For each peak, data includes chromosome, start position, end position, width, −log10(P-value) and fold enrichment. [file peerj-11-15520-s005.xlsx]

## Sheet: SN_peaks
Chr	Start	End	Width	-log10 (pvalue)	Fold Enrichment
1	311552	311702	151	10.8665	6.91268
1	457208	457498	291	24.4958	13.4508
1	457613	457794	182	8.82098	6.13873
1	457944	458127	184	10.0659	6.75261
1	498961	499189	229	24.4958	13.4508
1	591586	591724	139	13.9337	8.64965
1	879643	880297	655	16.9372	9.68771
1	1002145	1002263	119	12.5633	8.05967
1	1002627	1003090	464	22.6731	12.2775
1	1003773	1004039	267	23.5791	13.0681
1	1004195	1004340	146	12.4064	7.98606
1	1004802	1004947	146	5.34982	4.29711
1	1518734	1518914	181	4.83334	3.99148
1	1860215	1860370	156	13.8694	8.62405
1	2231065	2231575	511	25.0852	8.98956
1	2352593	2352696	104	15.3008	8.44198
1	4200877	4200991	115	27.8214	14.6354
1	4544935	4545239	305	12.4064	7.98606
1	4545607	4545835	229	14.0709	8.70346
1	4546056	4546483	428	8.44032	5.98723
1	4546936	4547290	355	10.8703	7.12102
1	4547475	4547901	427	13.9098	8.71206
1	4548302	4548441	140	12.45	7.91224
1	4548791	4549041	251	10.8703	7.12102
1	4549146	4549819	674	12.4609	7.98297
1	4550493	4550601	109	10.8703	7.12102
1	5465308	5465410	103	7.64673	5.45575
1	6425069	6425196	128	9.5158	6.53405
1	6736795	6736894	100	6.34186	4.71333
1	6983257	6983374	118	8.77268	6.09763
1	7207202	7207301	100	6.34186	4.71333
1	7417065	7417166	102	5.98834	4.56447
1	7995855	7996239	385	9.91291	6.71812
1	7996423	7996557	135	11.3482	7.36648
1	7997644	7997867	224	15.7295	9.49469
1	7998220	7998320	101	6.42703	4.74734
1	7998634	7998765	132	10.8703	7.12102
1	7999953	8000178	226	20.9032	11.8684
1	8000817	8001062	246	9.33618	6.32979
1	8001455	8001666	212	9.33618	6.32979
1	8122115	8122677	563	44.3565	15.9351
1	8271745	8271849	105	8.84103	6.12701
1	9181314	9181420	107	10.9405	7.26005
1	9696577	9696818	242	5.96851	4.55575
1	9931864	9932051	188	15.7295	9.49469
1	9933579	9933758	180	10.9405	7.26005
1	12704798	12704906	109	15.4479	9.43807
1	13586316	13586416	101	7.85284	5.53857
1	15032059	15032160	102	9.82995	6.68048
1	16103025	16103134	110	9.23718	6.29065
1	17481455	17481560	106	5.98078	4.65673
1	17585652	17585759	108	9.05514	6.21686
1	18259437	18259566	130	5.53652	4.35603
1	20115614	20115771	158	4.93117	3.90079
1	20506676	20506783	108	23.0484	12.8588
1	21662556	21662655	100	5.8908	4.5212
1	21786814	21786915	102	17.4486	10.3628
1	23043542	23043642	101	8.13648	5.80804
1	24338593	24338696	104	9.07487	6.28433
1	26126835	26126936	102	7.85284	5.53857
1	26917254	26917355	102	7.35004	5.33032
1	27768575	27768676	102	7.84933	5.53718
1	28572598	28572700	103	6.34186	4.71333
1	29361474	29361574	101	8.44032	5.98723
1	31060171	31060270	100	12.4064	7.98606
1	31403055	31403155	101	6.07969	4.60413
1	31915023	31915124	102	14.9793	9.19051
1	32248317	32248426	110	16.2613	7.63409
1	33846556	33846655	100	10.9405	7.26005
1	34195215	34195316	102	7.11388	5.2252
1	35382910	35383017	108	7.18529	5.32198
1	35874871	35874977	107	11.082	7.31772
1	36141624	36141725	102	8.24943	5.86158
1	36728980	36729083	104	5.00653	3.93166
1	36744011	36744119	109	11.3482	7.36648
1	36879951	36880051	101	9.89895	6.71182
1	39617247	39617348	102	6.80785	5.08204
1	41615124	41615232	109	5.78794	4.47455
1	42216987	42217096	110	18.0773	10.6402
1	43479710	43479856	147	67.619	26.5873
1	45103213	45103314	102	7.92192	5.70385
1	45700726	45700827	102	10.3903	6.92625
1	46149865	46149968	104	7.44167	5.45903
1	46604757	46604866	110	13.6004	8.51488
1	46987679	46987780	102	17.7545	10.4997
1	47132785	47132892	108	11.9843	7.72439
1	48733053	48733160	108	6.95325	5.12879
1	48855273	48855374	102	7.59507	5.43443
1	49387033	49387133	101	12.4064	7.98606
1	49524458	49524564	107	11.082	7.31772
1	50233737	50233841	105	11.082	7.31772
1	50454460	50454560	101	7.33833	5.32522
1	52726550	52726656	107	10.8589	7.19725
1	52997724	52997841	118	7.6079	5.43975
1	52997978	52998768	791	23.8257	13.185
1	53324541	53324644	104	15.3488	9.34355
1	53631186	53631299	114	12.4609	7.98297
1	54599618	54599718	101	7.85284	5.53857
1	55048818	55048926	109	9.02577	6.20472
1	55702264	55702367	104	7.75298	5.49888
1	55714022	55714128	107	16.1723	9.76816
1	55743951	55744054	104	6.80785	5.08204
1	56580725	56580825	101	7.54433	5.41329
1	57640704	57640806	103	6.44635	4.90292
1	58699512	58699612	101	6.5764	4.96859
1	59721358	59721564	207	11.7076	7.60745
1	62084602	62084723	122	19.5991	11.3063
1	63690392	63690508	117	11.5911	7.55683
1	64190103	64190202	100	5.00653	3.93166
1	66630189	66630293	105	10.0555	6.7818
1	66679878	66680112	235	7.44167	5.45903
1	66741422	66741526	105	6.12144	4.62198
1	69416918	69417018	101	6.09006	4.60858
1	72711198	72711304	107	14.0709	8.70346
1	72908304	72908404	101	9.74883	6.64326
1	73089954	73090056	103	12.1081	7.8428
1	73097790	73097896	107	9.02577	6.20472
1	73694104	73694211	108	19.8057	11.4221
1	74066910	74067014	105	11.8274	7.65876
1	74162735	74162841	107	7.3618	5.33543
1	75188290	75188394	105	8.84103	6.12701
1	75737227	75737326	100	6.05909	4.59526
1	76090614	76090722	109	7.85284	5.53857
1	76291073	76291173	101	7.44167	5.45903
1	77906477	77906577	101	7.39737	5.35082
1	80058605	80058711	107	6.80785	5.08204
1	80093324	80093427	104	9.5158	6.53405
1	82404471	82404572	102	6.42703	4.74734
1	83696221	83696330	110	31.9687	16.6157
1	84223611	84223713	103	7.75298	5.49888
1	84757752	84757853	102	6.80785	5.08204
1	85739688	85739798	111	13.9337	8.64965
1	86068787	86068889	103	6.04885	4.59083
1	86519403	86519507	105	7.85284	5.53857
1	88699206	88699305	100	9.09971	6.23514
1	90158929	90159029	101	10.9405	7.26005
1	90302596	90302702	107	5.87176	4.51265
1	90698040	90698144	105	13.07	8.28887
1	91624294	91624395	102	27.1495	14.5867
1	91883043	91883143	101	7.18529	5.32198
1	92029352	92029456	105	8.24943	5.86158
1	92555496	92555831	336	9.98352	6.74981
1	92809635	92809741	107	5.53652	4.35603
1	92810519	92810626	108	7.39737	5.35082
1	92823181	92823281	101	4.83334	3.99148
1	92843949	92844069	121	24.9304	4.62201
1	92845313	92845418	106	20.9184	6.57393
1	92850636	92850838	203	11.6059	3.91985
1	92857943	92858178	236	7.40582	4.76893
1	92859611	92859711	101	6.7403	4.86508
1	92862441	92862658	218	6.46552	4.68999
1	92863924	92864355	432	14.0294	8.76812
1	92866089	92866190	102	8.47567	5.96606
1	92866392	92866509	118	17.4227	10.2859
1	92866900	92867126	227	22.6311	11.6984
1	92867957	92868065	109	9.33618	6.32979
1	92868302	92868474	173	10.8703	7.12102
1	92868582	92868778	197	13.4619	8.45723
1	92870098	92870210	113	22.6311	11.6984
1	92872914	92873022	109	10.7413	5.73504
1	92873219	92873322	104	11.5179	5.02723
1	92873866	92873974	109	8.14168	4.20131
1	92875297	92875535	239	41.3356	11.9415
1	92876223	92876329	107	10.1457	6.03757
1	92879203	92879593	391	6.73562	4.86211
1	92879727	92879827	101	5.69728	4.33874
1	93324447	93324688	242	9.92693	6.72443
1	93355991	93356096	106	5.53652	4.35603
1	93628616	93628838	223	4.70446	3.80373
1	94737604	94737708	105	9.04617	6.30376
1	94821808	94821916	109	9.33618	6.32979
1	95382613	95382719	107	4.52374	3.7218
1	95757695	95757796	102	10.3586	6.91287
1	96717450	96717558	109	6.16393	4.63996
1	98624480	98624580	101	6.80785	5.08204
1	99975560	99975663	104	5.8908	4.5212
1	100516285	100516391	107	9.33618	6.32979
1	102787233	102787350	118	12.005	7.73327
1	103949580	103949687	108	6.25125	4.67636
1	106402104	106402204	101	6.80785	5.08204
1	106907827	106907930	104	8.78624	6.10349
1	107076869	107076974	106	8.24943	5.86158
1	107996845	107996944	100	6.09006	4.60858
1	108488375	108488476	102	5.94884	4.54707
1	109031633	109031735	103	10.3428	6.90619
1	109655743	109655844	102	10.9405	7.26005
1	112293822	112293927	106	10.5036	6.97351
1	112302375	112302483	109	12.9562	7.97811
1	112489870	112490000	131	8.13648	5.80804
1	112954778	112954877	100	7.56958	5.42384
1	112963283	112963410	128	16.7004	9.99491
1	113688572	113688673	102	5.53652	4.35603
1	114824382	114824482	101	7.18529	5.32198
1	114828602	114828707	106	14.5196	8.99127
1	114909561	114909661	101	10.9405	7.26005
1	115786075	115786174	100	5.98078	4.65673
1	116047583	116047683	101	7.92192	5.70385
1	116400621	116400725	105	9.08478	6.22903
1	117062167	117062272	106	4.53126	3.72529
1	118578059	118578174	116	36.7435	18.5223
1	119191574	119191673	100	7.85284	5.53857
1	119204384	119204493	110	7.92192	5.70385
1	120177775	120177876	102	7.22386	5.27474
1	120429746	120429846	101	8.44032	5.98723
1	121311192	121311306	115	15.7295	9.49469
1	121940838	121940949	112	10.4708	6.95994
1	122264025	122264132	108	8.47567	5.96606
1	122546598	122546697	100	6.42404	4.74616
1	123618522	123618629	108	18.618	10.8901
1	123960199	123960306	108	8.13648	5.80804
1	124449634	124449740	107	5.83414	4.49563
1	124889972	124890079	108	5.53652	4.35603
1	126596956	126597086	131	12.3848	7.88672
1	128169953	128170059	107	13.4424	8.44906
1	128563698	128563803	106	7.08172	5.21053
1	128802212	128802315	104	4.97793	3.92002
1	129293513	129293622	110	11.7076	7.60745
1	129752666	129752774	109	12.726	8.13465
1	129770940	129771049	110	13.2524	8.3682
1	130154862	130154966	105	19.148	11.0771
1	130610216	130610316	101	4.73768	3.81834
1	130719796	130719906	111	19.0561	11.0414
1	131086590	131086697	108	9.94099	6.73076
1	131554352	131554456	105	4.55398	3.7358
1	131582339	131582439	101	5.94884	4.54707
1	131764377	131764487	111	9.74064	6.65247
1	133871261	133871365	105	5.99832	4.56884
1	134595955	134596062	108	8.13648	5.80804
1	136572241	136572342	102	9.5158	6.53405
1	141042281	141042380	100	9.33618	6.32979
1	142451145	142451259	115	10.8703	7.12102
1	142891174	142891274	101	8.2594	5.88866
1	142936795	142936902	108	7.6598	5.4611
1	143305269	143305419	151	5.53652	4.35603
1	144410537	144410644	108	11.082	7.31772
1	144814236	144814366	131	4.68807	3.79646
1	145071574	145071673	100	6.80785	5.08204
1	146168738	146168841	104	11.082	7.31772
1	146504159	146504307	149	48.7182	2.53708
1	146526465	146526579	115	14.0139	8.59423
1	146526850	146527096	247	10.5414	7.06644
1	147218646	147218832	187	9.33618	6.32979
1	148351699	148351802	104	6.16393	4.63996
1	149287643	149287750	108	10.0847	6.79469
1	149317287	149317390	104	7.2351	5.27974
1	152153269	152153467	199	8.02739	5.75548
1	152156467	152156575	109	9.24474	6.26852
1	152411694	152411797	104	6.25125	4.67636
1	152423003	152423105	103	8.88274	6.14477
1	152514170	152514272	103	17.8231	10.5063
1	152791897	152791998	102	7.15735	5.24491
1	152797794	152797895	102	7.28051	5.29986
1	153119406	153119517	112	12.726	8.13465
1	153667317	153667420	104	15.4479	9.43807
1	154357890	154357991	102	7.61704	5.52486
1	155223452	155223638	187	8.13648	5.80804
1	155244367	155244466	100	8.71903	6.07434
1	155339817	155339926	110	11.5422	7.53534
1	156387162	156387271	110	9.1147	6.24126
1	156716557	156716666	110	21.4872	12.1719
1	156797948	156798047	100	12.3452	7.8711
1	156828814	156829005	192	8.99665	6.19264
1	158120546	158120654	109	6.27358	4.68554
1	158807816	158807924	109	10.794	7.09101
1	160051826	160051934	109	19.3092	11.0322
1	160697970	160698075	106	5.98078	4.65673
1	160918010	160918112	103	7.61704	5.52486
1	160928998	160929101	104	9.74064	6.65247
1	161285301	161285403	103	6.42703	4.74734
1	161866274	161866373	100	7.39737	5.35082
1	163132707	163133065	359	6.80785	5.08204
1	163881288	163881426	139	7.20151	5.26476
1	164102418	164102528	111	13.4424	8.44906
1	166384813	166384920	108	9.84364	6.68673
1	169864846	169864947	102	9.78916	6.66182
1	170322397	170322497	101	6.95665	5.15263
1	170336481	170336587	107	7.6079	5.43975
1	171118060	171118159	100	5.77881	4.47035
1	171860102	171860205	104	8.13648	5.80804
1	172323408	172323516	109	6.80785	5.08204
1	172619938	172620043	106	10.2191	6.85327
1	172673454	172673558	105	5.97841	4.56011
1	173501450	173501550	101	5.83414	4.49563
1	173589262	173589365	104	10.1438	6.8206
1	174255844	174255973	130	9.96929	6.74345
1	175054614	175054722	109	11.8722	7.66234
1	175079419	175079522	104	8.07857	5.69865
1	175946426	175946525	100	7.22386	5.27474
1	175955598	175955706	109	9.74064	6.65247
1	177150745	177150951	207	4.96849	3.91616
1	177758489	177758591	103	10.9545	7.26669
1	179289702	179289806	105	10.2039	6.84671
1	179694249	179694353	105	6.45826	4.91099
1	179718297	179718404	108	10.8703	7.12102
1	180698163	180698271	109	7.55693	5.41856
1	180978418	180978525	108	8.56321	6.0055
1	181859847	181859956	110	14.0139	8.59423
1	182132606	182132708	103	9.91291	6.71812
1	182195048	182195153	106	10.2039	6.84671
1	182466714	182466819	106	7.53203	5.5063
1	182512149	182512248	100	4.78859	3.84048
1	182598906	182599011	106	9.19071	6.27204
1	184401639	184401741	103	8.91084	6.15667
1	184429392	184429493	102	6.29612	4.69477
1	184635746	184635852	107	6.80785	5.08204
1	185863684	185863783	100	14.2593	8.87416
1	186480244	186480354	111	15.3198	9.31346
1	186601241	186601343	103	4.74607	3.82202
1	187333773	187333877	105	4.49396	3.70792
1	187609315	187609431	117	15.6032	9.44532
1	187713611	187713719	109	9.5158	6.53405
1	188642388	188642489	102	7.25771	5.28978
1	188944170	188944280	111	15.8273	9.61368
1	189545851	189545953	103	6.36298	4.8601
1	190749925	190750028	104	10.2804	6.87963
1	191423843	191423946	104	9.23718	6.29065
1	191704651	191704756	106	5.98078	4.65673
1	193046773	193046872	100	23.5791	13.0681
1	193725833	193725936	104	9.95351	6.76571
1	194412081	194412180	100	8.89676	6.15071
1	196543022	196543122	101	5.8908	4.5212
1	198054746	198054895	150	14.8757	9.14645
1	198344719	198344848	130	5.34982	4.29711
1	199406749	199406848	100	4.80586	3.84792
1	199475570	199475670	101	5.3855	4.25396
1	199698661	199698763	103	4.83334	3.99148
1	201962011	201962116	106	10.9405	7.26005
1	202303237	202303346	110	9.33618	6.32979
1	202788088	202788191	104	12.1081	7.8428
1	203779550	203779652	103	6.22912	4.6672
1	204268386	204268492	107	4.83334	3.99148
1	205085855	205085978	124	8.13648	5.80804
1	205171109	205171214	106	9.12976	6.24739
1	206057623	206057725	103	8.13648	5.80804
1	207374830	207374939	110	14.5196	8.99127
1	208485849	208486057	209	10.2191	6.85327
1	210788338	210788447	110	9.94099	6.73076
1	213747288	213747388	101	5.84194	4.58007
1	214335095	214335199	105	8.13648	5.80804
1	214778116	214778219	104	10.1631	6.47926
1	215601014	215601113	100	13.2524	8.3682
1	215861840	215861948	109	9.64341	6.59427
1	215983290	215983397	108	18.5703	10.4068
1	216959312	216959418	107	20.246	11.6161
1	217023582	217023681	100	5.98078	4.65673
1	217072546	217072648	103	11.4145	7.47862
1	217996065	217996167	103	8.61432	6.02827
1	219605483	219605590	108	7.26843	5.36689
1	220242114	220242214	101	8.53795	5.99418
1	221845953	221846053	101	5.06746	3.95612
1	222257885	222257990	106	13.5803	8.5066
1	222288582	222288681	100	4.93117	3.90079
1	222441114	222441215	102	7.22386	5.27474
1	224927912	224928017	106	8.98219	6.18661
1	225305459	225305559	101	6.22912	4.6672
1	225665533	225665632	100	6.29612	4.69477
1	226129683	226129787	105	6.95325	5.12879
1	226341343	226341443	101	6.37673	4.72734
1	228269855	228269964	110	9.33618	6.32979
1	228901572	228901672	101	6.24016	4.67178
1	229404526	229404632	107	5.92934	4.53841
1	233078384	233078485	102	18.0125	10.5997
1	233346305	233346410	106	8.13648	5.80804
1	233751048	233751149	102	7.01848	5.18141
1	233757845	233757980	136	7.61704	5.52486
1	233880209	233880309	101	5.707	4.43708
1	234015575	234015685	111	11.082	7.31772
1	234782439	234782546	108	7.31506	5.31504
1	235947969	235948072	104	7.67292	5.46647
1	238298583	238298683	101	5.98078	4.65673
1	238539257	238539357	101	7.38546	5.34568
1	239475001	239475110	110	8.74575	6.08596
1	239877334	239877433	100	6.33034	4.70867
1	241747381	241747485	105	14.4489	8.94774
1	242312599	242312704	106	6.02851	4.58201
1	244910437	244910543	107	11.8799	7.68096
1	245249579	245249684	106	10.9405	7.26005
1	245249917	245250022	106	7.18529	5.32198
1	245280707	245280806	100	9.5158	6.53405
1	245556971	245557080	110	16.9126	10.0827
1	245596938	245597042	105	11.6406	7.57844
1	247625122	247625222	101	8.13648	5.80804
1	248031752	248031856	105	7.6598	5.4611
1	248430192	248430295	104	13.9122	8.6411
1	249266022	249266125	104	9.91291	6.71812
1	249580965	249581071	107	13.5405	8.49008
1	250065563	250065662	100	7.81984	5.65315
1	250541049	250541150	102	9.5158	6.53405
1	250985727	250985839	113	15.6509	9.46406
1	252455244	252455344	101	6.02851	4.58201
1	252603425	252603525	101	6.34186	4.71333
1	252803688	252803788	101	6.14259	4.63095
1	252888053	252888275	223	6.80785	5.08204
1	256133958	256134061	104	13.07	8.28887
1	257123762	257123871	110	5.53652	4.35603
1	257718675	257718784	110	17.6434	10.4504
1	257829112	257829223	112	13.6205	8.52318
1	259656207	259656309	103	8.88274	6.14477
1	259901901	259902004	104	8.91084	6.15667
1	260128448	260128553	106	6.80785	5.08204
1	260184873	260184973	101	8.44032	5.98723
1	260203863	260203963	101	6.42703	4.74734
1	261093291	261093390	100	5.98078	4.65673
1	262070083	262070188	106	6.15324	4.63545
1	262104033	262104132	100	9.24474	6.26852
1	262573943	262574144	202	5.98078	4.65673
1	262954050	262954155	106	12.4609	7.98297
1	263276935	263277037	103	6.09006	4.60858
1	264849470	264849574	105	6.24016	4.67178
1	264949961	264950067	107	12.4609	7.98297
1	265235224	265235323	100	4.80586	3.84792
1	265295600	265295883	284	10.9405	7.26005
1	265814810	265815005	196	8.44032	5.98723
1	267115927	267116026	100	10.5366	6.98713
1	267696430	267696532	103	12.5633	8.05967
1	268957602	268957707	106	17.4227	10.2859
1	269012440	269012710	271	8.13648	5.80804
1	269354604	269354703	100	6.09006	4.60858
1	270190681	270190781	101	8.82098	6.13873
1	271234791	271234895	105	9.77567	6.65562
1	272038850	272038988	139	7.45844	5.31745
1	272132909	272133013	105	9.16009	6.25969
1	272228286	272228407	122	7.45702	5.15899
1	272228614	272228804	191	9.09806	6.17991
1	272563632	272563734	103	7.85284	5.53857
1	273454968	273455282	315	6.95325	5.12879
1	273656584	273656868	285	13.6407	8.5315
1	273962481	273962716	236	6.42703	4.74734
1	273968074	273968264	191	6.42404	4.74616
10	368625	368974	350	10.8703	7.12102
10	475442	475548	107	5.8908	4.5212
10	721291	721396	106	30.0676	15.8245
10	1601515	1601629	115	22.6731	12.2775
10	1794593	1794698	106	10.8658	7.11924
10	2807030	2807137	108	7.50686	5.39753
10	4602164	4602265	102	19.148	11.0771
10	5918473	5918578	106	15.7295	9.49469
10	6843034	6843141	108	12.9197	7.50398
10	7496139	7496250	112	7.32667	5.32013
10	7496408	7496747	340	13.2338	8.3602
10	7496983	7497103	121	8.44032	5.98723
10	8968268	8968367	100	6.28483	4.69015
10	9300139	9300238	100	7.85284	5.53857
10	10102538	10102750	213	7.69936	5.47723
10	10458187	10458290	104	5.79711	4.47875
10	10761600	10762060	461	12.6651	7.98035
10	11667159	11667273	115	19.148	11.0771
10	11800463	11800562	100	4.83334	3.99148
10	12086453	12086560	108	9.31613	6.32192
10	12322268	12322368	101	4.89455	3.88553
10	12886993	12887106	114	17.4227	10.2859
10	13067207	13067310	104	5.47968	4.32836
10	14001521	14001633	113	8.44172	3.7445
10	14671383	14671484	102	4.62381	3.76767
10	14722285	14722386	102	10.3115	6.89288
10	15370413	15370527	115	15.0003	9.19938
10	15572649	15572752	104	9.30019	6.31564
10	16649097	16649200	104	7.29198	5.30491
10	17712362	17712464	103	7.85284	5.53857
10	18212869	18212968	100	5.06746	3.95612
10	19641099	19641210	112	12.45	7.91224
10	20128710	20128811	102	8.77268	6.09763
10	20641784	20641884	101	7.33833	5.32522
10	20713012	20713115	104	8.48803	5.97166
10	20779670	20779771	102	7.68611	5.47184
10	20999457	20999563	107	10.8703	7.12102
10	22370953	22371057	105	17.4227	10.2859
10	22952905	22953012	108	7.61704	5.52486
10	23147453	23147562	110	12.0598	7.7559
10	23518699	23518896	198	7.85284	5.53857
10	23645311	23645532	222	10.8665	6.91268
10	23983473	23983572	100	7.00808	5.17659
10	24186524	24186686	163	12.45	7.91224
10	24186824	24186926	103	9.33618	6.32979
10	24187529	24187649	121	7.85284	5.53857
10	28028022	28028122	101	7.85284	5.53857
10	29652219	29652337	119	13.6869	7.97448
10	30495429	30495531	103	6.31888	4.70403
10	30570129	30570259	131	5.90999	4.52979
10	30800900	30801091	192	7.22386	5.27474
10	31700122	31700221	100	7.18529	5.32198
10	32317429	32317528	100	6.80785	5.08204
10	33206317	33206416	100	10.6545	7.03523
10	33800201	33800345	145	7.00808	5.17659
10	34095315	34095419	105	6.80785	5.08204
10	34307100	34307201	102	9.14489	6.25354
10	36311591	36311698	108	11.9509	7.71076
10	38756442	38756543	102	7.82147	5.52619
10	39307262	39307365	104	15.3198	9.31346
10	39817619	39817719	101	6.07969	4.60413
10	39875338	39875547	210	6.46205	1.7204
10	40114369	40114493	125	7.18529	5.32198
10	41062570	41062762	193	8.13648	5.80804
10	41201732	41201835	104	10.3903	6.92625
10	42533029	42533141	113	15.5325	9.41735
10	42640994	42641097	104	10.8703	7.12102
10	42768817	42768917	101	5.53652	4.35603
10	44422140	44422241	102	7.80764	5.5207
10	44760251	44760350	100	7.84933	5.53718
10	44989605	44989811	207	17.3375	10.2527
10	45667810	45667923	114	15.3198	9.31346
10	45975672	45975773	102	8.58866	6.01686
10	48634612	48634717	106	6.80785	5.08204
10	48675612	48675719	108	6.30748	4.69939
10	49685924	49686023	100	8.13648	5.80804
10	49775844	49775944	101	7.49448	5.3923
10	50473563	50473663	101	10.9405	7.26005
10	52136846	52136945	100	8.36652	5.91611
10	52189075	52189175	101	8.88274	6.14477
10	52229218	52229317	100	7.85284	5.53857
10	52640317	52640426	110	25.0713	13.7328
10	55997601	55997701	101	6.65877	5.02746
10	56528223	56528324	102	15.0426	9.21715
10	59431871	59432026	156	9.33215	6.32821
10	59581042	59581143	102	9.33618	6.32979
10	60026194	60026325	132	15.7295	9.49469
10	60490375	60490484	110	8.84103	6.12701
10	63974289	63974539	251	7.72096	5.60334
10	64098692	64098834	143	5.34982	4.29711
10	64098989	64099180	192	6.92781	4.98405
10	64459685	64459806	122	16.9121	8.85739
10	64830219	64830318	100	7.85284	5.53857
10	65177068	65177169	102	7.53178	5.40803
10	65455542	65455643	102	6.80785	5.08204
10	65463592	65463692	101	5.06746	3.95612
10	65467580	65467682	103	6.42703	4.74734
10	65542381	65542593	213	18.3156	10.2576
10	65811858	65812199	342	9.25282	6.29688
10	66132769	66132869	101	8.61432	6.02827
10	66308502	66309178	677	20.0677	11.5326
10	66494198	66494686	489	17.4227	10.2859
10	66533434	66533680	247	16.9372	9.68771
10	66770076	66770178	103	9.33618	6.32979
10	66860924	66861086	163	10.4483	6.83838
10	66958470	66958584	115	35.8187	18.1936
10	66997182	66997489	308	11.082	7.31772
10	67037695	67037858	164	10.1631	6.47926
10	67038154	67038284	131	5.98078	4.65673
10	67123791	67124177	387	10.6433	6.56598
10	67175333	67176348	1016	28.1877	15.0333
10	67184472	67184574	103	5.98834	4.56447
10	67471972	67472270	299	7.18529	5.32198
10	67735995	67736350	356	10.9405	7.26005
10	67762581	67762736	156	10.9405	7.26005
10	67762996	67763124	129	6.42703	4.74734
10	68216273	68216516	244	6.92781	4.98405
10	68216701	68216805	105	13.1316	8.33159
10	68216950	68217057	108	10.4483	6.83838
10	68217239	68217552	314	10.969	7.25699
10	68217699	68217988	290	9.74064	6.65247
10	68403681	68403984	304	9.33618	6.32979
10	68404766	68404876	111	8.44032	5.98723
10	68406286	68406592	307	15.4479	9.43807
10	68813776	68813960	185	8.13648	5.80804
11	614082	614192	111	12.45	7.91224
11	693336	693446	111	20.9032	11.8684
11	1319887	1319986	100	6.42703	4.74734
11	1382114	1382215	102	9.09971	6.23514
11	2865633	2865740	108	10.8703	7.12102
11	3085248	3085381	134	5.98078	4.65673
11	4577045	4577151	107	5.06746	3.95612
11	5211100	5211201	102	6.38847	4.73203
11	5996923	5997036	114	18.4192	10.7846
11	6262688	6262792	105	13.609	8.50585
11	6393840	6393941	102	11.198	7.37948
11	7031166	7031267	102	9.5158	6.53405
11	7810496	7810596	101	6.13199	4.62646
11	9897690	9897790	101	7.40933	5.35597
11	11387777	11387876	100	6.42703	4.74734
11	12564908	12565015	108	4.7972	3.8442
11	13088336	13088443	108	6.80785	5.08204
11	13169261	13169364	104	6.06937	4.59969
11	14599694	14599797	104	8.44032	5.98723
11	14606613	14606713	101	10.6545	7.03523
11	14733147	14733247	101	9.24474	6.26852
11	14805655	14805764	110	12.7181	8.11886
11	15452874	15452978	105	7.80764	5.5207
11	16339953	16340052	100	4.67992	3.79284
11	16501550	16501656	107	15.7295	9.49469
11	17391094	17391196	103	6.14259	4.63095
11	17601956	17602059	104	6.18546	4.64901
11	18104751	18104856	106	9.23718	6.29065
11	18187046	18187194	149	9.47837	6.51619
11	18521529	18521636	108	8.13648	5.80804
11	19448684	19448785	102	9.33618	6.32979
11	19492835	19492939	105	10.8703	7.12102
11	21117641	21117740	100	9.23718	6.29065
11	21606780	21606880	101	8.74575	6.08596
11	22736101	22736202	102	5.53652	4.35603
11	23247491	23247591	101	4.70446	3.80373
11	23600580	23600689	110	15.7295	9.49469
11	23958809	23958913	105	8.13648	5.80804
11	24221391	24221490	100	8.13648	5.80804
11	24304848	24304947	100	5.53652	4.35603
11	24949606	24949705	100	4.65567	3.78201
11	25185327	25185426	100	6.26239	4.68095
11	25249224	25249332	109	10.6035	7.01453
11	25284531	25284631	101	10.8658	7.11924
11	25501425	25501526	102	9.33618	6.32979
11	26163911	26164026	116	10.8703	7.12102
11	26881719	26881821	103	8.13648	5.80804
11	29202262	29202370	109	10.9405	7.26005
11	29356248	29356356	109	13.07	8.28887
11	30064529	30064635	107	12.3372	7.91671
11	30265538	30265720	183	11.3522	7.45059
11	30848496	30848636	141	4.95909	3.91231
11	32872955	32873058	104	16.799	9.82197
11	33536541	33536642	102	5.53652	4.35603
11	33763340	33763442	103	8.88274	6.14477
11	33790847	33790948	102	6.80785	5.08204
11	33794156	33794272	117	11.8975	7.68839
11	34684551	34684658	108	8.36652	5.91611
11	36307998	36308100	103	5.98078	4.65673
11	36592830	36592933	104	5.98078	4.65673
11	37743425	37743531	107	9.64341	6.59427
11	37937346	37937453	108	11.198	7.37948
11	41700106	41700212	107	4.83334	3.99148
11	42092105	42092207	103	6.13199	4.62646
11	42559492	42559594	103	7.45767	5.37667
11	44402326	44402425	100	7.08172	5.21053
11	44403615	44403716	102	14.1538	8.79543
11	44740673	44740782	110	9.5158	6.53405
11	44742722	44742825	104	6.33034	4.70867
11	45696988	45697096	109	9.95511	6.7371
11	46930980	46931079	100	6.98739	5.16698
11	48317448	48317549	102	11.7707	3.60697
11	49031174	49031279	106	7.85284	5.53857
11	49150745	49150850	106	7.80764	5.5207
11	49622115	49622214	100	7.26909	5.29481
11	50458891	50459000	110	19.4566	11.271
11	51677157	51677541	385	20.246	11.6161
11	52019074	52019181	108	7.46989	5.38187
11	52116492	52116593	102	10.8703	7.12102
11	52243569	52243676	108	7.85284	5.53857
11	52320051	52320157	107	11.2604	7.40892
11	52515051	52515158	108	9.16333	6.3344
11	55138376	55138477	102	6.86641	5.11004
11	56884922	56885022	101	7.18529	5.32198
11	57084865	57084978	114	19.148	11.0771
11	57425073	57425178	106	7.16833	5.24985
11	58630422	58630525	104	9.28432	6.30938
11	58784188	58784295	108	18.8631	10.9652
11	61215192	61215293	102	5.98078	4.65673
11	61492381	61492480	100	6.06937	4.59969
11	62009169	62009269	101	7.85284	5.53857
11	63790211	63790323	113	23.5791	13.0681
11	63851484	63851585	102	6.34186	4.71333
11	63956106	63956214	109	10.8703	7.12102
11	64103467	64103588	122	11.695	7.6373
11	64598716	64598815	100	10.8703	7.12102
11	64614045	64614150	106	6.42703	4.74734
11	64977920	64978021	102	14.7342	9.08547
11	68282016	68282128	113	7.85284	5.53857
11	68765454	68765554	101	4.92195	3.89696
11	68855948	68856055	108	7.59507	5.43443
11	69048730	69048834	105	16.9609	10.1024
11	69172001	69172106	106	15.7295	9.49469
11	70881796	70881897	102	6.42703	4.74734
11	71693024	71693137	114	8.60147	6.02256
11	71696242	71696341	100	6.62115	4.99087
11	73420284	73420383	100	7.45767	5.37667
11	74200209	74200522	314	14.0709	8.70346
11	74988003	74988106	104	7.61704	5.52486
11	75443838	75443968	131	9.5158	6.53405
11	75638106	75638602	497	14.0709	8.70346
11	75853388	75853489	102	13.7849	8.59016
11	76493808	76493995	188	11.6078	5.23131
11	76494186	76494553	368	18.618	10.8901
11	76880451	76880576	126	10.9405	7.26005
11	77507805	77508392	588	15.7295	9.49469
11	78044968	78045070	103	12.45	7.91224
11	78046752	78047132	381	30.0676	15.8245
11	78047290	78047430	141	10.8703	7.12102
11	78048022	78048607	586	20.9032	11.8684
11	78048739	78049162	424	12.4064	7.98606
11	78076900	78077384	485	7.85284	5.53857
11	78077905	78078016	112	9.33618	6.32979
11	78078745	78078849	105	7.85284	5.53857
11	78079022	78079121	100	6.42703	4.74734
11	78079542	78079717	176	6.42703	4.74734
11	78083050	78083173	124	5.06746	3.95612
11	78318065	78318358	294	12.4064	7.98606
11	78559462	78559566	105	6.80785	5.08204
11	78643569	78643671	103	9.5158	6.53405
11	78653265	78653366	102	7.61704	5.52486
12	156746	156977	232	18.618	10.8901
12	157314	157592	279	12.45	7.91224
12	284724	284831	108	15.7295	9.49469
12	360343	360449	107	7.85284	5.53857
12	442249	442350	102	6.42703	4.74734
12	773123	773667	545	22.6731	12.2775
12	773793	774503	711	20.0669	10.4665
12	954728	954830	103	10.8703	7.12102
12	957020	957122	103	5.06746	3.95612
12	1798139	1798245	107	9.33618	6.32979
12	1807083	1807211	129	9.33618	6.32979
12	2180786	2181010	225	26.2842	14.2243
12	2181170	2181378	209	9.26853	6.30312
12	3469123	3469229	107	12.45	7.91224
12	3511256	3511386	131	12.6651	7.98035
12	3548443	3548603	161	10.8703	7.12102
12	3548908	3549141	234	21.3804	9.35226
12	3549335	3549487	153	19.7174	10.8274
12	3754651	3754941	291	15.7295	9.49469
12	3768133	3768235	103	7.85284	5.53857
12	3833265	3833844	580	12.7181	8.11886
12	3928977	3929078	102	6.80785	5.08204
12	4246723	4246830	108	19.8078	11.4077
12	4835360	4835461	102	14.0709	8.70346
12	4876741	4876842	102	12.45	7.91224
12	4965761	4965860	100	8.61432	6.02827
12	4966021	4966123	103	7.5823	5.42913
12	5186991	5187550	560	19.148	11.0771
12	6592049	6592155	107	8.44032	5.98723
12	9299964	9300378	415	9.24474	6.26852
12	9300549	9300883	335	13.8743	8.64821
12	9301008	9301380	373	18.2983	10.644
12	9725619	9725733	115	21.9001	12.3421
12	10581128	10581228	101	5.98078	4.65673
12	11471920	11472021	102	10.8703	7.12102
12	11826720	11827178	459	20.246	11.6161
12	11977954	11978054	101	7.84933	5.53718
12	12108349	12108453	105	7.85284	5.53857
12	13654460	13654565	106	10.7062	7.05604
12	14051278	14051379	102	7.3618	5.33543
12	15492906	15493007	102	13.0879	8.29674
12	15657415	15657514	100	9.5158	6.53405
12	15981634	15981734	101	9.74064	6.65247
12	16540009	16540220	212	7.61704	5.52486
12	16781562	16781664	103	10.3586	6.91287
12	17603799	17603899	101	8.93777	6.2487
12	19733149	19733249	101	6.1963	4.65354
12	20622380	20622486	107	7.85284	5.53857
12	21059706	21059807	102	6.80785	5.08204
12	21277556	21277763	208	8.13648	5.80804
12	21380256	21380357	102	7.5193	5.40278
12	21931873	21931978	106	6.92781	4.98405
12	22569183	22569284	102	6.42703	4.74734
12	22902254	22902353	100	8.13648	5.80804
12	23346235	23346341	107	15.3198	9.31346
12	23413936	23414037	102	9.15796	6.35979
12	23447459	23447565	107	5.98078	4.65673
12	23694268	23694374	107	7.85284	5.53857
12	24518986	24519095	110	12.3256	7.86332
12	25093194	25093294	101	7.71267	5.48263
12	26077774	26078123	350	14.2593	8.87416
12	26245754	26245854	101	13.6407	8.5315
12	26835082	26835181	100	10.8703	7.12102
12	27107106	27107207	102	5.06746	3.95612
12	27654668	27654775	108	10.1438	6.8206
12	28616650	28616864	215	5.06746	3.95612
12	29371269	29371369	101	4.90364	3.88934
12	29732294	29732394	101	6.73164	5.04517
12	29807503	29807606	104	13.74	8.57644
12	30372137	30372294	158	6.11094	4.6175
12	30847978	30848081	104	19.8277	11.3092
12	31007539	31007639	101	5.98078	4.65673
12	31214317	31214421	105	12.306	7.85554
12	31861558	31861661	104	12.45	7.91224
12	32712523	32712623	101	5.79711	4.47875
12	33041852	33042049	198	12.45	7.91224
12	33303403	33303504	102	9.33618	6.32979
12	33498220	33498319	100	8.98219	6.18661
12	33851153	33851323	171	12.45	7.91224
12	34046257	34046364	108	9.5158	6.53405
12	34059109	34059208	100	10.8703	7.12102
12	34192264	34192372	109	7.85284	5.53857
12	35309451	35309557	107	7.40933	5.35597
12	35691654	35691753	100	5.34982	4.29711
12	35958057	35958159	103	9.30019	6.31564
12	36859246	36859347	102	7.85284	5.53857
12	37023359	37023467	109	11.966	7.77308
12	37463744	37463845	102	10.8658	7.11924
12	37502007	37502108	102	9.17536	6.26586
12	37669530	37669630	101	5.92934	4.53841
12	38061861	38061961	101	6.42404	4.74616
12	38588343	38588442	100	9.33618	6.32979
12	38877270	38877381	112	20.4764	11.7232
12	38885501	38885608	108	12.45	7.91224
12	39200625	39200729	105	5.06746	3.95612
12	39466271	39466372	102	8.9678	6.1806
12	39845595	39845703	109	17.26	10.2223
12	40480366	40480467	102	6.80785	5.08204
12	41612146	41612248	103	11.8799	7.68096
12	42969521	42969625	105	13.8269	8.60708
12	43510545	43510654	110	16.9126	10.0827
12	44896289	44896389	101	6.1963	4.65354
12	45093309	45093414	106	5.98078	4.65673
12	45272725	45272827	103	6.42703	4.74734
12	45564991	45565092	102	10.3586	6.91287
12	45582077	45582180	104	8.84103	6.12701
12	46672491	46672690	200	15.3198	9.31346
12	47135168	47135277	110	7.49448	5.3923
12	47965581	47965686	106	8.44032	5.98723
12	48454895	48454996	102	6.80785	5.08204
12	48587779	48587883	105	11.082	7.31772
12	48863751	48863855	105	7.32667	5.32013
12	49832088	49832197	110	15.7295	9.49469
12	50286470	50286569	100	7.85284	5.53857
12	50484659	50484759	101	12.45	7.91224
12	51537551	51537652	102	7.18529	5.32198
12	51540043	51540142	100	6.16393	4.63996
12	51976451	51976564	114	6.42703	4.74734
12	52266688	52266795	108	19.148	11.0771
12	52434184	52434292	109	9.17536	6.26586
12	52798436	52798543	108	9.33618	6.32979
12	53236590	53236703	114	7.67292	5.46647
12	53626274	53626376	103	7.85284	5.53857
12	54182337	54182437	101	5.06746	3.95612
12	55617114	55617268	155	6.42703	4.74734
12	56250129	56250273	145	19.1124	11.0634
12	56371230	56371363	134	8.93777	6.2487
12	57291600	57291853	254	5.98078	4.65673
12	57947855	57947962	108	7.85284	5.53857
12	58528304	58528595	292	11.3482	7.36648
12	58677040	58677224	185	37.9502	17.2466
12	58773302	58773407	106	5.98834	4.56447
12	59861857	59862032	176	15.7295	9.49469
12	60218262	60218422	161	9.33618	6.32979
12	60357936	60358122	187	12.4064	7.98606
12	60889058	60889214	157	9.5158	6.53405
12	61408500	61408678	179	7.85284	5.53857
12	61423193	61423294	102	11.7076	7.60745
12	61590737	61590842	106	32.1037	3.51893
12	61601697	61601857	161	6.31488	2.69276
12	61602136	61602249	114	11.8283	3.62171
13	807	1088	282	13.4572	3.97709
13	2325	2470	146	84.86	9.92228
13	4970	5125	156	7.36776	2.50801
13	7735	7834	100	30.179	4.12608
13	8415	8516	102	46.9302	5.18564
13	10296	10487	192	17.3558	2.12704
13	12294	12412	119	129.869	5.51941
13	13727	13880	154	94.8297	7.3182
13	23607	23785	179	63.2337	5.96342
13	26089	26202	114	120.295	5.86017
13	27594	27710	117	129.73	6.70659
13	29621	29731	111	110.285	5.54896
13	31120	31236	117	123.32	6.3325
13	33151	33264	114	127.476	6.09791
13	35392	35512	121	144.262	7.37884
13	39612	39827	216	126.049	5.88387
13	41629	41752	124	117.4	10.9343
13	42213	42469	257	15.941	2.53198
13	44018	44149	132	99.0062	8.66533
13	45765	45885	121	162.789	8.54396
13	47982	48100	119	155.003	7.86937
13	49557	49657	101	90.564	5.92779
13	50198	50315	118	117.669	6.17072
13	52175	52308	134	22.2414	2.84462
13	54124	54239	116	148.994	7.46314
13	55504	55792	289	35.3684	3.16065
13	57594	57883	290	140.24	7.02078
13	60915	61042	128	19.6318	2.21793
13	66008	66152	145	25.0827	3.13619
13	68793	68897	105	35.8376	4.40819
13	70238	70444	207	14.6177	2.82874
13	73385	73515	131	44.5582	4.95391
13	76510	76650	141	18.3986	2.7606
13	80628	80735	108	56.1712	5.54545
13	82071	82283	213	16.3302	2.95324
13	85222	85350	129	37.5712	4.9084
13	88348	88476	129	16.7245	2.5903
13	91125	91233	109	46.7833	5.64316
13	92550	92780	231	19.6025	3.37067
13	95723	95851	129	49.3171	5.71525
13	101067	101222	156	6.50118	2.53944
13	104187	104323	137	64.0156	6.34278
13	107762	107895	134	23.3082	3.12135
13	109355	109528	174	14.2571	3.33871
13	109637	109768	132	52.5948	5.77432
13	111858	111971	114	118.134	6.53986
13	113831	113963	133	13.3036	2.23533
13	116398	116499	102	10.5038	2.07304
13	119235	119476	242	33.2899	3.94057
13	120792	120897	106	102.989	6.41175
13	121606	121786	181	15.6876	3.12543
13	122418	122564	147	39.5556	4.0365
13	123824	123932	109	92.9749	4.51556
13	125234	125408	175	79.5037	4.88907
13	126101	126723	623	45.8031	4.52895
13	126871	127120	250	78.7495	5.01878
13	130492	130591	100	88.8778	4.85517
13	131184	131412	229	42.3499	4.89972
13	133548	133729	182	7.01342	2.01088
13	134408	134549	142	34.6655	2.78816
13	135780	135890	111	85.9422	4.29264
13	137183	137363	181	82.3535	4.8538
13	139084	139246	163	8.40723	2.16545
13	139379	139484	106	21.798	3.2888
13	140849	140959	111	72.6022	3.80044
13	1365500	1365599	100	6.94647	5.14786
13	1397850	1397950	101	12.4064	7.98606
13	2011201	2011308	108	9.5158	6.53405
13	2427407	2427760	354	28.5599	14.2466
13	2573149	2573248	100	8.48803	5.97166
13	3663329	3663434	106	24.4871	13.4474
13	5515281	5515385	105	7.18529	5.32198
13	5751295	5751417	123	9.88505	6.70553
13	6032935	6033034	100	4.99695	3.92777
13	6638879	6638981	103	5.34982	4.29711
13	7307288	7307428	141	10.6035	7.01453
13	7447782	7447889	108	13.7432	8.57332
13	8705588	8705687	100	4.8497	3.86663
13	9653878	9653983	106	12.45	7.91224
13	9922589	9922688	100	6.26239	4.68095
13	10134236	10134341	106	9.06993	6.22294
13	10144763	10144869	107	14.925	9.18637
13	10363185	10363292	108	13.5604	8.49833
13	11149292	11149501	210	10.1438	6.8206
13	11907746	11907997	252	15.3925	9.2081
13	11908141	11908260	120	8.07857	5.69865
13	11908382	11908515	134	12.4064	7.98606
13	11957827	11957928	102	6.13199	4.62646
13	12007814	12007915	102	4.78859	3.84048
13	12309702	12309803	102	6.42703	4.74734
13	12910751	12910851	101	9.5158	6.53405
13	12955413	12955517	105	6.42703	4.74734
13	13866647	13866915	269	6.1963	4.65354
13	14075381	14075486	106	10.8703	7.12102
13	14660342	14660451	110	10.7411	7.06999
13	15625176	15625277	102	8.57591	6.01118
13	17854969	17855068	100	5.04531	3.94728
13	18455167	18455268	102	6.12144	4.62198
13	19303432	19303533	102	17.4227	10.2859
13	20430879	20430979	101	6.38847	4.73203
13	21270590	21270689	100	6.62115	4.99087
13	22025335	22025440	106	6.80785	5.08204
13	22648219	22648321	103	6.53236	4.94651
13	24649584	24649687	104	9.12976	6.24739
13	24891480	24891582	103	11.8799	7.68096
13	24906042	24906142	101	8.93777	6.2487
13	26556623	26556723	101	10.8658	7.11924
13	26829605	26829706	102	10.52	6.98031
13	27177021	27177120	100	6.80785	5.08204
13	27304608	27304709	102	5.98078	4.65673
13	28570634	28570743	110	23.4865	13.045
13	29174370	29174471	102	5.79711	4.47875
13	30459611	30459711	101	4.83334	3.99148
13	30542532	30542634	103	7.62078	5.44507
13	30766048	30766162	115	33.89	17.4069
13	30780234	30780333	100	6.28483	4.69015
13	31147389	31147489	101	6.42703	4.74734
13	31185350	31185449	100	9.33618	6.32979
13	31506539	31506643	105	9.33618	6.32979
13	31510687	31510789	103	7.85284	5.53857
13	31534459	31534560	102	16.8409	10.0533
13	31567598	31567724	127	6.12722	4.736
13	31973103	31973212	110	12.1716	7.80158
13	32148181	32148282	102	6.42703	4.74734
13	32291219	32291318	100	9.5158	6.53405
13	33153785	33153892	108	13.702	8.55654
13	33354497	33354598	102	5.77881	4.47035
13	33775112	33775216	105	6.11094	4.6175
13	33964882	33964986	105	8.70575	6.06854
13	34753718	34753818	101	8.83255	6.19459
13	35072137	35072241	105	4.92195	3.89696
13	35990483	35990590	108	10.52	6.98031
13	36310284	36310393	110	21.4872	12.1719
13	37492996	37493111	116	10.0555	6.7818
13	39232880	39232983	104	8.02739	5.75548
13	40043661	40043770	110	15.3198	9.31346
13	44308240	44308341	102	6.86641	5.11004
13	44405974	44406076	103	6.01841	4.57761
13	44782533	44782632	100	9.61752	6.58214
13	45513749	45513851	103	7.3736	5.34055
13	47487352	47487457	106	12.2479	7.83232
13	49249350	49249529	180	13.8743	8.64821
13	49644510	49644612	103	8.44032	5.98723
13	51756035	51756139	105	11.0253	7.30006
13	52611352	52611461	110	21.4872	12.1719
13	53345851	53345954	104	7.01848	5.18141
13	55708715	55708818	104	7.45767	5.37667
13	56368849	56368953	105	7.20151	5.26476
13	58701269	58701374	106	7.69936	5.47723
13	59799872	59799975	104	9.5158	6.53405
13	62032083	62032184	102	5.79711	4.47875
13	62585650	62585853	204	7.33833	5.32522
13	64319242	64319345	104	20.246	11.6161
13	64867016	64867116	101	6.04885	4.59083
13	65940137	65940240	104	9.33618	6.32979
13	66082450	66082550	101	6.26239	4.68095
13	66476568	66476672	105	12.9562	7.97811
13	67427863	67427965	103	16.2356	9.79594
13	68588257	68588363	107	5.94884	4.54707
13	69572492	69572594	103	14.2593	8.87416
13	70649451	70649550	100	6.09006	4.60858
13	71758028	71758134	107	10.8703	7.12102
13	73382017	73382117	101	6.42703	4.74734
13	73816479	73816582	104	7.84933	5.53718
13	73969186	73969285	100	9.82995	6.68048
13	74393128	74393227	100	6.1963	4.65354
13	74515857	74515960	104	32.1586	16.7044
13	75709348	75709449	102	7.22386	5.27474
13	77535626	77535727	102	9.64341	6.59427
13	77922625	77922725	101	5.53652	4.35603
13	79854972	79855075	104	8.60147	6.02256
13	79862126	79862269	144	5.53652	4.35603
13	79864118	79864226	109	18.5338	10.8504
13	79914698	79914805	108	8.67937	6.05698
13	83052827	83052928	102	11.966	7.77308
13	85334030	85334131	102	5.90038	4.52549
13	86024736	86024841	106	7.35004	5.33032
13	87975389	87975491	103	5.92934	4.53841
13	88106266	88106375	110	7.5823	5.42913
13	89101867	89101968	102	9.17536	6.26586
13	91357649	91357774	126	13.6407	8.5315
13	91903432	91903545	114	12.4064	7.98606
13	92745667	92745767	101	9.77567	6.65562
13	93009913	93010088	176	5.707	4.43708
13	93103635	93103739	105	8.61432	6.02827
13	95381747	95381856	110	6.42703	4.74734
13	95710679	95710788	110	13.9098	8.71206
13	95786749	95786852	104	9.5158	6.53405
13	95865925	95866028	104	7.3736	5.34055
13	96840076	96840183	108	7.14642	5.23997
13	98716636	98716736	101	7.07108	5.20565
13	102282054	102282155	102	9.5158	6.53405
13	102316020	102316122	103	6.45826	4.91099
13	102511480	102511587	108	7.02892	5.18624
13	102853239	102853339	101	6.42703	4.74734
13	104173241	104173348	108	14.8348	9.12894
13	105563699	105563802	104	9.74064	6.65247
13	106720316	106720425	110	9.02577	6.20472
13	107219501	107219600	100	5.98834	4.56447
13	107960411	107960518	108	8.70575	6.06854
13	108648055	108648162	108	9.5158	6.53405
13	108930660	108930763	104	8.44032	5.98723
13	109631153	109631253	101	6.04885	4.59083
13	110305527	110305627	101	14.616	9.03384
13	111245876	111245982	107	10.0555	6.7818
13	115488622	115488721	100	7.78018	5.50977
13	115821950	115822049	100	6.94647	5.14786
13	116900826	116900931	106	10.3428	6.90619
13	117541136	117541324	189	8.13648	5.80804
13	119935442	119935543	102	10.4223	6.93969
13	120276353	120276452	100	7.45767	5.37667
13	120736219	120736319	101	4.57698	3.74636
13	120899298	120899404	107	5.99832	4.56884
13	121908138	121908240	103	12.45	7.91224
13	122421131	122421234	104	12.4064	7.98606
13	123209455	123209554	100	8.13648	5.80804
13	124442851	124442952	102	7.85284	5.53857
13	124580705	124580804	100	7.84933	5.53718
13	125715633	125715761	129	13.4814	8.46542
13	126393944	126394046	103	5.22897	4.2025
13	126728691	126728799	109	17.2191	10.2578
13	126823465	126823574	110	7.15735	5.24491
13	127081030	127081133	104	7.44167	5.45903
13	127295986	127296091	106	12.0782	7.76348
13	127381385	127381485	101	9.5158	6.53405
13	129128152	129128258	107	6.98739	5.16698
13	129663547	129663649	103	7.71267	5.48263
13	130681586	130681689	104	9.59182	6.57005
13	130920145	130920277	133	7.85284	5.53857
13	132421976	132422076	101	12.45	7.91224
13	132458221	132458323	103	6.26239	4.68095
13	132577124	132577225	102	6.10048	4.61303
13	133335839	133335938	100	5.62021	4.39618
13	133690206	133690308	103	9.33618	6.32979
13	135416568	135416678	111	6.42703	4.74734
13	139840918	139841020	103	10.6374	7.02832
13	140443507	140443621	115	17.018	10.1641
13	140482911	140483010	100	8.24943	5.86158
13	141807400	141807506	107	13.1786	8.33629
13	144107320	144107419	100	6.07969	4.60413
13	144179407	144179603	197	11.2302	7.39514
13	144510953	144511073	121	7.56958	5.42384
13	144586288	144586392	105	6.80785	5.08204
13	148104985	148105091	107	10.6889	7.04909
13	149449534	149449641	108	6.24016	4.67178
13	149847569	149847671	103	10.2958	6.943
13	154368398	154368497	100	7.18529	5.32198
13	158529708	158529809	102	5.79711	4.47875
13	158636476	158636576	101	6.33034	4.70867
13	159835117	159835220	104	4.72932	3.81468
13	160243759	160243864	106	9.74064	6.65247
13	161434983	161435082	100	7.00808	5.17659
13	162248001	162248108	108	17.8677	10.5495
13	162259630	162259745	116	28.1393	15.0146
13	163435372	163435472	101	8.5129	5.9829
13	164665789	164665890	102	6.11094	4.6175
13	164699465	164699567	103	8.0924	5.7869
13	165287436	165287538	103	8.82098	6.13873
13	167021781	167021882	102	13.9554	8.65821
13	168872564	168872668	105	5.84194	4.58007
13	171740457	171740557	101	5.90999	4.52979
13	173268617	173268723	107	10.9405	7.26005
13	173699274	173699375	102	19.4324	11.2603
13	173848679	173848783	105	14.0709	8.70346
13	175771877	175771978	102	9.33618	6.32979
13	180685137	180685239	103	7.45767	5.37667
13	181314302	181314402	101	7.11388	5.2252
13	183593426	183593534	109	16.9126	10.0827
13	183801844	183801944	101	6.62115	4.99087
13	185277206	185277305	100	10.0555	6.7818
13	185711315	185711417	103	7.64673	5.45575
13	186000958	186001063	106	6.07969	4.60413
13	188934297	188934414	118	18.7465	9.9681
13	190868252	190868353	102	11.082	7.31772
13	191433610	191433712	103	5.90999	4.52979
13	192387040	192387150	111	20.246	11.6161
13	192481795	192481895	101	10.8665	6.91268
13	192495149	192495256	108	10.1888	6.84016
13	192794819	192794919	101	6.31888	4.70403
13	194488448	194488555	108	8.57591	6.01118
13	195082249	195082350	102	6.42703	4.74734
13	195403153	195403261	109	9.33215	6.32821
13	195844637	195844957	321	15.5796	9.43598
13	196021530	196021630	101	6.21813	4.66264
13	196430663	196430771	109	9.02577	6.20472
13	196928170	196928271	102	8.69253	6.06275
13	197022899	197023004	106	7.25771	5.28978
13	197169345	197169448	104	8.48803	5.97166
13	197977631	197978287	657	12.45	7.91224
13	198026487	198026667	181	7.55693	5.41856
13	199023695	199023801	107	10.3586	6.91287
13	199544782	199544881	100	8.36652	5.91611
13	200916306	200916406	101	6.42404	4.74616
13	201028810	201028913	104	11.9509	7.71076
13	201090843	201090943	101	7.0924	5.21541
13	202490817	202491162	346	7.45844	5.31745
13	203723109	203723212	104	8.79985	6.10935
13	203817373	203817482	110	12.45	7.91224
13	204152499	204152775	277	10.8031	7.19435
13	204152889	204152993	105	12.0598	7.7559
13	204705608	204705715	108	7.61704	5.52486
13	205071353	205071568	216	13.8743	8.64821
13	205729051	205729240	190	16.1062	9.72019
13	205729346	205729964	619	15.0937	9.26876
13	205735020	205735125	106	10.8703	7.12102
13	205812338	205812437	100	6.45826	4.91099
13	205910957	205911517	561	8.13648	5.80804
13	206317432	206317726	295	7.45844	5.31745
13	206319787	206319907	121	8.02739	5.75548
13	206320046	206320243	198	10.0555	6.7818
13	206390418	206390517	100	7.13553	5.23504
13	206677062	206677161	100	5.98078	4.65673
13	206707679	206707780	102	6.42703	4.74734
13	207252523	207252686	164	9.33618	6.32979
13	207638430	207638718	289	10.8703	7.12102
13	207753965	207754107	143	7.85284	5.53857
14	1033062	1033171	110	16.6774	9.98525
14	1111521	1111626	106	9.30019	6.31564
14	1327237	1327342	106	12.45	7.91224
14	2267786	2267896	111	30.0676	15.8245
14	2919922	2920030	109	12.0782	7.76348
14	3061951	3062051	101	9.17536	6.26586
14	3384591	3384699	109	22.36	12.5317
14	4340011	4340120	110	10.8703	7.12102
14	4878098	4878203	106	9.5158	6.53405
14	5441570	5441721	152	6.07969	4.60413
14	5629335	5629497	163	5.34982	4.29711
14	5766961	5767062	102	6.18546	4.64901
14	5771232	5771344	113	11.082	7.31772
14	5935745	5935991	247	32.562	11.5037
14	5956190	5956488	299	8.45858	3.56653
14	5957555	5957728	174	13.1831	5.13448
14	5982827	5983057	231	26.9542	12.9585
14	5983303	5983408	106	14.0843	8.63423
14	6002373	6002474	102	5.83414	4.49563
14	6016807	6016906	100	9.84333	6.47185
14	6042930	6043084	155	39.2414	13.9405
14	6057097	6057305	209	34.6723	12.2534
14	6064896	6065092	197	13.7975	7.78916
14	6065524	6065679	156	15.7079	7.3281
14	6085032	6085374	343	196.645	33.2666
14	6105956	6106081	126	18.1788	8.72732
14	6106520	6106629	110	15.6309	7.81181
14	6111633	6111887	255	12.5747	6.32159
14	6113459	6113598	140	13.6495	6.9276
14	6350607	6350709	103	8.82098	6.13873
14	6518959	6519062	104	4.83205	3.85913
14	7359277	7359393	117	18.3223	7.9647
14	7385792	7385895	104	10.7515	7.1385
14	7468314	7468503	190	8.13648	5.80804
14	8449499	8449601	103	8.24943	5.86158
14	8846892	8846993	102	6.42703	4.74734
14	11180109	11180211	103	5.06746	3.95612
14	12263896	12264005	110	10.8703	7.12102
14	12667619	12667730	112	9.98352	6.74981
14	12771492	12771591	100	4.83334	3.99148
14	12929436	12929548	113	13.2524	8.3682
14	13264302	13264407	106	6.33034	4.70867
14	13828419	13828787	369	7.96998	5.48245
14	13828952	13829157	206	7.98665	5.31443
14	14511785	14511884	100	10.0659	6.75261
14	14533134	14533235	102	7.81984	5.65315
14	14604793	14604894	102	11.8799	7.68096
14	15056358	15056462	105	9.33618	6.32979
14	15070688	15070788	101	6.38847	4.73203
14	15458743	15458847	105	6.45826	4.91099
14	16441779	16441880	102	10.8297	7.1051
14	16892178	16892280	103	8.57591	6.01118
14	17120933	17121035	103	7.43339	5.3663
14	18727109	18727218	110	12.4064	7.98606
14	19046703	19046809	107	14.064	8.78427
14	19912599	19912701	103	9.12976	6.24739
14	21495684	21495792	109	7.61704	5.52486
14	21699266	21699367	102	5.8908	4.5212
14	21960191	21960292	102	8.44032	5.98723
14	22542279	22542381	103	9.5158	6.53405
14	22580964	22581067	104	6.06937	4.59969
14	24158656	24158757	102	6.80785	5.08204
14	24224346	24224448	103	7.45767	5.37667
14	25667444	25667645	202	17.018	10.1641
14	25694287	25694386	100	6.80785	5.08204
14	25916992	25917098	107	8.74575	6.08596
14	26304394	26304502	109	434.817	4.14624
14	27035433	27035535	103	8.46336	5.96047
14	27117062	27117162	101	6.42703	4.74734
14	29243102	29243246	145	11.2302	7.39514
14	29256845	29256952	108	16.5861	9.94681
14	29983788	29983902	115	17.4227	10.2859
14	31232834	31232941	108	4.63968	3.77483
14	32651377	32651476	100	7.72604	5.48803
14	32696285	32696400	116	20.246	11.6161
14	34464455	34464562	108	7.85284	5.53857
14	34675216	34675318	103	4.6718	3.78922
14	34768932	34769183	252	18.618	10.8901
14	37856811	37856911	101	6.42703	4.74734
14	38465164	38465265	102	7.38546	5.34568
14	39389148	39389251	104	8.93777	6.2487
14	39477860	39477959	100	7.00808	5.17659
14	40460899	40460999	101	6.42703	4.74734
14	41740305	41740404	100	6.16393	4.63996
14	42973900	42974007	108	6.04885	4.59083
14	43172014	43172120	107	7.18529	5.32198
14	45773917	45774025	109	9.5158	6.53405
14	46541933	46542038	106	14.0709	8.70346
14	46690358	46690459	102	6.22912	4.6672
14	47285031	47285139	109	12.2479	7.83232
14	47564317	47564416	100	10.8703	7.12102
14	49590926	49591025	100	8.13648	5.80804
14	49982267	49982377	111	12.5878	8.05034
14	50305661	50305768	108	8.44032	5.98723
14	50693751	50693867	117	24.4958	13.4508
14	51664776	51664905	130	11.034	4.30105
14	51666061	51666243	183	9.02052	3.07876
14	51667557	51667925	369	6.76931	2.77459
14	51706318	51706419	102	7.94267	4.39476
14	51706764	51706882	119	6.65963	3.51656
14	51708291	51708454	164	11.6868	4.67095
14	51709625	51709735	111	7.70864	4.95412
14	51710338	51710474	137	8.56325	4.90136
14	51711612	51711730	119	23.0663	9.3706
14	51713661	51713770	110	18.1788	8.72732
14	51717811	51717911	101	6.65239	4.31492
14	51719795	51719991	197	8.90014	4.42243
14	51721950	51722056	107	15.9156	6.51387
14	51726892	51726997	106	7.11461	4.10952
14	51730950	51731059	110	19.0832	8.6595
14	51872465	51872566	102	8.95346	6.1746
14	52441289	52441391	103	7.85284	5.53857
14	52952259	52952421	163	9.74064	6.65247
14	53429869	53429975	107	4.59247	3.75344
14	55135952	55136054	103	8.13648	5.80804
14	55391259	55391368	110	17.018	10.1641
14	55708585	55708693	109	9.5158	6.53405
14	55727590	55727691	102	15.7295	9.49469
14	55749644	55749747	104	6.42703	4.74734
14	56118625	56118731	107	13.9554	8.65821
14	56412010	56412116	107	5.53652	4.35603
14	57065945	57066048	104	7.39737	5.35082
14	60071486	60071726	241	10.9405	7.26005
14	60071948	60072083	136	6.90615	5.12888
14	60072351	60072467	117	7.61704	5.52486
14	60199726	60199825	100	6.1963	4.65354
14	60271323	60271429	107	9.30019	6.31564
14	61029229	61029335	107	6.42703	4.74734
14	61701657	61701761	105	6.37673	4.72734
14	66086210	66086324	115	13.4282	8.47972
14	70585369	70585476	108	8.5129	5.9829
14	70897297	70897396	100	6.06937	4.59969
14	73000150	73000250	101	5.53652	4.35603
14	73763895	73763997	103	12.45	7.91224
14	75894612	75894721	110	15.7234	9.49232
14	75985509	75985615	107	9.27965	5.31067
14	76478008	76478123	116	20.5685	11.7369
14	77729397	77729503	107	15.486	9.39879
14	79177871	79177974	104	5.53652	4.35603
14	80242240	80242340	101	6.72226	5.0406
14	81055428	81055530	103	9.33618	6.32979
14	81240051	81240210	160	4.84287	3.98906
14	81356052	81356290	239	7.85284	5.53857
14	81854100	81854209	110	8.48803	5.97166
14	84468300	84468404	105	17.416	10.2833
14	84919802	84919903	102	7.72096	5.60334
14	85791132	85791234	103	6.80785	5.08204
14	85964135	85964235	101	6.99772	5.17178
14	87505565	87505666	102	11.3482	7.36648
14	87574534	87574636	103	11.3832	7.46458
14	87712317	87712421	105	4.721	3.81102
14	88355498	88355598	101	5.53652	4.35603
14	88431342	88431507	166	6.05909	4.59526
14	88557035	88557136	102	5.53652	4.35603
14	88581574	88581675	102	9.26853	6.30312
14	90618845	90618957	113	13.9991	8.67539
14	91961148	91961251	104	4.7545	3.82569
14	92471025	92471132	108	6.18546	4.64901
14	94274534	94274638	105	6.37673	4.72734
14	95840315	95840428	114	11.7415	7.62204
14	99229441	99229558	118	15.7295	9.49469
14	100960866	100960970	105	13.4424	8.44906
14	101203085	101203188	104	9.17536	6.26586
14	101307865	101307966	102	4.91278	3.89315
14	102749954	102750062	109	6.15324	4.63545
14	102991677	102991779	103	4.82328	3.85538
14	103886416	103886515	100	10.9405	7.26005
14	104603689	104603803	115	13.501	8.47362
14	107449837	107449937	101	9.34649	6.43699
14	107638286	107638391	106	8.86878	6.13884
14	107737848	107737951	104	6.45826	4.91099
14	108636775	108636878	104	7.5823	5.42913
14	111166941	111167042	102	6.29612	4.69477
14	111240846	111240945	100	6.84675	5.10067
14	111641328	111641427	100	4.96849	3.91616
14	112464000	112464102	103	13.423	8.4409
14	113353945	113354044	100	9.33618	6.32979
14	113685724	113685828	105	8.73036	6.14141
14	113772196	113772295	100	4.97793	3.92002
14	113843279	113843378	100	10.8658	7.11924
14	114334368	114334592	225	11.8101	7.65139
14	114493613	114493889	277	18.2318	10.4359
14	114791396	114791612	217	8.82098	6.13873
14	114791917	114792123	207	11.082	7.31772
14	114836203	114836302	100	6.01841	4.57761
14	116493739	116493844	106	11.4461	7.49272
14	117239448	117239552	105	7.3618	5.33543
14	117267320	117267422	103	7.07108	5.20565
14	118843376	118843475	100	18.3691	10.7637
14	119745636	119745736	101	7.04992	5.19593
14	119866829	119866933	105	9.5158	6.53405
14	122448591	122448692	102	8.48803	5.97166
14	123000325	123000431	107	15.2678	9.35265
14	123757410	123757509	100	7.5823	5.42913
14	123972763	123972981	219	14.8348	9.12894
14	124656706	124656806	101	6.42703	4.74734
14	125115009	125115114	106	8.13648	5.80804
14	125215283	125215392	110	18.5979	10.8583
14	125266622	125266730	109	9.33618	6.32979
14	125604743	125604856	114	13.8743	8.64821
14	126765800	126765901	102	6.30748	4.69939
14	128155883	128155989	107	7.14642	5.23997
14	128647871	128647973	103	10.8118	7.09805
14	128847647	128847763	117	9.33618	6.32979
14	129578141	129578241	101	7.43339	5.3663
14	130000861	130000962	102	9.92693	6.72443
14	130217442	130217543	102	10.8703	7.12102
14	130749641	130750188	548	11.5654	7.57117
14	130750340	130750583	244	8.55813	5.84919
14	131289497	131289603	107	5.53652	4.35603
14	132313337	132313442	106	15.5796	9.43598
14	132392927	132393086	160	8.82098	6.13873
14	132393630	132393931	302	9.74064	6.65247
14	132557420	132557533	114	8.13648	5.80804
14	133214496	133214602	107	12.45	7.91224
14	134076785	134076884	100	8.13648	5.80804
14	134710995	134711097	103	10.2959	6.88625
14	134833835	134833937	103	8.71903	6.07434
14	135353510	135353684	175	5.79711	4.47875
14	136276961	136277077	117	7.22386	5.27474
14	136289997	136290171	175	8.13648	5.80804
14	136575410	136575519	110	12.1528	7.79393
14	136675082	136675218	137	10.8703	7.12102
14	137175794	137175985	192	9.74064	6.65247
14	137605845	137605970	126	27.0061	14.5201
14	138142938	138143144	207	8.55813	5.84919
14	138159540	138159716	177	11.5911	7.55683
14	138160331	138160519	189	6.95325	5.12879
14	138160635	138160785	151	7.10433	5.27781
14	138160997	138161202	206	8.07857	5.69865
14	138161555	138161739	185	9.27334	6.41684
14	138313216	138313341	126	9.08478	6.22903
14	138658315	138658415	101	8.13648	5.80804
14	139000321	139000420	100	10.8703	7.12102
14	139054828	139054927	100	4.92195	3.89696
14	139129471	139129946	476	20.0669	10.4665
14	139156722	139156838	117	15.6342	9.52506
14	139624191	139624542	352	10.9405	7.26005
14	139833422	139833587	166	9.74064	6.65247
14	139868079	139868218	140	7.71267	5.48263
14	141347635	141347743	109	9.33618	6.32979
14	141692482	141692618	137	7.85284	5.53857
14	141745834	141746282	449	78.7666	16.9134
14	141746530	141747779	1250	79.2616	9.78239
14	141748071	141748275	205	14.9912	6.70597
14	141748592	141749042	451	50.5175	7.47119
14	141749792	141749917	126	13.6429	3.88443
14	141750064	141750171	108	52.2424	8.13448
14	141750311	141750578	268	26.1907	6.05014
14	141750850	141750983	134	9.78987	2.83569
14	141752820	141752926	107	21.9707	6.63129
14	141755121	141755413	293	16.7025	6.28403
15	99	207	109	23.4814	2.74467
15	750	855	106	130.386	5.61709
15	1415	1731	317	116.732	4.65976
15	2700	2943	244	25.1586	1.87947
15	3144	3424	281	116.529	2.28831
15	4109	4324	216	231.156	3.25513
15	4886	4997	112	38.2466	2.06477
15	5174	5617	444	80.5377	2.83156
15	5877	6307	431	33.1919	1.78446
15	6591	6913	323	200.053	3.12779
15	7233	7633	401	78.9916	2.73839
15	7784	8023	240	18.382	1.62171
15	9228	9543	316	149.344	2.53684
15	9929	10314	386	325.982	4.03033
15	11650	12062	413	32.8082	1.60134
15	12860	13395	536	169.549	2.80098
15	13765	14014	250	163.501	2.77525
15	14337	14736	400	85.8175	2.90424
15	14888	15145	258	31.9564	1.98599
15	16334	16645	312	142.808	2.47685
15	17066	17418	353	326.081	4.08575
15	18753	19170	418	26.4717	1.51576
15	19304	19407	104	72.8857	2.71107
15	20007	20258	252	147.76	2.3235
15	20371	20581	211	60.5408	1.83113
15	20747	20934	188	21.0669	1.55164
15	21073	21175	103	61.8529	2.22791
15	21491	21752	262	186.686	3.77609
15	22719	22911	193	57.1042	2.37463
15	23380	23625	246	125.734	2.28919
15	24018	24127	110	125.017	2.96265
15	24527	24762	236	107.749	2.85894
15	25525	25653	129	171.863	3.21937
15	26126	26561	436	220.826	4.11213
15	27163	27473	311	109.993	2.45359
15	28740	29269	530	161.874	3.26149
15	29526	29787	262	19.1305	1.4107
15	30720	30998	279	76.1455	2.04014
15	31112	31225	114	58.6142	2.35237
15	31636	31952	317	82.4166	3.02975
15	32274	32508	235	123.81	3.05446
15	32806	33093	288	204.205	4.50117
15	33301	33449	149	146.673	3.34765
15	33916	34025	110	80.0819	3.65383
15	35369	35567	199	9.60776	1.94966
15	206344	206508	165	19.7174	10.8274
15	2446353	2446457	105	6.80785	5.08204
15	2655807	2655907	101	7.33833	5.32522
15	2714331	2714439	109	7.6598	5.4611
15	3631311	3631417	107	18.1971	10.6914
15	4116622	4116760	139	10.1588	6.82711
15	4548436	4548542	107	5.707	4.43708
15	5975974	5976078	105	7.14642	5.23997
15	6167880	6167982	103	8.98219	6.18661
15	7178732	7178838	107	7.71267	5.48263
15	7686094	7686196	103	4.72932	3.81468
15	8913645	8913790	146	5.98078	4.65673
15	9504448	9504554	107	9.91291	6.71812
15	10362993	10363096	104	5.53652	4.35603
15	10661864	10661970	107	6.42703	4.74734
15	10702280	10702379	100	5.34982	4.29711
15	10706187	10706297	111	11.9689	7.71825
15	11332485	11332590	106	8.9392	6.16861
15	12754285	12754388	104	8.13648	5.80804
15	13368741	13368849	109	14.0653	8.70129
15	14757991	14758091	101	6.00834	4.57323
15	14827684	14827792	109	6.18546	4.64901
15	14929575	14929675	101	7.6079	5.43975
15	15904597	15904702	106	15.2593	9.30709
15	15923680	15923782	103	6.42703	4.74734
15	16079546	16079652	107	9.76142	6.66363
15	17283696	17283802	107	22.6863	12.6596
15	17669272	17669387	116	10.265	6.87302
15	18187635	18187739	105	8.13648	5.80804
15	18283674	18283777	104	5.82483	4.4914
15	18284771	18284873	103	6.53236	4.94651
15	19656732	19656851	120	13.744	8.63321
15	20495216	20495339	124	5.98078	4.65673
15	21042847	21042979	133	13.4424	8.44906
15	21577830	21577934	105	12.2547	7.91378
15	22249328	22249444	117	17.4227	10.2859
15	23451081	23451182	102	9.87119	6.69925
15	25221373	25221481	109	5.06746	3.95612
15	25724524	25724626	103	7.40933	5.35597
15	25753117	25753221	105	5.53652	4.35603
15	26480922	26481027	106	7.18529	5.32198
15	26741427	26741532	106	5.98834	4.56447
15	26853060	26853159	100	10.5532	6.99396
15	27026395	27026501	107	5.01615	3.93555
15	27370953	27371056	104	5.98078	4.65673
15	27533653	27533754	102	7.82147	5.52619
15	27930683	27930788	106	5.98078	4.65673
15	28030538	28030637	100	6.22912	4.6672
15	28177744	28177855	112	15.4479	9.43807
15	29711624	29711728	105	6.21813	4.66264
15	30184610	30184713	104	7.82147	5.52619
15	30926408	30926516	109	7.85284	5.53857
15	31676914	31677015	102	14.0709	8.70346
15	31874700	31874806	107	10.2496	6.86642
15	33934766	33934869	104	9.23718	6.29065
15	35817563	35817665	103	8.13648	5.80804
15	37669205	37669313	109	10.4708	6.95994
15	38089244	38089348	105	6.42703	4.74734
15	38252987	38253086	100	6.42703	4.74734
15	38708543	38708645	103	6.15324	4.63545
15	39982598	39982707	110	9.5158	6.53405
15	40049810	40049913	104	8.44032	5.98723
15	40597505	40597609	105	7.5193	5.40278
15	41572232	41572331	100	11.5099	7.52108
15	42141292	42141394	103	7.72096	5.60334
15	44567993	44568101	109	14.9169	9.16403
15	45964899	45964998	100	7.33833	5.32522
15	46113728	46113828	101	7.18529	5.32198
15	47346891	47347004	114	9.92693	6.72443
15	48380692	48380796	105	10.6374	7.02832
15	48487650	48487759	110	8.74575	6.08596
15	48800996	48801143	148	15.3198	9.31346
15	51163785	51163893	109	12.4064	7.98606
15	52257113	52257218	106	13.07	8.28887
15	52316438	52316572	135	11.7415	7.62204
15	52488653	52488753	101	5.3855	4.25396
15	54115697	54115796	100	9.5158	6.53405
15	54222259	54222369	111	15.4479	9.43807
15	54623081	54623184	104	7.0924	5.21541
15	54774453	54774552	100	10.7236	7.06301
15	59915094	59915199	106	6.18546	4.64901
15	60074823	60074924	102	6.96686	5.1574
15	60312231	60312334	104	8.24943	5.86158
15	61305469	61305570	102	6.80785	5.08204
15	62320592	62320702	111	16.7951	9.97871
15	62537112	62537215	104	7.18529	5.32198
15	63428009	63428127	119	8.13648	5.80804
15	65630816	65630922	107	12.2547	7.91378
15	66599943	66600044	102	8.24943	5.86158
15	70029792	70029975	184	11.966	7.77308
15	71602295	71602394	100	7.12468	5.23012
15	72351617	72351731	115	28.4617	15.1714
15	72597155	72597256	102	6.42703	4.74734
15	74993527	74993632	106	10.2343	6.85984
15	75354429	75354530	102	4.60808	3.76054
15	75438265	75438364	100	5.06746	3.95612
15	75558484	75558583	100	7.85284	5.53857
15	75672673	75672782	110	13.764	8.58173
15	76252428	76252654	227	20.7746	11.8184
15	79308487	79308589	103	7.43339	5.3663
15	80202774	80202887	114	17.3641	10.3244
15	80208287	80208388	102	8.47567	5.96606
15	80437582	80437681	100	5.90999	4.52979
15	81550050	81550151	102	19.0003	11.0195
15	82540536	82540642	107	10.265	6.87302
15	83760973	83761073	101	13.9098	8.71206
15	84506784	84506887	104	5.53652	4.35603
15	85683038	85683201	164	16.7951	9.97871
15	85931678	85931781	104	14.6291	8.9394
15	90231083	90231186	104	17.6394	10.4145
15	91065128	91065233	106	7.18529	5.32198
15	92031256	92031424	169	6.02851	4.58201
15	92712548	92712649	102	8.58866	6.01686
15	93889617	93889723	107	8.61432	6.02827
15	94819409	94819515	107	5.85288	4.50412
15	95695015	95695114	100	6.80785	5.08204
15	99052036	99052141	106	8.73236	6.08014
15	99570598	99570703	106	7.45767	5.37667
15	99893970	99894072	103	7.18529	5.32198
15	100281173	100281277	105	6.22912	4.6672
15	104877411	104877513	103	10.0659	6.75261
15	105429335	105429942	608	21.9001	12.3421
15	105757000	105757102	103	6.15324	4.63545
15	105993784	105993883	100	6.80785	5.08204
15	106209271	106209377	107	8.02739	5.75548
15	109356445	109356554	110	9.33618	6.32979
15	109573011	109573210	200	10.6889	7.04909
15	110145928	110146029	102	10.6035	7.01453
15	110247868	110247978	111	15.1066	9.24395
15	110574423	110574573	151	5.53652	4.35603
15	111330242	111330350	109	7.59507	5.43443
15	112070459	112070560	102	5.95866	4.5514
15	113432339	113432447	109	10.9405	7.26005
15	117347589	117347692	104	7.5823	5.42913
15	117425524	117425636	113	11.7928	7.64403
15	117828983	117829084	102	6.33034	4.70867
15	118094405	118094612	208	4.84287	3.98906
15	118692564	118692669	106	7.85284	5.53857
15	120231098	120231238	141	6.80785	5.08204
15	120449520	120449672	153	10.8703	7.12102
15	121214478	121214579	102	7.85284	5.53857
15	121300093	121300198	106	9.30019	6.31564
15	121346045	121346146	102	9.5158	6.53405
15	121629860	121629961	102	6.42703	4.74734
15	123547659	123547758	100	5.99832	4.56884
15	123681984	123682089	106	7.71267	5.48263
15	126187293	126187399	107	8.48803	5.97166
15	126381219	126381327	109	7.40933	5.35597
15	126711260	126711360	101	5.06498	3.95513
15	127883845	127883951	107	18.4095	10.7915
15	127924703	127924810	108	8.13648	5.80804
15	129041463	129041591	129	11.1015	1.62205
15	129167019	129167120	102	5.98834	4.56447
15	129621402	129621545	144	9.33215	6.32821
15	130595526	130595770	245	11.5422	7.53534
15	130704627	130704735	109	9.31613	6.32192
15	130743019	130743141	123	30.0676	15.8245
15	131005072	131005173	102	8.36652	5.91611
15	131215270	131215372	103	10.9405	7.26005
15	131288154	131288347	194	6.45826	4.91099
15	131799235	131799344	110	20.9032	11.8684
15	131957801	131957906	106	13.744	8.63321
15	133843293	133843407	115	9.5158	6.53405
15	133947972	133948072	101	7.18529	5.32198
15	134004670	134004779	110	9.33215	6.32821
15	134371827	134371935	109	6.80785	5.08204
15	135401216	135401318	103	6.42703	4.74734
15	135688745	135688958	214	12.45	7.91224
15	136748917	136749308	392	10.5692	6.07118
15	136775127	136775231	105	4.83334	3.99148
15	136948588	136948714	127	5.06746	3.95612
15	137204962	137205135	174	16.8538	7.96674
15	137671451	137671552	102	12.4064	7.98606
15	138456237	138456563	327	9.33618	6.32979
15	138457205	138457597	393	7.85284	5.53857
15	138706740	138706841	102	8.3487	5.93754
15	140408345	140408942	598	49.5547	10.05
15	140409413	140409668	256	86.8528	11.4162
15	140410534	140410711	178	52.0811	7.04578
15	140411709	140411816	108	40.8897	6.27471
16	3048	3158	111	16.348	3.0271
16	3291	3528	238	14.0424	1.92578
16	4081	4263	183	23.5824	2.52953
16	9319	9528	210	49.3649	1.60126
16	14326	14446	121	28.953	1.42538
16	16110	16294	185	39.5368	1.69927
16	17000	17124	125	35.2567	1.71269
16	17533	17972	440	57.6386	1.77214
16	20060	20181	122	55.3676	1.65439
16	20476	20620	145	85.7835	2.29015
16	20778	20878	101	20.0563	1.59478
16	21815	21990	176	44.7238	1.74317
16	22635	22892	258	34.1975	1.70636
16	23193	23342	150	118.287	2.19749
16	223739	223840	102	7.85284	5.53857
16	386817	386920	104	10.3903	6.92625
16	387369	387473	105	8.61432	6.02827
16	944627	944733	107	5.75163	4.45782
16	1740613	1740714	102	12.4064	7.98606
16	3090540	3090639	100	8.82098	6.13873
16	3145240	3145393	154	5.79711	4.47875
16	3528381	3528682	302	10.8658	7.11924
16	3583644	3583745	102	13.2524	8.3682
16	4829636	4829792	157	37.4599	4.59886
16	4875492	4875601	110	14.8348	9.12894
16	5436075	5436176	102	9.77567	6.65562
16	5990574	5990680	107	4.86752	3.87417
16	6466131	6466233	103	5.87298	4.55892
16	9833775	9833874	100	7.35004	5.33032
16	9902374	9902481	108	8.13648	5.80804
16	11386382	11386484	103	6.80785	5.08204
16	11465454	11465575	122	20.9032	11.8684
16	14963089	14963193	105	13.6407	8.5315
16	16438340	16438466	127	9.94099	6.73076
16	16627915	16628019	105	7.6598	5.4611
16	17471209	17471314	106	12.1153	7.77867
16	19298378	19298482	105	10.3586	6.91287
16	19360023	19360126	104	4.84287	3.98906
16	19361515	19361621	107	27.8214	14.6354
16	19470500	19470602	103	6.21813	4.66264
16	19991297	19991404	108	9.92693	6.72443
16	20097226	20097333	108	14.0709	8.70346
16	20558861	20558967	107	22.116	12.4337
16	21312117	21312218	102	11.8799	7.68096
16	22733676	22733779	104	7.31506	5.31504
16	22998890	22998992	103	7.85284	5.53857
16	23085895	23086003	109	9.04042	6.21078
16	23701403	23701507	105	5.06746	3.95612
16	23722246	23722352	107	10.1738	6.83363
16	23792412	23792520	109	10.5366	6.98713
16	24009890	24009995	106	11.8799	7.68096
16	26168758	26168859	102	6.45826	4.91099
16	26519063	26519166	104	7.75298	5.49888
16	26676139	26676244	106	9.19071	6.27204
16	27661991	27662098	108	9.5158	6.53405
16	29179436	29179536	101	6.05909	4.59526
16	30612421	30612528	108	6.45826	4.91099
16	31462965	31463064	100	6.45826	4.91099
16	32429894	32430009	116	20.9032	11.8684
16	33713642	33713758	117	19.1408	11.0744
16	34487666	34487768	103	5.06746	3.95612
16	35032678	35032779	102	9.33618	6.32979
16	35097314	35097418	105	7.21266	5.26974
16	36435610	36435714	105	5.98078	4.65673
16	37293277	37293377	101	6.90615	5.12888
16	38370067	38370175	109	8.13648	5.80804
16	39646142	39646251	110	13.5207	8.48184
16	39890502	39890628	127	285.672	6.04996
16	42499199	42499348	150	7.22386	5.27474
16	44156588	44156744	157	11.7756	7.63669
16	47671504	47671609	106	14.8348	9.12894
16	47794184	47794287	104	9.33618	6.32979
16	48597908	48598009	102	5.98078	4.65673
16	48930307	48930408	102	7.40933	5.35597
16	50482576	50482681	106	8.93777	6.2487
16	50870659	50870763	105	7.84933	5.53718
16	51373274	51373373	100	7.22386	5.27474
16	51862384	51862484	101	6.42703	4.74734
16	52272706	52272807	102	12.0232	7.7408
16	53140543	53140651	109	12.4064	7.98606
16	55266713	55266821	109	9.91291	6.71812
16	56410231	56410331	101	9.30019	6.31564
16	57131402	57131502	101	6.92624	5.13835
16	57809627	57809734	108	17.018	10.1641
16	58805999	58806102	104	9.05514	6.21686
16	59022494	59022600	107	9.06993	6.22294
16	59316993	59317101	109	8.77268	6.09763
16	60126797	60126898	102	6.13199	4.62646
16	60295126	60295231	106	5.97841	4.56011
16	60475583	60475683	101	7.22386	5.27474
16	61293749	61293848	100	7.21266	5.26974
16	61525147	61525250	104	10.9405	7.26005
16	62425076	62425183	108	7.40933	5.35597
16	63015686	63015789	104	7.18529	5.32198
16	63491269	63491370	102	5.98078	4.65673
16	65190385	65190488	104	4.66372	3.78561
16	66855423	66855529	107	9.77567	6.65562
16	67128922	67129053	132	9.63044	6.5882
16	68175341	68175446	106	15.4479	9.43807
16	68619945	68620053	109	13.07	8.28887
16	72100517	72100622	106	12.0598	7.7559
16	72330683	72330794	112	7.40933	5.35597
16	72950266	72950671	406	17.8677	10.5495
16	73235492	73235676	185	13.8743	8.64821
16	73893004	73893144	141	11.3482	7.36648
16	73893281	73893382	102	10.4483	6.83838
16	74097818	74097939	122	18.8091	10.9437
16	74323846	74324114	269	12.4064	7.98606
16	74673126	74673239	114	20.369	11.6566
16	74922163	74922263	101	6.1963	4.65354
16	75281063	75281357	295	13.9098	8.71206
16	75281491	75281683	193	12.0598	7.7559
16	75765822	75765930	109	12.4064	7.98606
16	76068221	76068321	101	5.06746	3.95612
16	76621477	76621806	330	10.8703	7.12102
16	77398597	77398697	101	6.42404	4.74616
16	77484824	77484956	133	8.82098	6.13873
16	77521926	77522166	241	8.82098	6.13873
16	77566900	77566999	100	5.8908	4.5212
16	78010460	78010562	103	7.49448	5.3923
16	78279056	78279162	107	7.73948	5.49345
16	78657043	78657177	135	10.8703	7.12102
16	78743003	78743110	108	7.53203	5.5063
16	78743377	78743612	236	12.4064	7.98606
16	78743719	78744039	321	15.7295	9.49469
16	78744371	78744476	106	18.8631	10.9652
16	78744890	78745184	295	10.8703	7.12102
16	78928775	78928903	129	7.85284	5.53857
16	79426926	79427077	152	5.3855	4.25396
16	79640170	79640380	211	6.80785	5.08204
16	79649094	79649249	156	5.06746	3.95612
17	69585	69691	107	8.13648	5.80804
17	402264	402367	104	12.445	7.91026
17	711833	712681	849	15.3198	9.31346
17	755323	755426	104	6.80785	5.08204
17	1652529	1652635	107	6.42703	4.74734
17	1901892	1902004	113	13.4424	8.44906
17	3361882	3361991	110	9.69513	6.38094
17	3842117	3842226	110	10.4872	6.96672
17	3986861	3986966	106	9.5158	6.53405
17	4881999	4882100	102	8.74575	6.08596
17	5106025	5106131	107	5.85288	4.50412
17	5656172	5656276	105	12.8521	8.18855
17	5773932	5774040	109	11.082	7.31772
17	5915414	5915518	105	7.5193	5.40278
17	6702766	6702866	101	4.63968	3.77483
17	7134151	7134422	272	8.44032	5.98723
17	7226746	7226846	101	4.62381	3.76767
17	7367072	7367173	102	13.4038	8.43276
17	7638522	7638630	109	8.82724	6.12111
17	9167360	9167468	109	12.8947	8.21104
17	10287874	10288059	186	7.00808	5.17659
17	10589907	10590008	102	14.0709	8.70346
17	10687086	10687185	100	9.14489	6.25354
17	10984475	10984577	103	7.85284	5.53857
17	11627865	11627970	106	15.7295	9.49469
17	11772094	11772197	104	9.27334	6.41684
17	11806451	11806560	110	13.6407	8.5315
17	12024983	12025097	115	9.74064	6.65247
17	12919962	12920061	100	7.39737	5.35082
17	13666631	13666736	106	9.5158	6.53405
17	14093067	14093167	101	6.10048	4.61303
17	14809230	14809332	103	10.2496	6.86642
17	15092102	15092214	113	13.1969	8.34424
17	15199555	15199656	102	7.50686	5.39753
17	15942179	15942285	107	13.8059	8.59861
17	16365870	16365971	102	7.18529	5.32198
17	16452044	16452172	129	10.9405	7.26005
17	16559224	16559337	114	9.5158	6.53405
17	16692461	16692566	106	12.45	7.91224
17	17535379	17535481	103	14.0431	8.69264
17	18097834	18097936	103	12.2479	7.83232
17	18356995	18357096	102	6.12144	4.62198
17	18717574	18717682	109	8.71903	6.07434
17	20511524	20511631	108	6.05713	4.4287
17	20610464	20610563	100	6.1963	4.65354
17	20620861	20620967	107	10.6889	7.04909
17	21868916	21869015	100	6.28209	4.81802
17	22569036	22569158	123	8.98219	6.18661
17	23280613	23280727	115	7.35004	5.33032
17	24689380	24689487	108	8.13648	5.80804
17	24691465	24691568	104	10.4168	7.00417
17	25177214	25177319	106	7.82147	5.52619
17	25410163	25410264	102	14.925	9.18637
17	25412689	25412794	106	13.6792	8.60207
17	26094376	26094495	120	9.25282	6.29688
17	26264578	26264690	113	12.2479	7.83232
17	26501067	26501175	109	9.74064	6.65247
17	26514915	26515014	100	15.2593	9.30709
17	27681839	27682037	199	8.71903	6.07434
17	29305323	29305429	107	7.5823	5.42913
17	29608472	29608577	106	9.33618	6.32979
17	29660510	29660618	109	6.42703	4.74734
17	29835176	29835281	106	9.04042	6.21078
17	30756904	30757006	103	9.33618	6.32979
17	30956868	30956975	108	15.486	9.39879
17	30957095	30957199	105	10.8703	7.12102
17	31703778	31703877	100	8.13648	5.80804
17	31850968	31851082	115	23.608	13.0956
17	32880324	32880425	102	14.0709	8.70346
17	32912420	32912520	101	6.28483	4.69015
17	33052514	33052624	111	16.6774	9.98525
17	33264195	33264303	109	7.76655	5.50432
17	33448957	33449059	103	7.72604	5.48803
17	34303652	34303754	103	5.34982	4.29711
17	34762980	34763083	104	5.8908	4.5212
17	35153607	35153708	102	7.33833	5.32522
17	35324835	35324943	109	13.9098	8.71206
17	35368466	35368566	101	6.09006	4.60858
17	35440711	35440810	100	7.15735	5.24491
17	35936944	35937045	102	8.13648	5.80804
17	36611263	36611363	101	9.33618	6.32979
17	36741076	36741185	110	22.1761	12.4581
17	41625320	41625433	114	6.46552	4.68999
17	41626987	41627263	277	5.98078	4.65673
17	41729762	41729862	101	6.36298	4.8601
17	42793205	42793430	226	17.1585	10.182
17	43158502	43158607	106	9.5158	6.53405
17	44688609	44688716	108	6.18546	4.64901
17	49835896	49836004	109	12.45	7.91224
17	50572933	50573147	215	9.02577	6.20472
17	51729507	51729607	101	5.53652	4.35603
17	51986743	51986843	101	4.84287	3.98906
17	52165390	52165491	102	9.27334	6.41684
17	52479585	52479974	390	8.82098	6.13873
17	52530197	52530297	101	6.42404	4.74616
17	52921995	52922098	104	7.84933	5.53718
17	53026228	53026327	100	5.53652	4.35603
17	55130601	55130709	109	7.85284	5.53857
17	55635178	55635785	608	12.9292	8.22649
17	55917403	55917520	118	19.148	11.0771
17	56416120	56416229	110	8.45109	5.95489
17	57160363	57160471	109	6.42703	4.74734
17	57377180	57377279	100	9.15796	6.35979
17	57590373	57590566	194	5.34982	4.29711
17	58103346	58103532	187	5.34982	4.29711
17	58748224	58748336	113	6.42703	4.74734
17	59016665	59016885	221	14.3084	7.57092
17	59017845	59018034	190	10.6889	7.04909
17	59363246	59363345	100	6.1963	4.65354
17	59837457	59837711	255	9.39253	6.47491
17	60794795	60794896	102	9.33618	6.32979
17	61547091	61547199	109	20.9032	11.8684
17	61689015	61689130	116	7.84933	5.53718
17	61689526	61689680	155	12.45	7.91224
17	62274765	62274975	211	5.53652	4.35603
17	62285158	62285404	247	7.85284	5.53857
17	62323243	62323409	167	14.0709	8.70346
17	62323590	62323696	107	9.33618	6.32979
17	62323945	62324046	102	7.85284	5.53857
17	62423844	62423972	129	9.33618	6.32979
17	62525984	62526084	101	6.42703	4.74734
17	62721819	62721921	103	12.45	7.91224
17	62946359	62946540	182	7.85284	5.53857
17	62946733	62947209	477	10.8703	7.12102
17	63262453	63262558	106	14.9161	8.47288
17	63429178	63429293	116	14.3964	4.92722
17	63432949	63433089	141	57.0735	8.5864
17	63470449	63470570	122	25.4227	6.31392
18	305040	305422	383	9.33618	6.32979
18	305528	305627	100	7.85284	5.53857
18	593133	593242	110	7.5823	5.42913
18	607742	608200	459	10.8658	7.11924
18	882193	882373	181	7.61704	5.52486
18	1067750	1067849	100	4.84287	3.98906
18	1750842	1750951	110	14.0709	8.70346
18	1767609	1767708	100	6.42703	4.74734
18	2092938	2093037	100	6.42703	4.74734
18	2388306	2388452	147	9.17536	6.26586
18	2396885	2396984	100	6.42703	4.74734
18	3153375	3153546	172	9.33215	6.32821
18	3508087	3508196	110	9.24474	6.26852
18	4766683	4766784	102	6.80785	5.08204
18	5405867	5405966	100	15.118	6.1411
18	5591615	5591719	105	9.33618	6.32979
18	6439599	6439698	100	5.06746	3.95612
18	7976106	7976239	134	9.33618	6.32979
18	7994230	7994329	100	7.45767	5.37667
18	9373419	9373518	100	7.85284	5.53857
18	10851124	10851225	102	7.33833	5.32522
18	11316297	11316396	100	4.57698	3.74636
18	11481011	11481111	101	12.3848	7.88672
18	11659124	11659237	114	28.598	15.2295
18	11912145	11912261	117	12.0598	7.7559
18	12850116	12850217	102	6.80785	5.08204
18	12938904	12939017	114	12.8776	8.20333
18	13135485	13135586	102	8.9392	6.16861
18	13766874	13766973	100	6.90615	5.12888
18	14949280	14949379	100	9.17536	6.26586
18	15181935	15182038	104	5.53652	4.35603
18	16599747	16599878	132	10.9405	7.26005
18	16603666	16603767	102	12.4064	7.98606
18	17509080	17509183	104	7.54433	5.41329
18	18655785	18655888	104	5.98078	4.65673
18	18846911	18847020	110	12.4064	7.98606
18	19465010	19465112	103	6.09006	4.60858
18	19925210	19925311	102	7.76655	5.50432
18	20119385	20119485	101	6.1963	4.65354
18	20645732	20645833	102	7.85284	5.53857
18	20753097	20753206	110	20.246	11.6161
18	20793669	20793816	148	16.0072	9.69485
18	21055241	21055502	262	12.6651	7.98035
18	21055609	21055865	257	14.0815	8.79237
18	21082762	21082864	103	7.59507	5.43443
18	21355689	21355802	114	15.6342	9.52506
18	23433813	23433919	107	11.082	7.31772
18	25321445	25321546	102	10.9405	7.26005
18	25783497	25783598	102	5.98834	4.56447
18	26827968	26828069	102	6.07969	4.60413
18	30957800	30957901	102	10.52	6.98031
18	32405761	32405866	106	11.306	7.42969
18	34474507	34474612	106	13.3086	8.39229
18	34517757	34517856	100	8.44032	5.98723
18	34747777	34747876	100	6.35343	4.71799
18	34791007	34791115	109	8.79985	6.10935
18	35140455	35140554	100	4.87649	3.87795
18	35670244	35670352	109	5.53652	4.35603
18	36964398	36964589	192	8.44032	5.98723
18	37817071	37817174	104	7.81984	5.65315
18	37846574	37846676	103	10.4708	6.95994
18	38136870	38136974	105	7.54433	5.41329
18	38270411	38270594	184	10.9405	7.26005
18	38397723	38397827	105	14.0122	8.7212
18	44931331	44931432	102	12.1905	7.80924
18	45430737	45430839	103	7.85284	5.53857
18	45815758	45815860	103	15.7295	9.49469
18	46456279	46456387	109	38.5351	19.2274
18	46953283	46953805	523	7.45844	5.31745
18	48192950	48193057	108	12.4064	7.98606
18	48912318	48912432	115	8.07857	5.69865
18	48912780	48912986	207	11.082	7.31772
18	48913101	48913312	212	7.5823	5.42913
18	48913462	48913564	103	10.7586	7.07698
18	48913790	48914052	263	10.7763	7.08399
18	48914210	48914527	318	15.7295	9.49469
18	48914636	48915294	659	13.6869	7.97448
18	48915436	48915551	116	16.9126	10.0827
18	48915776	48916015	240	15.7295	9.49469
18	49358107	49358211	105	10.4063	6.93296
18	49495013	49495135	123	5.53652	4.35603
18	50002753	50002856	104	9.33618	6.32979
18	50271211	50271320	110	10.8703	7.12102
18	50704565	50704671	107	12.1905	7.80924
18	50746761	50746865	105	9.33618	6.32979
18	50795128	50795228	101	8.82098	6.13873
18	50917464	50917657	194	8.44032	5.98723
18	50918637	50918752	116	10.0555	6.7818
18	50918862	50918966	105	13.6407	8.5315
18	51146739	51146841	103	5.06746	3.95612
18	52884731	52884832	102	6.42703	4.74734
18	53237084	53237235	152	18.618	10.8901
18	53265081	53265366	286	10.0659	6.75261
18	53265943	53266297	355	10.9405	7.26005
18	53266417	53266587	171	9.5158	6.53405
18	53409757	53409930	174	9.74064	6.65247
18	53489333	53489783	451	8.61432	6.02827
18	53548936	53549976	1041	11.7076	7.60745
18	53550154	53550571	418	12.6651	7.98035
18	54531399	54531498	100	8.61432	6.02827
18	54533885	54533991	107	10.8703	7.12102
18	54900229	54900328	100	7.38546	5.34568
18	55209653	55209947	295	14.0709	8.70346
18	55971985	55972194	210	43.8791	16.0859
18	55972337	55972482	146	12.009	6.46295
18	55975767	55976357	591	100.51	9.72619
18	55977098	55977231	134	13.4885	4.31372
18	55978585	55981714	3130	74.9156	6.66883
18	55981878	55982873	996	81.6165	7.55894
2	10331	10437	107	7.22386	5.27474
2	294859	294965	107	8.13648	5.80804
2	682752	683113	362	13.3027	7.97617
2	683617	683945	329	38.0463	18.6269
2	684339	684518	180	14.2559	8.54798
2	685084	685264	181	7.45767	5.37667
2	704608	704716	109	10.6374	7.02832
2	704940	705259	320	13.07	8.28887
2	708514	708910	397	17.9525	10.2771
2	709031	709266	236	9.54858	6.09699
2	710576	710742	167	18.618	10.8901
2	767878	767989	112	8.61432	6.02827
[truncated: 2,240 more rows]
