# Supplementary material for: Micrococcal nuclease sequencing of porcine sperm suggests enriched co-location between retained histones and genomic regions related to semen quality and early embryo development
Source: PeerJ. 2023 Jun 21;11:e15520. doi: 10.7717/peerj.15520 (PMC10290446; doi:10.7717/peerj.15520)
Supplement: Supplemental Information 6 — MN: gene mapping less than 5 kb from an MN peak. SN: gene mapping less than 5 kb away from a SN peak. MN+SN: gene mapping less than 5 kb from a MN and a SN peak. [file peerj-11-15520-s006.xlsx]

## Sheet: Sheet1
Fraction	Ensembl ID	Chr	start	End
MN + SN	ENSSSCG00000000002	5	3227814	3246479
MN + SN	ENSSSCG00000000025	5	4870350	4898706
MN + SN	ENSSSCG00000000078	5	8060526	8311105
MN + SN	ENSSSCG00000000082	5	8597053	8701228
MN + SN	ENSSSCG00000000095	5	9247203	9322171
MN + SN	ENSSSCG00000000137	5	10878435	10992803
MN + SN	ENSSSCG00000000146	3	7002706	7143100
MN + SN	ENSSSCG00000000162	5	12754539	13069699
MN + SN	ENSSSCG00000000169	5	13590158	13926729
MN + SN	ENSSSCG00000000199	5	15347633	15484936
MN + SN	ENSSSCG00000000228	5	16977701	17169541
MN + SN	ENSSSCG00000000402	5	21819852	21932604
MN + SN	ENSSSCG00000000464	5	28716465	28817975
MN + SN	ENSSSCG00000000466	5	28716909	28875331
MN + SN	ENSSSCG00000000478	5	30697047	31020436
MN + SN	ENSSSCG00000000500	5	34003186	34053898
MN + SN	ENSSSCG00000000516	5	38326410	38532777
MN + SN	ENSSSCG00000000530	5	41681453	41879084
MN + SN	ENSSSCG00000000555	5	46935923	47464125
MN + SN	ENSSSCG00000000629	5	61092028	61098091
MN + SN	ENSSSCG00000000665	5	62676952	62723919
MN + SN	ENSSSCG00000000722	5	65837563	65897230
MN + SN	ENSSSCG00000000766	5	69621879	69744435
MN + SN	ENSSSCG00000000770	5	69890145	69985424
MN + SN	ENSSSCG00000000773	5	70133330	70179970
MN + SN	ENSSSCG00000000778	5	70394576	70659819
MN + SN	ENSSSCG00000000802	5	75505099	75837399
MN + SN	ENSSSCG00000000854	5	80694226	80858598
MN + SN	ENSSSCG00000000862	5	82361906	82460814
MN + SN	ENSSSCG00000000873	5	83048948	83489395
MN + SN	ENSSSCG00000000875	5	83607225	83683086
MN + SN	ENSSSCG00000000882	5	84080422	85065974
MN + SN	ENSSSCG00000000927	5	94308752	94384263
MN + SN	ENSSSCG00000000943	5	101101458	101248996
MN + SN	ENSSSCG00000000955	5	2530531	2787149
MN + SN	ENSSSCG00000000978	5	571694	594059
MN + SN	ENSSSCG00000000982	5	599863	644833
MN + SN	ENSSSCG00000000994	7	752239	1285584
MN + SN	ENSSSCG00000001021	7	4579103	4638176
MN + SN	ENSSSCG00000001024	7	4750487	4782448
MN + SN	ENSSSCG00000001056	7	9976958	10060125
MN + SN	ENSSSCG00000001068	7	13211110	13350961
MN + SN	ENSSSCG00000001080	7	15910494	16674989
MN + SN	ENSSSCG00000001101	7	20389493	20432978
MN + SN	ENSSSCG00000001384	7	23405023	23549747
MN + SN	ENSSSCG00000001444	7	24408485	24410008
MN + SN	ENSSSCG00000001479	7	25596716	25783612
MN + SN	ENSSSCG00000001480	7	25751185	25808637
MN + SN	ENSSSCG00000001490	7	27389874	27896069
MN + SN	ENSSSCG00000001499	7	28811974	29299171
MN + SN	ENSSSCG00000001510	7	29694458	29759744
MN + SN	ENSSSCG00000001680	7	38432732	38452691
MN + SN	ENSSSCG00000001709	7	39762107	40161128
MN + SN	ENSSSCG00000001720	7	41426159	41457884
MN + SN	ENSSSCG00000001746	7	45450936	45925155
MN + SN	ENSSSCG00000001765	7	47929033	47994484
MN + SN	ENSSSCG00000001769	7	48050045	48075796
MN + SN	ENSSSCG00000001804	7	52001579	52096828
MN + SN	ENSSSCG00000001832	7	54449588	54520153
MN + SN	ENSSSCG00000001835	7	54655619	54776144
MN + SN	ENSSSCG00000001862	7	56440620	56541132
MN + SN	ENSSSCG00000001867	7	57102757	57146751
MN + SN	ENSSSCG00000001869	7	57223818	57503648
MN + SN	ENSSSCG00000001885	7	58379692	58390100
MN + SN	ENSSSCG00000001971	7	68318417	68422394
MN + SN	ENSSSCG00000001975	7	69527861	69872863
MN + SN	ENSSSCG00000002142	7	78491053	78530146
MN + SN	ENSSSCG00000002285	7	90346501	90914280
MN + SN	ENSSSCG00000002296	7	91414948	91452535
MN + SN	ENSSSCG00000002309	7	93152946	93190326
MN + SN	ENSSSCG00000002332	7	94790539	95171117
MN + SN	ENSSSCG00000002368	7	97746110	97852479
MN + SN	ENSSSCG00000002388	7	99513362	99699775
MN + SN	ENSSSCG00000002404	7	100544478	100638978
MN + SN	ENSSSCG00000002408	7	100777134	100902638
MN + SN	ENSSSCG00000002410	7	103353895	103760323
MN + SN	ENSSSCG00000002426	7	110463461	110513300
MN + SN	ENSSSCG00000002427	7	110513672	110705002
MN + SN	ENSSSCG00000002444	7	113423632	113512182
MN + SN	ENSSSCG00000002451	7	114035383	114541592
MN + SN	ENSSSCG00000002464	7	115038479	115100924
MN + SN	ENSSSCG00000002474	7	115412469	115522683
MN + SN	ENSSSCG00000002495	7	116665429	116770312
MN + SN	ENSSSCG00000002648	6	830826	852821
MN + SN	ENSSSCG00000002653	6	1678398	1766559
MN + SN	ENSSSCG00000002672	6	4204084	4226849
MN + SN	ENSSSCG00000002688	6	6433143	6603090
MN + SN	ENSSSCG00000002722	6	13328202	13389884
MN + SN	ENSSSCG00000002741	6	14850252	14870622
MN + SN	ENSSSCG00000002752	6	15698298	16023169
MN + SN	ENSSSCG00000002818	6	19211772	19241256
MN + SN	ENSSSCG00000002822	6	29366819	29413697
MN + SN	ENSSSCG00000002828	6	29997765	30056713
MN + SN	ENSSSCG00000002838	6	34929216	35302540
MN + SN	ENSSSCG00000002849	6	38029572	38063866
MN + SN	ENSSSCG00000002868	6	43177065	43290369
MN + SN	ENSSSCG00000002873	6	44032623	44069331
MN + SN	ENSSSCG00000002978	14	132274013	132320855
MN + SN	ENSSSCG00000003271	6	58871665	58891474
MN + SN	ENSSSCG00000003277	6	59186265	59208337
MN + SN	ENSSSCG00000003376	6	67316819	67365701
MN + SN	ENSSSCG00000003569	6	84372648	84426976
MN + SN	ENSSSCG00000003596	6	87838892	87879623
MN + SN	ENSSSCG00000003630	6	91967494	92212455
MN + SN	ENSSSCG00000003654	6	95150836	95304767
MN + SN	ENSSSCG00000003655	6	95249346	95253226
MN + SN	ENSSSCG00000003670	6	95900086	95994043
MN + SN	ENSSSCG00000003684	6	99062352	99178054
MN + SN	ENSSSCG00000003709	6	108548914	108805368
MN + SN	ENSSSCG00000003761	6	131727085	132365891
MN + SN	ENSSSCG00000003803	6	145452279	145507384
MN + SN	ENSSSCG00000003807	6	146990109	147160915
MN + SN	ENSSSCG00000003839	6	155800840	155894915
MN + SN	ENSSSCG00000003845	6	157667632	157715260
MN + SN	ENSSSCG00000003877	6	161166981	161603725
MN + SN	ENSSSCG00000003882	6	163429433	163447854
MN + SN	ENSSSCG00000003885	6	164160916	164197327
MN + SN	ENSSSCG00000003971	6	169999741	170189354
MN + SN	ENSSSCG00000003988	6	62082646	62100016
MN + SN	ENSSSCG00000004001	6	62935423	63320640
MN + SN	ENSSSCG00000004008	1	578465	719928
MN + SN	ENSSSCG00000004012	1	855024	883694
MN + SN	ENSSSCG00000004017	1	1495818	1521666
MN + SN	ENSSSCG00000004022	1	2203606	2522601
MN + SN	ENSSSCG00000004032	1	5679024	6729846
MN + SN	ENSSSCG00000004044	1	7368103	7472548
MN + SN	ENSSSCG00000004063	1	9667885	9719230
MN + SN	ENSSSCG00000004064	1	9791634	10227947
MN + SN	ENSSSCG00000004123	1	20511240	21043642
MN + SN	ENSSSCG00000004166	1	28566397	28762381
MN + SN	ENSSSCG00000004249	1	43392975	43559423
MN + SN	ENSSSCG00000004274	1	50403361	50473701
MN + SN	ENSSSCG00000004284	1	52996947	53007687
MN + SN	ENSSSCG00000004294	1	54563092	54598412
MN + SN	ENSSSCG00000004322	1	57437811	57645955
MN + SN	ENSSSCG00000004371	1	72552768	72763556
MN + SN	ENSSSCG00000004379	1	73549183	73702017
MN + SN	ENSSSCG00000004382	1	74000950	74078610
MN + SN	ENSSSCG00000004405	1	75693531	75847515
MN + SN	ENSSSCG00000004433	1	79956488	80245224
MN + SN	ENSSSCG00000004524	1	100514791	100632822
MN + SN	ENSSSCG00000004538	1	106012894	106411705
MN + SN	ENSSSCG00000004589	1	112961417	113059713
MN + SN	ENSSSCG00000004600	1	114682304	115056366
MN + SN	ENSSSCG00000004603	1	115734358	115871092
MN + SN	ENSSSCG00000004608	1	116332319	116429983
MN + SN	ENSSSCG00000004620	1	119134571	119394725
MN + SN	ENSSSCG00000004648	1	122139224	122394729
MN + SN	ENSSSCG00000004675	1	126572533	126620118
MN + SN	ENSSSCG00000004718	1	128489682	128635504
MN + SN	ENSSSCG00000004752	1	130112847	130153483
MN + SN	ENSSSCG00000004766	1	130592419	130640284
MN + SN	ENSSSCG00000004781	1	131037641	131095950
MN + SN	ENSSSCG00000004782	1	131075058	131144118
MN + SN	ENSSSCG00000004835	1	142448689	142454697
MN + SN	ENSSSCG00000004839	1	142803701	142937788
MN + SN	ENSSSCG00000004840	1	143296595	143418236
MN + SN	ENSSSCG00000004850	1	144319452	144579408
MN + SN	ENSSSCG00000004854	1	144930347	145196016
MN + SN	ENSSSCG00000004857	1	146023378	146221618
MN + SN	ENSSSCG00000004896	1	158642818	158862706
MN + SN	ENSSSCG00000004939	1	163894474	164275436
MN + SN	ENSSSCG00000004983	1	169777107	169868351
MN + SN	ENSSSCG00000005009	1	179611201	179727608
MN + SN	ENSSSCG00000005041	1	182519684	182606869
MN + SN	ENSSSCG00000005054	1	184401344	184416958
MN + SN	ENSSSCG00000005057	1	184599095	184689938
MN + SN	ENSSSCG00000005062	1	185821242	185886556
MN + SN	ENSSSCG00000005076	1	187475007	187725226
MN + SN	ENSSSCG00000005106	1	191535889	191926804
MN + SN	ENSSSCG00000005177	1	205081231	205285343
MN + SN	ENSSSCG00000005180	1	205925108	206374319
MN + SN	ENSSSCG00000005194	1	213483756	214011524
MN + SN	ENSSSCG00000005215	1	216848648	217002166
MN + SN	ENSSSCG00000005224	1	217629320	218114862
MN + SN	ENSSSCG00000005305	1	235918468	236158244
MN + SN	ENSSSCG00000005350	1	238232858	238308626
MN + SN	ENSSSCG00000005367	1	239466589	239492883
MN + SN	ENSSSCG00000005373	1	239842418	239918286
MN + SN	ENSSSCG00000005444	1	250005449	250181859
MN + SN	ENSSSCG00000005449	1	250418139	250583281
MN + SN	ENSSSCG00000005465	1	252754818	252956104
MN + SN	ENSSSCG00000005502	1	256823395	257741226
MN + SN	ENSSSCG00000005512	1	260995666	261133505
MN + SN	ENSSSCG00000005588	1	265284493	265308179
MN + SN	ENSSSCG00000005598	1	265714214	265867103
MN + SN	ENSSSCG00000005607	1	267480768	267770444
MN + SN	ENSSSCG00000005654	1	268936026	269003036
MN + SN	ENSSSCG00000005655	1	269002245	269030719
MN + SN	ENSSSCG00000005669	1	269338125	269362328
MN + SN	ENSSSCG00000005723	1	272012311	272081404
MN + SN	ENSSSCG00000005724	1	272095358	272170762
MN + SN	ENSSSCG00000005727	1	272216546	272363722
MN + SN	ENSSSCG00000005743	1	273303144	273476293
MN + SN	ENSSSCG00000005751	1	273956343	274082908
MN + SN	ENSSSCG00000005771	1	96680376	96763808
MN + SN	ENSSSCG00000005938	4	4169200	4313245
MN + SN	ENSSSCG00000005943	4	7814273	7911047
MN + SN	ENSSSCG00000005944	4	8014439	8071406
MN + SN	ENSSSCG00000005948	4	8158497	8382392
MN + SN	ENSSSCG00000005953	4	8721328	8970114
MN + SN	ENSSSCG00000005959	4	10476098	10645272
MN + SN	ENSSSCG00000005994	4	18288756	18524583
MN + SN	ENSSSCG00000005997	4	18690198	19180122
MN + SN	ENSSSCG00000006037	4	30734459	31254864
MN + SN	ENSSSCG00000006074	4	37945597	38306772
MN + SN	ENSSSCG00000006099	4	41991538	42060757
MN + SN	ENSSSCG00000006132	4	48556967	48862985
MN + SN	ENSSSCG00000006134	4	50112927	50263222
MN + SN	ENSSSCG00000006156	4	56473028	56603992
MN + SN	ENSSSCG00000006171	4	60946848	60998520
MN + SN	ENSSSCG00000006177	4	62014257	62098400
MN + SN	ENSSSCG00000006194	4	64953467	65245757
MN + SN	ENSSSCG00000006199	4	66715253	67116135
MN + SN	ENSSSCG00000006277	4	79873985	80190797
MN + SN	ENSSSCG00000006289	4	81403265	81485066
MN + SN	ENSSSCG00000006302	4	82873417	82905476
MN + SN	ENSSSCG00000006310	4	83596194	83777283
MN + SN	ENSSSCG00000006346	4	88591281	88805299
MN + SN	ENSSSCG00000006350	4	88873112	88989880
MN + SN	ENSSSCG00000006467	4	93286541	93324961
MN + SN	ENSSSCG00000006501	4	94010763	94023783
MN + SN	ENSSSCG00000006525	4	94626956	94634772
MN + SN	ENSSSCG00000006595	4	96656523	96657615
MN + SN	ENSSSCG00000006651	4	98577823	98589563
MN + SN	ENSSSCG00000006725	4	101920027	102030626
MN + SN	ENSSSCG00000006730	4	103214939	103376673
MN + SN	ENSSSCG00000006757	4	106058103	106191800
MN + SN	ENSSSCG00000006771	4	107510915	107638389
MN + SN	ENSSSCG00000006802	4	109495186	109497911
MN + SN	ENSSSCG00000006840	4	111006830	111080586
MN + SN	ENSSSCG00000006873	4	118269143	118375846
MN + SN	ENSSSCG00000006888	4	122529983	122621379
MN + SN	ENSSSCG00000006893	4	123440571	123666600
MN + SN	ENSSSCG00000006901	4	124367736	124600581
MN + SN	ENSSSCG00000006930	4	129357552	129395576
MN + SN	ENSSSCG00000006932	4	129491814	129598648
MN + SN	ENSSSCG00000006933	4	129475947	129655338
MN + SN	ENSSSCG00000006936	4	129476422	129804203
MN + SN	ENSSSCG00000006947	4	130702525	130749734
MN + SN	ENSSSCG00000007001	17	25940	112834
MN + SN	ENSSSCG00000007019	17	10691729	10724619
MN + SN	ENSSSCG00000007022	17	10751646	10985250
MN + SN	ENSSSCG00000007046	17	14775494	14965130
MN + SN	ENSSSCG00000007056	17	17289982	17745321
MN + SN	ENSSSCG00000007058	17	17916027	18402537
MN + SN	ENSSSCG00000007072	17	21768864	21904399
MN + SN	ENSSSCG00000007078	17	22517559	22597285
MN + SN	ENSSSCG00000007080	17	24882124	25188204
MN + SN	ENSSSCG00000007092	17	26480879	26525380
MN + SN	ENSSSCG00000007100	17	27557935	27778800
MN + SN	ENSSSCG00000007171	17	32874812	32943828
MN + SN	ENSSSCG00000007197	17	34268783	34309982
MN + SN	ENSSSCG00000007235	17	35415587	35485071
MN + SN	ENSSSCG00000007486	17	55108879	55130554
MN + SN	ENSSSCG00000007499	17	57164371	57175315
MN + SN	ENSSSCG00000007501	17	57584952	57676359
MN + SN	ENSSSCG00000007520	17	58998981	59055340
MN + SN	ENSSSCG00000007526	17	59276948	59383850
MN + SN	ENSSSCG00000007528	17	59628365	59863388
MN + SN	ENSSSCG00000007541	3	277224	322088
MN + SN	ENSSSCG00000007547	3	548821	615471
MN + SN	ENSSSCG00000007575	3	3618093	3713033
MN + SN	ENSSSCG00000007576	3	3556139	3621142
MN + SN	ENSSSCG00000007589	3	5148245	5199052
MN + SN	ENSSSCG00000007599	3	5322246	5409422
MN + SN	ENSSSCG00000007719	3	11419396	11505415
MN + SN	ENSSSCG00000007814	3	19150371	19368265
MN + SN	ENSSSCG00000007874	3	28360872	28485842
MN + SN	ENSSSCG00000007917	3	34935770	35326206
MN + SN	ENSSSCG00000007950	3	38103923	38302243
MN + SN	ENSSSCG00000007952	3	38536671	38603473
MN + SN	ENSSSCG00000008101	3	44214590	44267110
MN + SN	ENSSSCG00000008164	3	52484107	52649625
MN + SN	ENSSSCG00000008179	3	54135540	54863106
MN + SN	ENSSSCG00000008187	3	55349883	55488451
MN + SN	ENSSSCG00000008194	3	56610540	56619171
MN + SN	ENSSSCG00000008227	3	58862966	58919551
MN + SN	ENSSSCG00000008229	3	59101978	59112396
MN + SN	ENSSSCG00000008230	3	58964549	59001145
MN + SN	ENSSSCG00000008274	3	68642674	68673602
MN + SN	ENSSSCG00000008282	3	68614020	68622652
MN + SN	ENSSSCG00000008312	3	71020144	71246946
MN + SN	ENSSSCG00000008332	3	72289392	72320499
MN + SN	ENSSSCG00000008372	3	78896498	79345378
MN + SN	ENSSSCG00000008382	3	80331838	80587365
MN + SN	ENSSSCG00000008383	3	80583777	80615987
MN + SN	ENSSSCG00000008434	3	93457625	93593106
MN + SN	ENSSSCG00000008456	3	96704958	96834189
MN + SN	ENSSSCG00000008465	3	97830262	97884063
MN + SN	ENSSSCG00000008478	3	101089243	101362724
MN + SN	ENSSSCG00000008510	3	106300751	106724923
MN + SN	ENSSSCG00000008513	3	107013931	107269370
MN + SN	ENSSSCG00000008522	3	107986528	108053169
MN + SN	ENSSSCG00000008533	3	109922957	110102823
MN + SN	ENSSSCG00000008534	3	110231915	110276917
MN + SN	ENSSSCG00000008536	3	110316873	110365092
MN + SN	ENSSSCG00000008575	3	113044777	113179913
MN + SN	ENSSSCG00000008591	3	114722150	114846644
MN + SN	ENSSSCG00000008600	3	117857960	117965567
MN + SN	ENSSSCG00000008614	3	120097380	120170972
MN + SN	ENSSSCG00000008617	3	120967153	121069907
MN + SN	ENSSSCG00000008635	3	125861432	125956643
MN + SN	ENSSSCG00000008642	3	126920974	127083615
MN + SN	ENSSSCG00000008675	8	898181	928019
MN + SN	ENSSSCG00000008676	8	802940	818217
MN + SN	ENSSSCG00000008697	8	1809684	1934024
MN + SN	ENSSSCG00000008721	8	2916763	3056582
MN + SN	ENSSSCG00000008722	8	2842123	3005466
MN + SN	ENSSSCG00000008768	8	27771337	28100520
MN + SN	ENSSSCG00000008792	8	31231943	31284621
MN + SN	ENSSSCG00000008838	8	40232845	40473087
MN + SN	ENSSSCG00000008892	8	42180811	42382865
MN + SN	ENSSSCG00000008940	8	67590969	67607304
MN + SN	ENSSSCG00000008998	8	74574919	74582800
MN + SN	ENSSSCG00000009029	8	80675001	81024501
MN + SN	ENSSSCG00000009050	8	85144637	85516219
MN + SN	ENSSSCG00000009055	8	86527552	86569395
MN + SN	ENSSSCG00000009077	8	96961578	97089996
MN + SN	ENSSSCG00000009215	8	130775507	131003408
MN + SN	ENSSSCG00000009230	8	133812738	133936652
MN + SN	ENSSSCG00000009233	8	134912501	135002145
MN + SN	ENSSSCG00000009293	11	2806680	3047354
MN + SN	ENSSSCG00000009326	11	7001310	7064592
MN + SN	ENSSSCG00000009335	11	7792368	7907049
MN + SN	ENSSSCG00000009369	11	14576214	14723157
MN + SN	ENSSSCG00000009372	11	15450772	15472224
MN + SN	ENSSSCG00000009431	11	24784441	24964414
MN + SN	ENSSSCG00000009432	15	133749344	133870130
MN + SN	ENSSSCG00000009434	11	25479866	25496524
MN + SN	ENSSSCG00000009448	11	32494290	32994840
MN + SN	ENSSSCG00000009497	11	64460164	64633138
MN + SN	ENSSSCG00000009498	11	64860949	64996696
MN + SN	ENSSSCG00000009516	11	68145059	68319939
MN + SN	ENSSSCG00000009519	11	68507809	68765591
MN + SN	ENSSSCG00000009522	11	68920906	69301332
MN + SN	ENSSSCG00000009535	11	74184992	74233460
MN + SN	ENSSSCG00000009551	11	77427022	77532331
MN + SN	ENSSSCG00000009556	11	78557024	78589193
MN + SN	ENSSSCG00000009568	11	576723	617089
MN + SN	ENSSSCG00000009584	14	957081	1078564
MN + SN	ENSSSCG00000009593	14	2804061	3035341
MN + SN	ENSSSCG00000009605	14	5743584	5837423
MN + SN	ENSSSCG00000009613	14	6323195	6346719
MN + SN	ENSSSCG00000009633	14	7256593	7358614
MN + SN	ENSSSCG00000009664	14	11065211	11197166
MN + SN	ENSSSCG00000009682	14	12692447	12883426
MN + SN	ENSSSCG00000009683	14	12900033	13100059
MN + SN	ENSSSCG00000009722	14	21754579	22121044
MN + SN	ENSSSCG00000009745	14	24059675	24241573
MN + SN	ENSSSCG00000009753	14	26205618	26611619
MN + SN	ENSSSCG00000009765	14	29095722	29249638
MN + SN	ENSSSCG00000009766	14	29250404	29297695
MN + SN	ENSSSCG00000009833	14	32623281	32664606
MN + SN	ENSSSCG00000009834	14	32664091	32771813
MN + SN	ENSSSCG00000009850	14	34322027	34514362
MN + SN	ENSSSCG00000009854	14	34629951	34676516
MN + SN	ENSSSCG00000009855	14	34675194	35086541
MN + SN	ENSSSCG00000009885	14	39326630	39535692
MN + SN	ENSSSCG00000009951	14	42790603	42974741
MN + SN	ENSSSCG00000009953	14	43049089	43186729
MN + SN	ENSSSCG00000010015	14	47557582	47736584
MN + SN	ENSSSCG00000010058	14	49585120	49598012
MN + SN	ENSSSCG00000010158	14	56113103	56128587
MN + SN	ENSSSCG00000010185	14	59961110	60141385
MN + SN	ENSSSCG00000010186	14	60101573	60254986
MN + SN	ENSSSCG00000010187	14	60223432	60302958
MN + SN	ENSSSCG00000010274	14	73724075	73781504
MN + SN	ENSSSCG00000010292	14	75825115	75919125
MN + SN	ENSSSCG00000010331	14	81835194	81879565
MN + SN	ENSSSCG00000010357	14	87492114	87588730
MN + SN	ENSSSCG00000010433	14	99147185	99296128
MN + SN	ENSSSCG00000010544	14	111044010	111167323
MN + SN	ENSSSCG00000010546	14	111234042	111301769
MN + SN	ENSSSCG00000010563	14	112398000	112588039
MN + SN	ENSSSCG00000010579	14	113258026	113378912
MN + SN	ENSSSCG00000010599	14	114327372	114382011
MN + SN	ENSSSCG00000010603	14	114437041	114517711
MN + SN	ENSSSCG00000010605	14	114808841	114851357
MN + SN	ENSSSCG00000010640	14	123926034	124018487
MN + SN	ENSSSCG00000010650	14	124631968	124672174
MN + SN	ENSSSCG00000010654	14	125406897	126178840
MN + SN	ENSSSCG00000010698	14	131181713	131289414
MN + SN	ENSSSCG00000010732	14	134002228	134154604
MN + SN	ENSSSCG00000010746	14	135302758	135682281
MN + SN	ENSSSCG00000010756	14	138499161	138771540
MN + SN	ENSSSCG00000010757	14	138819298	139004257
MN + SN	ENSSSCG00000010780	14	141690553	141703677
MN + SN	ENSSSCG00000010797	3	22654194	22684239
MN + SN	ENSSSCG00000010814	10	6662352	7040900
MN + SN	ENSSSCG00000010817	10	8946442	9146518
MN + SN	ENSSSCG00000010825	10	9980297	10104869
MN + SN	ENSSSCG00000010839	10	11797572	11835322
MN + SN	ENSSSCG00000010862	10	14649277	14940830
MN + SN	ENSSSCG00000010872	10	16441447	16741750
MN + SN	ENSSSCG00000010879	10	17711443	18213267
MN + SN	ENSSSCG00000010900	10	20392326	20707474
MN + SN	ENSSSCG00000010904	10	20961754	21124279
MN + SN	ENSSSCG00000010915	10	23885525	24102339
MN + SN	ENSSSCG00000010962	10	31416757	31749639
MN + SN	ENSSSCG00000011022	10	41176358	41462764
MN + SN	ENSSSCG00000011026	10	42458052	42577350
MN + SN	ENSSSCG00000011027	10	42595285	42693526
MN + SN	ENSSSCG00000011040	10	44560566	44885424
MN + SN	ENSSSCG00000011069	10	39275649	39462881
MN + SN	ENSSSCG00000011111	10	59205631	59630946
MN + SN	ENSSSCG00000011117	10	59774505	60105413
MN + SN	ENSSSCG00000011131	10	64442406	64600342
MN + SN	ENSSSCG00000011133	10	64776318	64859050
MN + SN	ENSSSCG00000011137	10	65160578	65196456
MN + SN	ENSSSCG00000011157	10	66996954	67031656
MN + SN	ENSSSCG00000011158	10	67021453	67082534
MN + SN	ENSSSCG00000011160	10	68302543	68469110
MN + SN	ENSSSCG00000011163	10	68770143	69141871
MN + SN	ENSSSCG00000011181	13	1145281	1436040
MN + SN	ENSSSCG00000011198	13	3454449	3675078
MN + SN	ENSSSCG00000011230	13	17651175	18032174
MN + SN	ENSSSCG00000011236	13	19305436	19510887
MN + SN	ENSSSCG00000011239	13	21941586	22021791
MN + SN	ENSSSCG00000011245	13	22298498	22651675
MN + SN	ENSSSCG00000011296	13	26734100	27006540
MN + SN	ENSSSCG00000011340	13	30407858	30576448
MN + SN	ENSSSCG00000011350	13	31140293	31153567
MN + SN	ENSSSCG00000011363	13	31426040	31517273
MN + SN	ENSSSCG00000011367	13	31570078	31624929
MN + SN	ENSSSCG00000011384	13	32107077	32197004
MN + SN	ENSSSCG00000011390	13	32253525	32319941
MN + SN	ENSSSCG00000011416	13	33151970	33658100
MN + SN	ENSSSCG00000011425	13	33771318	33885661
MN + SN	ENSSSCG00000011454	13	35024792	35180647
MN + SN	ENSSSCG00000011458	13	35951678	35996821
MN + SN	ENSSSCG00000011470	13	39982531	40055487
MN + SN	ENSSSCG00000011489	13	43979693	44481682
MN + SN	ENSSSCG00000011522	13	55648514	56019207
MN + SN	ENSSSCG00000011552	13	66079815	66108968
MN + SN	ENSSSCG00000011575	13	67417938	67699655
MN + SN	ENSSSCG00000011645	13	75605685	75711051
MN + SN	ENSSSCG00000011652	13	77321880	77863508
MN + SN	ENSSSCG00000011714	13	91271539	91603394
MN + SN	ENSSSCG00000011750	13	110087051	110376822
MN + SN	ENSSSCG00000011782	13	121868611	122059398
MN + SN	ENSSSCG00000011791	13	123175808	123352777
MN + SN	ENSSSCG00000011811	13	125782463	126465579
MN + SN	ENSSSCG00000011843	13	133278877	133383452
MN + SN	ENSSSCG00000011892	13	140435079	140567044
MN + SN	ENSSSCG00000011968	13	158630913	158653147
MN + SN	ENSSSCG00000012034	13	194745850	195235488
MN + SN	ENSSSCG00000012045	13	197980145	197980516
MN + SN	ENSSSCG00000012072	13	203567129	203901274
MN + SN	ENSSSCG00000012089	13	207746962	207788195
MN + SN	ENSSSCG00000012157	X	15281636	15365565
MN + SN	ENSSSCG00000012167	X	18203174	18418004
MN + SN	ENSSSCG00000012253	X	37168407	37535561
MN + SN	ENSSSCG00000012266	X	41235165	41399082
MN + SN	ENSSSCG00000012371	X	53609176	53802951
MN + SN	ENSSSCG00000012434	X	61583574	61872266
MN + SN	ENSSSCG00000012564	X	88293363	88393858
MN + SN	ENSSSCG00000012593	X	94053396	94313518
MN + SN	ENSSSCG00000012634	X	97068535	97267511
MN + SN	ENSSSCG00000012642	X	101477233	101617563
MN + SN	ENSSSCG00000012669	X	107369493	107537826
MN + SN	ENSSSCG00000012730	X	120777477	121259228
MN + SN	ENSSSCG00000012862	2	2200244	2285854
MN + SN	ENSSSCG00000012880	2	4233109	4296733
MN + SN	ENSSSCG00000012988	2	6669282	6679028
MN + SN	ENSSSCG00000012995	2	6867962	6886499
MN + SN	ENSSSCG00000013020	2	7365198	7380866
MN + SN	ENSSSCG00000013101	2	11293374	11367868
MN + SN	ENSSSCG00000013102	2	11294473	11320364
MN + SN	ENSSSCG00000013119	2	11681361	11740744
MN + SN	ENSSSCG00000013233	2	15066520	15154390
MN + SN	ENSSSCG00000013283	2	18271075	18448219
MN + SN	ENSSSCG00000013292	2	24646868	24812436
MN + SN	ENSSSCG00000013294	2	24877224	25155336
MN + SN	ENSSSCG00000013296	2	25604950	25766656
MN + SN	ENSSSCG00000013338	2	33560991	33613549
MN + SN	ENSSSCG00000013347	2	38888028	39032739
MN + SN	ENSSSCG00000013366	2	40813963	40826715
MN + SN	ENSSSCG00000013382	2	42081768	42312689
MN + SN	ENSSSCG00000013393	2	44968385	45300189
MN + SN	ENSSSCG00000013400	2	47135586	47302040
MN + SN	ENSSSCG00000013495	2	74846043	74900055
MN + SN	ENSSSCG00000013512	2	74318628	74331930
MN + SN	ENSSSCG00000013629	2	69717313	69810295
MN + SN	ENSSSCG00000013788	2	63701454	63902870
MN + SN	ENSSSCG00000013869	2	60636038	60741901
MN + SN	ENSSSCG00000013928	2	58953637	58978582
MN + SN	ENSSSCG00000014019	2	78818411	78876615
MN + SN	ENSSSCG00000014040	2	80595059	80608503
MN + SN	ENSSSCG00000014044	2	80654373	80809689
MN + SN	ENSSSCG00000014057	2	81401859	81464849
MN + SN	ENSSSCG00000014082	2	84531102	84690674
MN + SN	ENSSSCG00000014101	2	86875445	87142784
MN + SN	ENSSSCG00000014127	2	89528122	89790718
MN + SN	ENSSSCG00000014161	2	100937214	101292482
MN + SN	ENSSSCG00000014184	2	108256029	108536880
MN + SN	ENSSSCG00000014203	2	116442140	116738674
MN + SN	ENSSSCG00000014257	2	131750650	131818449
MN + SN	ENSSSCG00000014309	2	137765942	137766682
MN + SN	ENSSSCG00000014331	2	140346223	140417203
MN + SN	ENSSSCG00000014370	2	142351982	142361521
MN + SN	ENSSSCG00000014385	2	143135591	143156552
MN + SN	ENSSSCG00000014410	2	147292177	147411514
MN + SN	ENSSSCG00000014428	2	149731034	149912495
MN + SN	ENSSSCG00000014431	2	150471072	150507577
MN + SN	ENSSSCG00000014567	9	738551	764472
MN + SN	ENSSSCG00000014598	9	1975951	2141435
MN + SN	ENSSSCG00000014599	9	2189257	2391955
MN + SN	ENSSSCG00000014792	9	6065353	6270533
MN + SN	ENSSSCG00000014828	9	8136628	8198588
MN + SN	ENSSSCG00000014860	9	9811063	9900789
MN + SN	ENSSSCG00000014861	9	9937122	10008913
MN + SN	ENSSSCG00000014876	9	11251187	11337595
MN + SN	ENSSSCG00000014882	9	12128808	12278109
MN + SN	ENSSSCG00000014900	9	17128805	17222742
MN + SN	ENSSSCG00000014904	9	17576151	18495897
MN + SN	ENSSSCG00000014919	9	20296583	20488638
MN + SN	ENSSSCG00000014933	9	23110277	23164144
MN + SN	ENSSSCG00000014949	9	26167401	26215092
MN + SN	ENSSSCG00000014961	9	27032876	27047290
MN + SN	ENSSSCG00000015013	9	38220247	38339033
MN + SN	ENSSSCG00000015050	9	41358801	41400411
MN + SN	ENSSSCG00000015125	9	46823555	46891569
MN + SN	ENSSSCG00000015131	9	47639923	48097870
MN + SN	ENSSSCG00000015205	9	52113634	52131401
MN + SN	ENSSSCG00000015238	9	55903990	56177990
MN + SN	ENSSSCG00000015253	9	58700168	58967505
MN + SN	ENSSSCG00000015307	9	70678582	71310252
MN + SN	ENSSSCG00000015327	9	74275771	74347897
MN + SN	ENSSSCG00000015336	9	75763183	76306060
MN + SN	ENSSSCG00000015350	9	81076091	81518344
MN + SN	ENSSSCG00000015353	9	82102674	82363745
MN + SN	ENSSSCG00000015434	9	105951383	105986060
MN + SN	ENSSSCG00000015445	9	107928866	108247749
MN + SN	ENSSSCG00000015453	9	109252011	109280324
MN + SN	ENSSSCG00000015455	9	109452442	109558306
MN + SN	ENSSSCG00000015485	9	114917314	115006352
MN + SN	ENSSSCG00000015508	9	117373545	117571408
MN + SN	ENSSSCG00000015513	9	118649151	118969124
MN + SN	ENSSSCG00000015569	9	126347586	126452887
MN + SN	ENSSSCG00000015607	9	132347459	132667343
MN + SN	ENSSSCG00000015610	9	132817948	133040924
MN + SN	ENSSSCG00000015627	9	136105129	136186809
MN + SN	ENSSSCG00000015645	9	66837804	67117315
MN + SN	ENSSSCG00000015700	15	17262138	17543398
MN + SN	ENSSSCG00000015701	15	17544802	17919559
MN + SN	ENSSSCG00000015741	15	31599673	31686108
MN + SN	ENSSSCG00000015754	15	37455186	37672996
MN + SN	ENSSSCG00000015806	15	47298198	47376269
MN + SN	ENSSSCG00000015846	15	54539234	54725392
MN + SN	ENSSSCG00000015866	15	60053755	60382602
MN + SN	ENSSSCG00000015882	15	66255010	66681077
MN + SN	ENSSSCG00000015924	15	75338350	75371320
MN + SN	ENSSSCG00000015926	15	75286594	75565602
MN + SN	ENSSSCG00000015940	15	76135493	76360823
MN + SN	ENSSSCG00000015960	15	79174315	79376880
MN + SN	ENSSSCG00000015963	15	80081982	80252347
MN + SN	ENSSSCG00000016049	15	94793247	94941381
MN + SN	ENSSSCG00000016068	15	100091258	100539607
MN + SN	ENSSSCG00000016110	15	105681062	105816277
MN + SN	ENSSSCG00000016114	15	106183404	106280707
MN + SN	ENSSSCG00000016130	15	109563345	109589700
MN + SN	ENSSSCG00000016203	15	120426097	121064908
MN + SN	ENSSSCG00000016207	15	121213034	121219005
MN + SN	ENSSSCG00000016218	15	121329882	121349136
MN + SN	ENSSSCG00000016234	15	126189888	126287192
MN + SN	ENSSSCG00000016237	15	126435579	126711694
MN + SN	ENSSSCG00000016258	15	130414163	130753517
MN + SN	ENSSSCG00000016259	15	130940093	131029086
MN + SN	ENSSSCG00000016261	15	131169917	131226714
MN + SN	ENSSSCG00000016262	15	131226454	131291822
MN + SN	ENSSSCG00000016317	15	135442422	135992011
MN + SN	ENSSSCG00000016334	15	137637119	137674728
MN + SN	ENSSSCG00000016406	18	565145	643306
MN + SN	ENSSSCG00000016411	18	1745022	1760953
MN + SN	ENSSSCG00000016423	18	3149332	3522151
MN + SN	ENSSSCG00000016432	18	5475410	5746613
MN + SN	ENSSSCG00000016498	18	9333637	9481691
MN + SN	ENSSSCG00000016521	18	11705141	12176859
MN + SN	ENSSSCG00000016543	18	15109324	15906714
MN + SN	ENSSSCG00000016549	18	17504858	17832503
MN + SN	ENSSSCG00000016564	18	18819603	18932981
MN + SN	ENSSSCG00000016569	18	19450736	19478699
MN + SN	ENSSSCG00000016590	18	20261473	20653617
MN + SN	ENSSSCG00000016618	18	25654451	25937923
MN + SN	ENSSSCG00000016656	18	36786422	37338970
MN + SN	ENSSSCG00000016661	18	38082569	38183916
MN + SN	ENSSSCG00000016703	18	45421658	45432918
MN + SN	ENSSSCG00000016728	18	49984804	50022799
MN + SN	ENSSSCG00000016744	18	50699566	50705525
MN + SN	ENSSSCG00000016756	18	51131584	51185446
MN + SN	ENSSSCG00000016780	16	508245	1521550
MN + SN	ENSSSCG00000016781	16	3563660	3919737
MN + SN	ENSSSCG00000016794	16	5908498	6145542
MN + SN	ENSSSCG00000016846	16	22599576	22891926
MN + SN	ENSSSCG00000016850	16	23629867	23767990
MN + SN	ENSSSCG00000016911	16	34478227	34606096
MN + SN	ENSSSCG00000016988	16	51283312	51403499
MN + SN	ENSSSCG00000017000	16	52833313	53160177
MN + SN	ENSSSCG00000017095	16	72796449	73271224
MN + SN	ENSSSCG00000017101	16	74307481	74524295
MN + SN	ENSSSCG00000017136	12	327235	449375
MN + SN	ENSSSCG00000017139	12	1709128	1991574
MN + SN	ENSSSCG00000017146	12	2087484	2212102
MN + SN	ENSSSCG00000017261	12	11749971	11838504
MN + SN	ENSSSCG00000017272	12	13495008	13654937
MN + SN	ENSSSCG00000017275	12	14035656	14058453
MN + SN	ENSSSCG00000017298	12	15454242	15813847
MN + SN	ENSSSCG00000017307	12	16774550	16792213
MN + SN	ENSSSCG00000017316	12	17459008	17708903
MN + SN	ENSSSCG00000017470	12	21924222	21951460
MN + SN	ENSSSCG00000017495	12	22573320	22584760
MN + SN	ENSSSCG00000017506	12	22874161	22967342
MN + SN	ENSSSCG00000017565	12	26828698	26841918
MN + SN	ENSSSCG00000017578	12	26235324	26271561
MN + SN	ENSSSCG00000017601	12	31206680	31272764
MN + SN	ENSSSCG00000017609	12	32480008	32784590
MN + SN	ENSSSCG00000017668	12	35933140	36065956
MN + SN	ENSSSCG00000017676	12	36920487	37475545
MN + SN	ENSSSCG00000017678	12	37613770	37678712
MN + SN	ENSSSCG00000017682	12	38017343	38062020
MN + SN	ENSSSCG00000017694	12	38581451	38875134
MN + SN	ENSSSCG00000017712	12	39800965	39940780
MN + SN	ENSSSCG00000017743	12	42933445	42980141
MN + SN	ENSSSCG00000017748	12	43490814	43753770
MN + SN	ENSSSCG00000017781	12	45223579	45322767
MN + SN	ENSSSCG00000017819	12	47959298	48009593
MN + SN	ENSSSCG00000017829	12	48416778	48462846
MN + SN	ENSSSCG00000017869	12	49810054	49899055
MN + SN	ENSSSCG00000017878	12	50257844	50348690
MN + SN	ENSSSCG00000017879	12	50454063	50491164
MN + SN	ENSSSCG00000017927	12	52426941	52433230
MN + SN	ENSSSCG00000017962	12	52796952	53108916
MN + SN	ENSSSCG00000017986	12	53553914	53641355
MN + SN	ENSSSCG00000017993	12	54060573	54288675
MN + SN	ENSSSCG00000018014	12	56359738	56385098
MN + SN	ENSSSCG00000018015	12	56045448	56358016
MN + SN	ENSSSCG00000018045	12	59806459	59878392
MN + SN	ENSSSCG00000018049	12	60281801	60387837
MN + SN	ENSSSCG00000018055	12	60892688	60919279
MN + SN	ENSSSCG00000018057	12	23688309	23723480
MN + SN	ENSSSCG00000020054	10	29653018	29653119
MN + SN	ENSSSCG00000020702	1	90166647	90300286
MN + SN	ENSSSCG00000020717	8	77328622	77602145
MN + SN	ENSSSCG00000020737	2	6679141	6684838
MN + SN	ENSSSCG00000020830	5	22044572	22057843
MN + SN	ENSSSCG00000021060	11	18132014	18197757
MN + SN	ENSSSCG00000021132	10	15421061	15723312
MN + SN	ENSSSCG00000021166	5	77969308	78066390
MN + SN	ENSSSCG00000021232	6	89006957	89026710
MN + SN	ENSSSCG00000021325	3	93621139	93634177
MN + SN	ENSSSCG00000021342	12	5176926	5200752
MN + SN	ENSSSCG00000021361	7	55482387	55654699
MN + SN	ENSSSCG00000021393	9	126302340	126392551
MN + SN	ENSSSCG00000021464	9	121044921	121113678
MN + SN	ENSSSCG00000021515	8	7389780	7423229
MN + SN	ENSSSCG00000021534	3	111870803	111878234
MN + SN	ENSSSCG00000021588	1	107997285	108132782
MN + SN	ENSSSCG00000021647	X	55770963	56103289
MN + SN	ENSSSCG00000021712	8	130594937	130665145
MN + SN	ENSSSCG00000021805	14	16933573	17142925
MN + SN	ENSSSCG00000021814	11	651805	731035
MN + SN	ENSSSCG00000021818	11	23237692	23894699
MN + SN	ENSSSCG00000021843	6	59381642	59415899
MN + SN	ENSSSCG00000021867	6	44608071	44632026
MN + SN	ENSSSCG00000021946	6	46121774	46284605
MN + SN	ENSSSCG00000022039	1	128657567	128808959
MN + SN	ENSSSCG00000022080	13	31917519	31991207
MN + SN	ENSSSCG00000022092	4	69615559	69806496
MN + SN	ENSSSCG00000022129	X	131773	155841
MN + SN	ENSSSCG00000022178	7	96624252	96799975
MN + SN	ENSSSCG00000022247	10	59681505	60077310
MN + SN	ENSSSCG00000022296	15	105401165	105506114
MN + SN	ENSSSCG00000022353	8	121866760	122007439
MN + SN	ENSSSCG00000022358	8	8942648	9125674
MN + SN	ENSSSCG00000022417	12	39143121	39201601
MN + SN	ENSSSCG00000022446	8	19535483	19649682
MN + SN	ENSSSCG00000022512	7	76552549	76673728
MN + SN	ENSSSCG00000022521	6	42335467	42414835
MN + SN	ENSSSCG00000022568	13	205712565	205733856
MN + SN	ENSSSCG00000022609	6	17068783	17228800
MN + SN	ENSSSCG00000022672	6	54342508	54377555
MN + SN	ENSSSCG00000022676	X	54057017	54616924
MN + SN	ENSSSCG00000022741	2	151155754	151192816
MN + SN	ENSSSCG00000022815	17	30941752	30997872
MN + SN	ENSSSCG00000022846	15	121630316	121643296
MN + SN	ENSSSCG00000022865	18	20951003	21758168
MN + SN	ENSSSCG00000022896	8	4733329	4805890
MN + SN	ENSSSCG00000022961	9	49989988	50093373
MN + SN	ENSSSCG00000022968	1	26077096	26255298
MN + SN	ENSSSCG00000022987	12	40481784	40497809
MN + SN	ENSSSCG00000023057	9	1049153	1082974
MN + SN	ENSSSCG00000023105	10	65428013	65461594
MN + SN	ENSSSCG00000023112	8	30988370	31134033
MN + SN	ENSSSCG00000023307	16	52212645	52337913
MN + SN	ENSSSCG00000023318	5	22751916	22785928
MN + SN	ENSSSCG00000023357	8	56035202	56215010
MN + SN	ENSSSCG00000023520	1	228854608	229308906
MN + SN	ENSSSCG00000023526	5	78098801	78134156
MN + SN	ENSSSCG00000023593	8	131728873	131912683
MN + SN	ENSSSCG00000023627	15	2579624	2696565
MN + SN	ENSSSCG00000023745	4	130838294	130866675
MN + SN	ENSSSCG00000023754	6	142967027	143274680
MN + SN	ENSSSCG00000023762	13	207211916	207264982
MN + SN	ENSSSCG00000023837	6	4333730	4365650
MN + SN	ENSSSCG00000023936	5	34067994	34222331
MN + SN	ENSSSCG00000023974	2	16344157	16545272
MN + SN	ENSSSCG00000023994	15	131928704	132103637
MN + SN	ENSSSCG00000024149	7	46860499	47043818
MN + SN	ENSSSCG00000024158	2	3200477	3356630
MN + SN	ENSSSCG00000024189	2	140884169	141180212
MN + SN	ENSSSCG00000024253	6	28195326	28261009
MN + SN	ENSSSCG00000024392	1	35333473	35521353
MN + SN	ENSSSCG00000024417	13	37388477	38367662
MN + SN	ENSSSCG00000024479	1	100514767	100535987
MN + SN	ENSSSCG00000024480	10	63876966	64066546
MN + SN	ENSSSCG00000024494	6	136633437	137201213
MN + SN	ENSSSCG00000024517	7	66913167	67462088
MN + SN	ENSSSCG00000024567	6	59387575	59415951
MN + SN	ENSSSCG00000024592	8	69361213	69531286
MN + SN	ENSSSCG00000024623	13	180571019	180711866
MN + SN	ENSSSCG00000024671	2	51102239	51128362
MN + SN	ENSSSCG00000024678	6	65053927	65141497
MN + SN	ENSSSCG00000024692	17	26050887	26120305
MN + SN	ENSSSCG00000024777	15	138381635	138657270
MN + SN	ENSSSCG00000024784	10	23503731	23567797
MN + SN	ENSSSCG00000024938	13	2503766	2586184
MN + SN	ENSSSCG00000024960	8	45578002	45808789
MN + SN	ENSSSCG00000025087	4	71903359	72107045
MN + SN	ENSSSCG00000025224	3	86945648	87109139
MN + SN	ENSSSCG00000025243	6	145823237	146051600
MN + SN	ENSSSCG00000025253	Y	8758305	9088004
MN + SN	ENSSSCG00000025345	12	53236324	53249450
MN + SN	ENSSSCG00000025357	3	117463827	117575717
MN + SN	ENSSSCG00000025410	7	21276965	21652224
MN + SN	ENSSSCG00000025483	3	125100936	125170789
MN + SN	ENSSSCG00000025783	13	24624418	24659645
MN + SN	ENSSSCG00000025870	9	73015985	73075171
MN + SN	ENSSSCG00000025885	4	89500624	89637960
MN + SN	ENSSSCG00000025996	11	6197696	6536052
MN + SN	ENSSSCG00000026044	14	14967273	15104179
MN + SN	ENSSSCG00000026177	9	92481534	92528207
MN + SN	ENSSSCG00000026287	1	262950329	262958275
MN + SN	ENSSSCG00000026349	2	4920068	4928554
MN + SN	ENSSSCG00000026559	3	86254211	86537102
MN + SN	ENSSSCG00000026569	3	31938135	32158327
MN + SN	ENSSSCG00000026661	18	721125	1389607
MN + SN	ENSSSCG00000026665	12	37485588	37536164
MN + SN	ENSSSCG00000026744	11	1327133	1405934
MN + SN	ENSSSCG00000026790	6	13853762	13889555
MN + SN	ENSSSCG00000026934	13	133225442	133420274
MN + SN	ENSSSCG00000026940	15	104858101	104894921
MN + SN	ENSSSCG00000026962	5	6083857	6105924
MN + SN	ENSSSCG00000026996	11	64086662	64309389
MN + SN	ENSSSCG00000027002	1	64078668	64307190
MN + SN	ENSSSCG00000027013	2	61768423	62070952
MN + SN	ENSSSCG00000027019	13	36221920	37022885
MN + SN	ENSSSCG00000027115	X	57382500	57466705
MN + SN	ENSSSCG00000027144	5	47847913	48305846
MN + SN	ENSSSCG00000027161	1	222038286	222379213
MN + SN	ENSSSCG00000027205	5	63707669	63747040
MN + SN	ENSSSCG00000027229	12	261773	326417
MN + SN	ENSSSCG00000027324	3	26038478	26157399
MN + SN	ENSSSCG00000027357	13	206706062	206710646
MN + SN	ENSSSCG00000027371	2	142966008	143156552
MN + SN	ENSSSCG00000027378	16	51733150	51858771
MN + SN	ENSSSCG00000027417	6	96401652	96577621
MN + SN	ENSSSCG00000027447	5	43913655	44217224
MN + SN	ENSSSCG00000027587	4	36747708	36840800
MN + SN	ENSSSCG00000027660	6	134100934	134680050
MN + SN	ENSSSCG00000027675	13	52348094	52974267
MN + SN	ENSSSCG00000027763	16	39770439	39950781
MN + SN	ENSSSCG00000027941	13	143675506	144304151
MN + SN	ENSSSCG00000028101	8	117996843	118079194
MN + SN	ENSSSCG00000028148	X	27028233	29012837
MN + SN	ENSSSCG00000028249	11	1302888	1321338
MN + SN	ENSSSCG00000028278	12	52780230	52805786
MN + SN	ENSSSCG00000028282	3	76938109	76970515
MN + SN	ENSSSCG00000028406	1	201880712	202259322
MN + SN	ENSSSCG00000028420	8	121409716	121466897
MN + SN	ENSSSCG00000028431	2	123313440	123403088
MN + SN	ENSSSCG00000028536	2	87322280	87498733
MN + SN	ENSSSCG00000028559	14	4343498	4404203
MN + SN	ENSSSCG00000028600	7	93084308	93143168
MN + SN	ENSSSCG00000028612	2	73622409	73679458
MN + SN	ENSSSCG00000028662	5	52413637	52738207
MN + SN	ENSSSCG00000028707	14	46653846	46726417
MN + SN	ENSSSCG00000028713	14	13830324	13833950
MN + SN	ENSSSCG00000028737	1	108414360	108515548
MN + SN	ENSSSCG00000028759	4	10103193	10451924
MN + SN	ENSSSCG00000028786	16	47658162	47688397
MN + SN	ENSSSCG00000028805	6	99350306	100093056
MN + SN	ENSSSCG00000028973	6	85384080	85527080
MN + SN	ENSSSCG00000028976	2	147937442	148411731
MN + SN	ENSSSCG00000028977	1	153042000	153393098
MN + SN	ENSSSCG00000028983	8	29370681	29590571
MN + SN	ENSSSCG00000029030	6	103808904	103986144
MN + SN	ENSSSCG00000029196	5	16481138	16601045
MN + SN	ENSSSCG00000029227	8	11641064	12038210
MN + SN	ENSSSCG00000029234	6	40292351	40771712
MN + SN	ENSSSCG00000029249	5	103013806	103367627
MN + SN	ENSSSCG00000029251	13	30633054	30805610
MN + SN	ENSSSCG00000029295	17	36609805	36637605
MN + SN	ENSSSCG00000029380	2	79512238	79549953
MN + SN	ENSSSCG00000029449	9	127464119	127481730
MN + SN	ENSSSCG00000029570	3	132306433	132362841
MN + SN	ENSSSCG00000029594	14	113737672	113800735
MN + SN	ENSSSCG00000029602	10	68300598	68535143
MN + SN	ENSSSCG00000029710	2	84105655	84135729
MN + SN	ENSSSCG00000029745	8	1438713	1523928
MN + SN	ENSSSCG00000029790	3	72204815	72223522
MN + SN	ENSSSCG00000029837	11	25064398	25456145
MN + SN	ENSSSCG00000029865	9	21918736	22438208
MN + SN	ENSSSCG00000029902	2	5593249	5683223
MN + SN	ENSSSCG00000030031	4	96983077	96997197
MN + SN	ENSSSCG00000030206	9	786509	936724
MN + SN	ENSSSCG00000030217	9	125148753	125292347
MN + SN	ENSSSCG00000030386	18	13640866	13822410
MN + SN	ENSSSCG00000030396	8	87478520	87527189
MN + SN	ENSSSCG00000030420	6	13011888	13160379
MN + SN	ENSSSCG00000030480	13	201008329	201159952
MN + SN	ENSSSCG00000030497	18	54489417	54663245
MN + SN	ENSSSCG00000030513	6	63976346	64026663
MN + SN	ENSSSCG00000030535	1	9130336	9238992
MN + SN	ENSSSCG00000030608	5	87887322	87926148
MN + SN	ENSSSCG00000030801	4	127156735	127267369
MN + SN	ENSSSCG00000030936	X	95034874	95135641
MN + SN	ENSSSCG00000030947	4	7016774	7355351
MN + SN	ENSSSCG00000031031	4	24647837	25869003
MN + SN	ENSSSCG00000031079	3	91183454	91239012
MN + SN	ENSSSCG00000031119	18	16498987	16606009
MN + SN	ENSSSCG00000031141	9	135115078	135450811
MN + SN	ENSSSCG00000031147	13	132273877	132431933
MN + SN	ENSSSCG00000031179	14	51721829	51721947
MN + SN	ENSSSCG00000031180	14	88433186	88459307
MN + SN	ENSSSCG00000031191	2	2792233	3840396
MN + SN	ENSSSCG00000031201	10	24164792	24193875
MN + SN	ENSSSCG00000031243	X	41032365	41376796
MN + SN	ENSSSCG00000031272	8	137530208	137554798
MN + SN	ENSSSCG00000031336	7	24830958	24856905
MN + SN	ENSSSCG00000031348	8	110241224	110367994
MN + SN	ENSSSCG00000031361	5	2980069	3204803
MN + SN	ENSSSCG00000031365	3	4392435	4393409
MN + SN	ENSSSCG00000031406	2	147919774	148241614
MN + SN	ENSSSCG00000031429	9	32811231	32925606
MN + SN	ENSSSCG00000031483	10	13017419	13389475
MN + SN	ENSSSCG00000031487	2	1261674	1299439
MN + SN	ENSSSCG00000031525	16	5343341	5459804
MN + SN	ENSSSCG00000031528	15	9974962	10585430
MN + SN	ENSSSCG00000031592	1	248031960	248179783
MN + SN	ENSSSCG00000031629	3	24107708	24176085
MN + SN	ENSSSCG00000031650	Y	10126283	10149726
MN + SN	ENSSSCG00000031700	8	6192517	6367990
MN + SN	ENSSSCG00000031702	14	51730832	51730950
MN + SN	ENSSSCG00000031713	14	73002572	73055557
MN + SN	ENSSSCG00000031717	4	9645797	9871259
MN + SN	ENSSSCG00000031774	6	62388324	62486808
MN + SN	ENSSSCG00000031778	6	164362198	164390662
MN + SN	ENSSSCG00000031940	2	36711606	36885620
MN + SN	ENSSSCG00000032010	2	281921	290509
MN + SN	ENSSSCG00000032036	17	41623032	41624198
MN + SN	ENSSSCG00000032055	10	694350	725346
MN + SN	ENSSSCG00000032135	Y	5020143	5036300
MN + SN	ENSSSCG00000032137	2	143041317	143156550
MN + SN	ENSSSCG00000032144	14	22533917	22542728
MN + SN	ENSSSCG00000032229	3	78441093	78727940
MN + SN	ENSSSCG00000032312	1	163858136	163894032
MN + SN	ENSSSCG00000032377	7	64140697	64375535
MN + SN	ENSSSCG00000032423	2	139020176	139406457
MN + SN	ENSSSCG00000032467	12	20613902	20639169
MN + SN	ENSSSCG00000032478	12	23380959	23434795
MN + SN	ENSSSCG00000032517	1	120137810	120298549
MN + SN	ENSSSCG00000032520	6	134829131	135056872
MN + SN	ENSSSCG00000032562	12	3827096	3846833
MN + SN	ENSSSCG00000032574	1	152689491	152833961
MN + SN	ENSSSCG00000032633	8	773556	796389
MN + SN	ENSSSCG00000032715	15	74927130	75261557
MN + SN	ENSSSCG00000032723	9	10981544	11162353
MN + SN	ENSSSCG00000032736	X	41200707	41731258
MN + SN	ENSSSCG00000032760	2	4338328	4367702
MN + SN	ENSSSCG00000032774	2	149070089	149091953
MN + SN	ENSSSCG00000032804	5	59970260	60072571
MN + SN	ENSSSCG00000032814	15	99724837	99964299
MN + SN	ENSSSCG00000032849	15	137173410	137219853
MN + SN	ENSSSCG00000032878	3	29969418	30274214
MN + SN	ENSSSCG00000032884	14	51707456	51707574
MN + SN	ENSSSCG00000032896	10	55910357	56036697
MN + SN	ENSSSCG00000032966	2	75161459	75185284
MN + SN	ENSSSCG00000032968	14	122848842	123217062
MN + SN	ENSSSCG00000032999	1	222412278	222455733
MN + SN	ENSSSCG00000033041	17	58985580	59055340
MN + SN	ENSSSCG00000033043	2	2503193	3013678
MN + SN	ENSSSCG00000033097	10	68215973	68218438
MN + SN	ENSSSCG00000033106	3	91896300	92078153
MN + SN	ENSSSCG00000033113	14	7389791	7405751
MN + SN	ENSSSCG00000033120	1	250680933	251190886
MN + SN	ENSSSCG00000033132	6	7661357	7846787
MN + SN	ENSSSCG00000033175	1	17306373	17662825
MN + SN	ENSSSCG00000033204	14	3295238	3501238
MN + SN	ENSSSCG00000033251	7	36506127	36531809
MN + SN	ENSSSCG00000033287	15	136748675	136749714
MN + SN	ENSSSCG00000033307	14	55652787	55725080
MN + SN	ENSSSCG00000033333	4	15436584	15575454
MN + SN	ENSSSCG00000033382	2	757933	789977
MN + SN	ENSSSCG00000033385	14	43121485	43191007
MN + SN	ENSSSCG00000033386	4	73763093	73809158
MN + SN	ENSSSCG00000033423	17	61692884	61698900
MN + SN	ENSSSCG00000033443	6	144157588	144185963
MN + SN	ENSSSCG00000033452	2	810336	841538
MN + SN	ENSSSCG00000033495	17	63432306	63432379
MN + SN	ENSSSCG00000033532	6	59671471	59683092
MN + SN	ENSSSCG00000033562	1	55727279	55778258
MN + SN	ENSSSCG00000033592	12	3809689	3837363
MN + SN	ENSSSCG00000033594	4	1391693	1404215
MN + SN	ENSSSCG00000033608	14	7435033	7540958
MN + SN	ENSSSCG00000033619	1	33969358	34995108
MN + SN	ENSSSCG00000033623	3	18424627	18433663
MN + SN	ENSSSCG00000033628	6	169221554	169408717
MN + SN	ENSSSCG00000033649	9	52920476	52986310
MN + SN	ENSSSCG00000033674	3	21995231	22383264
MN + SN	ENSSSCG00000033689	12	948989	959232
MN + SN	ENSSSCG00000033692	14	55749404	55818006
MN + SN	ENSSSCG00000033753	3	114673035	114714174
MN + SN	ENSSSCG00000033809	2	1166090	1183859
MN + SN	ENSSSCG00000033934	14	51711495	51711613
MN + SN	ENSSSCG00000033944	6	17518308	17558147
MN + SN	ENSSSCG00000033949	2	76049088	76083558
MN + SN	ENSSSCG00000033972	1	233025365	233336379
MN + SN	ENSSSCG00000033977	6	147186240	147244592
MN + SN	ENSSSCG00000033995	11	57428542	57431715
MN + SN	ENSSSCG00000033997	18	55961795	55967454
MN + SN	ENSSSCG00000034059	6	167363347	167595835
MN + SN	ENSSSCG00000034083	12	11826578	11827867
MN + SN	ENSSSCG00000034090	7	53146396	53255993
MN + SN	ENSSSCG00000034105	3	46966886	47017656
MN + SN	ENSSSCG00000034154	3	42711392	42837651
MN + SN	ENSSSCG00000034275	5	1878283	1879601
MN + SN	ENSSSCG00000034280	8	96751303	96856344
MN + SN	ENSSSCG00000034348	11	11084534	11723142
MN + SN	ENSSSCG00000034360	4	110821071	110844933
MN + SN	ENSSSCG00000034367	6	95251627	95252985
MN + SN	ENSSSCG00000034373	12	3845946	3934928
MN + SN	ENSSSCG00000034379	12	61376916	61421579
MN + SN	ENSSSCG00000034429	6	78364837	78406457
MN + SN	ENSSSCG00000034439	17	62318724	62318810
MN + SN	ENSSSCG00000034491	5	73707025	73826527
MN + SN	ENSSSCG00000034495	4	78526413	78980541
MN + SN	ENSSSCG00000034746	10	19624172	19731940
MN + SN	ENSSSCG00000034758	13	206676647	206703326
MN + SN	ENSSSCG00000034765	6	97644177	97887602
MN + SN	ENSSSCG00000034826	3	46281537	46430217
MN + SN	ENSSSCG00000034858	12	48806715	49018115
MN + SN	ENSSSCG00000034911	17	63428532	63428605
MN + SN	ENSSSCG00000034942	15	48377513	48388326
MN + SN	ENSSSCG00000034947	13	205070855	205072041
MN + SN	ENSSSCG00000034972	10	12856225	12959718
MN + SN	ENSSSCG00000035003	17	63466834	63466907
MN + SN	ENSSSCG00000035006	12	38061955	38065708
MN + SN	ENSSSCG00000035012	16	39588124	39680488
MN + SN	ENSSSCG00000035045	14	136199845	136744387
MN + SN	ENSSSCG00000035077	18	52884631	52905213
MN + SN	ENSSSCG00000035090	3	4781780	4803648
MN + SN	ENSSSCG00000035099	4	129425768	129453966
MN + SN	ENSSSCG00000035172	9	111652683	112551233
MN + SN	ENSSSCG00000035212	10	66488652	66494904
MN + SN	ENSSSCG00000035222	6	43371532	43493249
MN + SN	ENSSSCG00000035230	6	915274	967107
MN + SN	ENSSSCG00000035274	7	45015518	45275923
MN + SN	ENSSSCG00000035281	1	55618002	55712943
MN + SN	ENSSSCG00000035357	17	35315475	35415778
MN + SN	ENSSSCG00000035393	2	41028615	41356463
MN + SN	ENSSSCG00000035407	2	1956465	1957703
MN + SN	ENSSSCG00000035426	3	86928259	87115175
MN + SN	ENSSSCG00000035478	3	58038031	58096720
MN + SN	ENSSSCG00000035479	10	11525783	11709891
MN + SN	ENSSSCG00000035495	5	94016987	94110215
MN + SN	ENSSSCG00000035506	1	163134054	163145762
MN + SN	ENSSSCG00000035525	13	107016649	107696903
MN + SN	ENSSSCG00000035564	15	15917042	15979389
MN + SN	ENSSSCG00000035572	6	62692693	63004832
MN + SN	ENSSSCG00000035595	9	126850577	127341646
MN + SN	ENSSSCG00000035623	8	79141068	79497012
MN + SN	ENSSSCG00000035722	X	77970535	78120965
MN + SN	ENSSSCG00000035852	12	768699	797385
MN + SN	ENSSSCG00000035891	4	1582918	1646582
MN + SN	ENSSSCG00000035934	1	182101620	182204311
MN + SN	ENSSSCG00000035966	11	75589370	75646113
MN + SN	ENSSSCG00000036001	17	11777864	11817925
MN + SN	ENSSSCG00000036008	3	67839849	68021724
MN + SN	ENSSSCG00000036033	13	10900718	11360024
MN + SN	ENSSSCG00000036056	12	3485182	3590131
MN + SN	ENSSSCG00000036078	15	62264268	62416294
MN + SN	ENSSSCG00000036081	17	34760299	34779701
MN + SN	ENSSSCG00000036115	3	74004615	74068172
MN + SN	ENSSSCG00000036117	10	66741291	66971746
MN + SN	ENSSSCG00000036148	13	47275262	47568136
MN + SN	ENSSSCG00000036171	14	51719772	51719890
MN + SN	ENSSSCG00000036218	1	261945874	262204423
MN + SN	ENSSSCG00000036220	2	71288242	71289949
MN + SN	ENSSSCG00000036274	15	133967901	134051880
MN + SN	ENSSSCG00000036452	9	102950600	103099371
MN + SN	ENSSSCG00000036480	14	69200003	70895143
MN + SN	ENSSSCG00000036531	4	3338381	3533045
MN + SN	ENSSSCG00000036551	1	192722847	193534417
MN + SN	ENSSSCG00000036608	2	66718077	66901663
MN + SN	ENSSSCG00000036631	14	139115259	139370367
MN + SN	ENSSSCG00000036677	14	51725957	51726075
MN + SN	ENSSSCG00000036695	9	92104787	92272014
MN + SN	ENSSSCG00000036697	7	71829202	72196763
MN + SN	ENSSSCG00000036710	3	50474168	50657462
MN + SN	ENSSSCG00000036719	16	58719879	59407274
MN + SN	ENSSSCG00000036736	8	56084512	56143731
MN + SN	ENSSSCG00000036772	6	67890249	68468632
MN + SN	ENSSSCG00000036790	1	32221061	32362001
MN + SN	ENSSSCG00000036801	7	37222699	37258650
MN + SN	ENSSSCG00000036834	2	149525155	149528679
MN + SN	ENSSSCG00000036948	10	23628938	23663545
MN + SN	ENSSSCG00000036970	2	58574553	58614516
MN + SN	ENSSSCG00000036976	14	87703268	87719629
MN + SN	ENSSSCG00000036999	8	67255906	67269788
MN + SN	ENSSSCG00000037019	2	116001146	116229759
MN + SN	ENSSSCG00000037038	4	745481	923423
MN + SN	ENSSSCG00000037071	1	72990740	73131269
MN + SN	ENSSSCG00000037076	14	51709481	51709599
MN + SN	ENSSSCG00000037207	9	78653608	79836589
MN + SN	ENSSSCG00000037232	3	30584713	31133305
MN + SN	ENSSSCG00000037292	1	129289763	129362941
MN + SN	ENSSSCG00000037345	9	58773854	58934171
MN + SN	ENSSSCG00000037355	4	99493465	99577921
MN + SN	ENSSSCG00000037376	12	4822319	4862761
MN + SN	ENSSSCG00000037416	7	40684989	40863857
MN + SN	ENSSSCG00000037450	6	59642046	59665337
MN + SN	ENSSSCG00000037467	6	62346370	62548141
MN + SN	ENSSSCG00000037539	8	3206904	3714642
MN + SN	ENSSSCG00000037606	12	23342982	23357856
MN + SN	ENSSSCG00000037645	6	4099336	4147469
MN + SN	ENSSSCG00000037698	14	139773749	139954651
MN + SN	ENSSSCG00000037706	9	106851125	106957515
MN + SN	ENSSSCG00000037751	3	112478421	112578555
MN + SN	ENSSSCG00000037755	4	14355345	14598514
MN + SN	ENSSSCG00000037766	8	80303220	80669398
MN + SN	ENSSSCG00000037822	9	102975060	103179322
MN + SN	ENSSSCG00000037832	12	58677409	58707972
MN + SN	ENSSSCG00000037846	3	45202875	45563297
MN + SN	ENSSSCG00000037927	4	73031828	73131429
MN + SN	ENSSSCG00000037964	1	252453003	252459308
MN + SN	ENSSSCG00000037981	9	109743595	111155312
MN + SN	ENSSSCG00000038066	10	5827488	6634294
MN + SN	ENSSSCG00000038067	2	75178462	75185862
MN + SN	ENSSSCG00000038086	14	141335990	141348806
MN + SN	ENSSSCG00000038121	4	97161430	97167199
MN + SN	ENSSSCG00000038128	6	7420683	7604949
MN + SN	ENSSSCG00000038180	8	68675090	68948176
MN + SN	ENSSSCG00000038187	9	77509364	77549538
MN + SN	ENSSSCG00000038210	13	12789980	12913826
MN + SN	ENSSSCG00000038374	4	98797378	98814553
MN + SN	ENSSSCG00000038417	4	126766227	126874257
MN + SN	ENSSSCG00000038439	6	48675418	48685783
MN + SN	ENSSSCG00000038442	X	125598100	125673686
MN + SN	ENSSSCG00000038465	6	98207590	98254266
MN + SN	ENSSSCG00000038505	12	33536327	33975556
MN + SN	ENSSSCG00000038526	3	4047377	4079549
MN + SN	ENSSSCG00000038558	4	98470392	98510976
MN + SN	ENSSSCG00000038627	6	10488573	10650626
MN + SN	ENSSSCG00000038717	7	3192722	3629376
MN + SN	ENSSSCG00000038763	5	2818903	2870196
MN + SN	ENSSSCG00000038766	3	1236070	1559059
MN + SN	ENSSSCG00000038777	3	648004	745319
MN + SN	ENSSSCG00000038783	18	50000101	50035762
MN + SN	ENSSSCG00000038826	6	98814787	98853454
MN + SN	ENSSSCG00000038853	14	55125413	55182387
MN + SN	ENSSSCG00000038868	1	270190305	270255608
MN + SN	ENSSSCG00000038906	6	39279318	39283526
MN + SN	ENSSSCG00000038915	14	25351379	25913052
MN + SN	ENSSSCG00000038929	7	49622342	49793052
MN + SN	ENSSSCG00000038960	17	11990189	12038152
MN + SN	ENSSSCG00000038963	X	657621	753759
MN + SN	ENSSSCG00000038970	4	106674518	106813974
MN + SN	ENSSSCG00000039008	12	21275058	21310234
MN + SN	ENSSSCG00000039045	2	150995695	151027479
MN + SN	ENSSSCG00000039049	1	27606054	27782750
MN + SN	ENSSSCG00000039064	12	51527226	51544717
MN + SN	ENSSSCG00000039091	2	1448848	1450178
MN + SN	ENSSSCG00000039104	12	772779	775715
MN + SN	ENSSSCG00000039107	1	130651701	130728975
MN + SN	ENSSSCG00000039119	3	7407930	7520908
MN + SN	ENSSSCG00000039121	5	12023108	12184078
MN + SN	ENSSSCG00000039123	2	67233654	67234589
MN + SN	ENSSSCG00000039144	Y	5242057	5375208
MN + SN	ENSSSCG00000039161	3	75482261	75624458
MN + SN	ENSSSCG00000039188	1	272496684	272625660
MN + SN	ENSSSCG00000039249	13	132459420	132489007
MN + SN	ENSSSCG00000039254	2	42321547	42383106
MN + SN	ENSSSCG00000039272	7	29808522	29962947
MN + SN	ENSSSCG00000039315	5	9891642	9959852
MN + SN	ENSSSCG00000039413	16	79625262	79703497
MN + SN	ENSSSCG00000039430	6	163024942	163026112
MN + SN	ENSSSCG00000039466	4	825261	852124
MN + SN	ENSSSCG00000039511	2	697795	703682
MN + SN	ENSSSCG00000039531	4	122648447	122792723
MN + SN	ENSSSCG00000039535	18	50862294	50958782
MN + SN	ENSSSCG00000039556	2	1675304	1989503
MN + SN	ENSSSCG00000039580	5	63061994	63087701
MN + SN	ENSSSCG00000039609	16	149595	233810
MN + SN	ENSSSCG00000039677	17	62420546	62436165
MN + SN	ENSSSCG00000039685	12	39469304	39472588
MN + SN	ENSSSCG00000039701	7	92715574	92813426
MN + SN	ENSSSCG00000039703	18	37824452	37948860
MN + SN	ENSSSCG00000039760	2	124198244	124463885
MN + SN	ENSSSCG00000039793	6	150247296	150605912
MN + SN	ENSSSCG00000039865	17	62946012	62947221
MN + SN	ENSSSCG00000039887	14	103871308	103927882
MN + SN	ENSSSCG00000039940	2	37809497	38755258
MN + SN	ENSSSCG00000039969	17	11765149	11773291
MN + SN	ENSSSCG00000039980	7	76515620	76851275
MN + SN	ENSSSCG00000039991	8	21469	43330
MN + SN	ENSSSCG00000040035	2	711596	719372
MN + SN	ENSSSCG00000040058	6	163414411	163420894
MN + SN	ENSSSCG00000040086	17	62328712	62341509
MN + SN	ENSSSCG00000040101	10	39878825	39882943
MN + SN	ENSSSCG00000040103	3	533520	547523
MN + SN	ENSSSCG00000040106	10	44989771	45018524
MN + SN	ENSSSCG00000040172	15	14088992	15046042
MN + SN	ENSSSCG00000040181	2	59276719	59360246
MN + SN	ENSSSCG00000040224	13	205806686	205827204
MN + SN	ENSSSCG00000040307	14	51713543	51713661
MN + SN	ENSSSCG00000040337	6	147177031	147257814
MN + SN	ENSSSCG00000040366	1	203935290	204383707
MN + SN	ENSSSCG00000040401	17	62515417	62526190
MN + SN	ENSSSCG00000040418	1	131509813	131717097
MN + SN	ENSSSCG00000040457	12	60171920	60234272
MN + SN	ENSSSCG00000040464	18	20106179	20123451
MN + SN	ENSSSCG00000040467	15	48784307	48835517
MN + SN	ENSSSCG00000040486	12	3747271	3755207
MN + SN	ENSSSCG00000040528	16	63453996	63515535
MN + SN	ENSSSCG00000040650	9	131939947	132334772
MN + SN	ENSSSCG00000040717	14	51717696	51717814
MN + SN	ENSSSCG00000040746	15	75562237	75754573
MN + SN	ENSSSCG00000040835	5	60086747	60097644
MN + SN	ENSSSCG00000040836	1	102080200	103082095
MN + SN	ENSSSCG00000040913	6	140596	141624
MN + SN	ENSSSCG00000040936	2	127279958	127644913
MN + SN	ENSSSCG00000040944	6	64188029	64242593
MN + SN	ENSSSCG00000040973	6	13895493	14233941
MN + SN	ENSSSCG00000040978	2	48979389	49042128
MN	ENSSSCG00000000003	5	3245883	3270814
MN	ENSSSCG00000000007	5	3208118	3224387
MN	ENSSSCG00000000010	5	3838211	3927217
MN	ENSSSCG00000000014	5	4070703	4101291
MN	ENSSSCG00000000018	5	4152072	4195613
MN	ENSSSCG00000000020	5	4291399	4385246
MN	ENSSSCG00000000021	5	4399744	4435341
MN	ENSSSCG00000000022	5	4649978	4650697
MN	ENSSSCG00000000024	5	4909649	5015339
MN	ENSSSCG00000000026	5	5131162	5157857
MN	ENSSSCG00000000028	5	5375714	5408124
MN	ENSSSCG00000000029	5	5561606	5686841
MN	ENSSSCG00000000034	5	5701532	5718999
MN	ENSSSCG00000000035	5	5793781	5831302
MN	ENSSSCG00000000036	5	5823811	5985173
MN	ENSSSCG00000000037	5	5993808	6050539
MN	ENSSSCG00000000038	5	6152922	6169262
MN	ENSSSCG00000000039	5	6174559	6202081
MN	ENSSSCG00000000046	5	6538907	6543746
MN	ENSSSCG00000000050	5	6571005	6588055
MN	ENSSSCG00000000062	5	6976277	6988352
MN	ENSSSCG00000000064	5	7014383	7071023
MN	ENSSSCG00000000067	5	7246700	7252936
MN	ENSSSCG00000000068	5	7312262	7373440
MN	ENSSSCG00000000076	5	7976099	8017770
MN	ENSSSCG00000000077	5	8027588	8045528
MN	ENSSSCG00000000079	5	8320978	8354723
MN	ENSSSCG00000000092	5	9207671	9230351
MN	ENSSSCG00000000094	5	9273131	9293258
MN	ENSSSCG00000000104	5	9485487	9505157
MN	ENSSSCG00000000110	5	9713765	9778191
MN	ENSSSCG00000000113	5	9801759	9806321
MN	ENSSSCG00000000114	5	9804946	9889930
MN	ENSSSCG00000000118	5	9927320	9956827
MN	ENSSSCG00000000119	5	9966122	9996260
MN	ENSSSCG00000000120	5	10003836	10018944
MN	ENSSSCG00000000130	5	10489289	10521735
MN	ENSSSCG00000000131	5	10427019	10429478
MN	ENSSSCG00000000133	5	10746890	10763360
MN	ENSSSCG00000000136	5	10814008	10840808
MN	ENSSSCG00000000141	5	11213281	11233149
MN	ENSSSCG00000000142	5	11233845	11254712
MN	ENSSSCG00000000145	5	11398166	11455054
MN	ENSSSCG00000000148	5	11509336	11543032
MN	ENSSSCG00000000152	5	11633546	11905324
MN	ENSSSCG00000000156	5	12501275	12525927
MN	ENSSSCG00000000164	5	13275541	13364594
MN	ENSSSCG00000000175	5	14836798	14850728
MN	ENSSSCG00000000182	5	14995704	15013613
MN	ENSSSCG00000000184	5	15027081	15029652
MN	ENSSSCG00000000186	5	15093609	15097764
MN	ENSSSCG00000000189	5	15119638	15135704
MN	ENSSSCG00000000195	5	15285252	15289524
MN	ENSSSCG00000000197	5	15308282	15312520
MN	ENSSSCG00000000202	5	15517033	15526535
MN	ENSSSCG00000000203	5	15495251	15517458
MN	ENSSSCG00000000204	5	15570454	15596650
MN	ENSSSCG00000000205	5	15542246	15560066
MN	ENSSSCG00000000209	5	15711253	15761537
MN	ENSSSCG00000000211	5	15876401	15881332
MN	ENSSSCG00000000216	5	15947382	15991876
MN	ENSSSCG00000000217	5	15894309	15944886
MN	ENSSSCG00000000232	5	17263907	17285874
MN	ENSSSCG00000000233	5	17314276	17350723
MN	ENSSSCG00000000234	5	17358042	17367324
MN	ENSSSCG00000000240	5	17679997	17691232
MN	ENSSSCG00000000241	5	17699115	17706941
MN	ENSSSCG00000000247	5	17895718	17905181
MN	ENSSSCG00000000249	5	17936807	17948937
MN	ENSSSCG00000000253	5	18217575	18222833
MN	ENSSSCG00000000257	5	18417198	18434526
MN	ENSSSCG00000000258	5	18436268	18458624
MN	ENSSSCG00000000261	5	18353171	18357225
MN	ENSSSCG00000000262	5	18293254	18353113
MN	ENSSSCG00000000263	5	18306453	18320270
MN	ENSSSCG00000000264	5	18476366	18478737
MN	ENSSSCG00000000265	5	18487563	18509753
MN	ENSSSCG00000000272	5	18588941	18630760
MN	ENSSSCG00000000274	5	18673981	18699402
MN	ENSSSCG00000000276	5	18718158	18723839
MN	ENSSSCG00000000278	5	18726359	18838565
MN	ENSSSCG00000000279	5	19151169	19157645
MN	ENSSSCG00000000281	5	19167174	19168794
MN	ENSSSCG00000000293	5	19583451	19611209
MN	ENSSSCG00000000297	5	19725354	19752890
MN	ENSSSCG00000000298	5	19753857	19763269
MN	ENSSSCG00000000332	5	20616742	20617680
MN	ENSSSCG00000000353	5	21039288	21040223
MN	ENSSSCG00000000361	5	21172279	21176232
MN	ENSSSCG00000000362	5	21166904	21170897
MN	ENSSSCG00000000363	5	21191190	21201804
MN	ENSSSCG00000000364	5	21199422	21288580
MN	ENSSSCG00000000382	5	21560934	21636211
MN	ENSSSCG00000000383	5	21596306	21624569
MN	ENSSSCG00000000385	5	21628067	21639837
MN	ENSSSCG00000000405	5	21981708	21992407
MN	ENSSSCG00000000406	5	22000340	22021662
MN	ENSSSCG00000000411	5	22400548	22410479
MN	ENSSSCG00000000419	5	22251753	22293249
MN	ENSSSCG00000000423	5	22436202	22518418
MN	ENSSSCG00000000433	5	22885434	22897508
MN	ENSSSCG00000000435	5	22873334	22881570
MN	ENSSSCG00000000436	5	22854285	22868453
MN	ENSSSCG00000000439	5	22816506	22867027
MN	ENSSSCG00000000455	5	24066623	24118043
MN	ENSSSCG00000000456	5	24712656	24877213
MN	ENSSSCG00000000458	5	27126040	27241940
MN	ENSSSCG00000000462	5	28247399	28276283
MN	ENSSSCG00000000469	5	29595883	29673875
MN	ENSSSCG00000000477	5	30645632	30696486
MN	ENSSSCG00000000483	5	32644709	32673639
MN	ENSSSCG00000000493	5	33724546	33852952
MN	ENSSSCG00000000496	5	33858639	33875661
MN	ENSSSCG00000000502	5	34426399	34550088
MN	ENSSSCG00000000504	5	34658540	34794270
MN	ENSSSCG00000000510	5	35692024	35718008
MN	ENSSSCG00000000512	5	35827440	35908180
MN	ENSSSCG00000000528	5	41424795	41509779
MN	ENSSSCG00000000529	5	41569851	41636063
MN	ENSSSCG00000000531	5	41897410	42143695
MN	ENSSSCG00000000534	5	43099745	43182803
MN	ENSSSCG00000000536	5	44334180	44385313
MN	ENSSSCG00000000541	5	44381129	44559352
MN	ENSSSCG00000000545	5	45901767	45954876
MN	ENSSSCG00000000552	5	46730210	46736376
MN	ENSSSCG00000000553	5	46740931	46784194
MN	ENSSSCG00000000559	5	47728988	47848475
MN	ENSSSCG00000000571	5	51536526	51673580
MN	ENSSSCG00000000577	5	51852976	51917689
MN	ENSSSCG00000000585	5	52234398	52315316
MN	ENSSSCG00000000587	5	53441484	53691547
MN	ENSSSCG00000000588	5	53760818	54016938
MN	ENSSSCG00000000599	5	56590953	56706483
MN	ENSSSCG00000000600	5	56817482	57005114
MN	ENSSSCG00000000612	5	58022733	58150185
MN	ENSSSCG00000000614	5	58480191	58927558
MN	ENSSSCG00000000619	5	59411880	59491536
MN	ENSSSCG00000000633	5	61337862	61361282
MN	ENSSSCG00000000667	5	62777230	62787483
MN	ENSSSCG00000000669	5	62835979	62841665
MN	ENSSSCG00000000672	5	63569866	63607112
MN	ENSSSCG00000000675	5	63644321	63681418
MN	ENSSSCG00000000681	5	63871508	63884835
MN	ENSSSCG00000000685	5	63832435	63843134
MN	ENSSSCG00000000688	5	63929624	63935410
MN	ENSSSCG00000000690	5	63951664	63957143
MN	ENSSSCG00000000691	5	63957064	63977556
MN	ENSSSCG00000000692	5	63992909	63999438
MN	ENSSSCG00000000693	5	64136507	64167410
MN	ENSSSCG00000000695	5	64116152	64129264
MN	ENSSSCG00000000696	5	64106098	64116289
MN	ENSSSCG00000000697	5	64065992	64105271
MN	ENSSSCG00000000702	5	64012803	64024560
MN	ENSSSCG00000000705	5	64197213	64202615
MN	ENSSSCG00000000706	5	64269552	64278550
MN	ENSSSCG00000000708	5	64319044	64335527
MN	ENSSSCG00000000709	5	64331080	64350705
MN	ENSSSCG00000000712	5	64517481	64678840
MN	ENSSSCG00000000713	5	64986832	65001820
MN	ENSSSCG00000000716	5	65562170	65563657
MN	ENSSSCG00000000717	5	65625585	65659219
MN	ENSSSCG00000000723	5	65892910	65939569
MN	ENSSSCG00000000734	5	66853318	66911608
MN	ENSSSCG00000000735	5	66913755	67106257
MN	ENSSSCG00000000736	5	67124726	67194381
MN	ENSSSCG00000000737	5	67201685	67238330
MN	ENSSSCG00000000742	5	67290112	67305758
MN	ENSSSCG00000000745	5	67363831	67397111
MN	ENSSSCG00000000746	5	67395876	67411106
MN	ENSSSCG00000000748	5	67445842	67541312
MN	ENSSSCG00000000749	5	67550287	67573863
MN	ENSSSCG00000000753	5	68001540	68143818
MN	ENSSSCG00000000754	5	68133699	68223645
MN	ENSSSCG00000000755	5	68223294	68691230
MN	ENSSSCG00000000759	5	68627338	68731931
MN	ENSSSCG00000000764	5	69500285	69512611
MN	ENSSSCG00000000765	5	69461529	69480112
MN	ENSSSCG00000000767	5	69747720	69772077
MN	ENSSSCG00000000774	5	70183279	70227984
MN	ENSSSCG00000000779	5	70889000	71029809
MN	ENSSSCG00000000783	5	71295008	71673893
MN	ENSSSCG00000000784	5	71800337	71944105
MN	ENSSSCG00000000789	5	72168532	72495728
MN	ENSSSCG00000000793	5	73555798	73697374
MN	ENSSSCG00000000795	5	74502100	74672835
MN	ENSSSCG00000000798	5	74868591	74893713
MN	ENSSSCG00000000801	5	74917409	75403615
MN	ENSSSCG00000000806	5	76807231	76876613
MN	ENSSSCG00000000808	5	77113494	77127714
MN	ENSSSCG00000000810	5	77642195	77645753
MN	ENSSSCG00000000811	5	77781714	77795179
MN	ENSSSCG00000000837	5	79788572	80067795
MN	ENSSSCG00000000839	5	79491978	79554896
MN	ENSSSCG00000000840	5	79417712	79474645
MN	ENSSSCG00000000841	5	79356067	79412235
MN	ENSSSCG00000000843	5	80170334	80236277
MN	ENSSSCG00000000847	5	80437959	80492252
MN	ENSSSCG00000000848	5	80421183	80473288
MN	ENSSSCG00000000849	5	80512208	80520068
MN	ENSSSCG00000000859	5	82019182	82091408
MN	ENSSSCG00000000864	5	82497437	82544732
MN	ENSSSCG00000000869	5	82813701	82913162
MN	ENSSSCG00000000871	5	82973250	83030996
MN	ENSSSCG00000000877	5	83812681	83879088
MN	ENSSSCG00000000884	5	85166460	85258707
MN	ENSSSCG00000000890	5	86693818	86737265
MN	ENSSSCG00000000892	5	87522525	87547855
MN	ENSSSCG00000000896	5	87671871	87784701
MN	ENSSSCG00000000901	5	88104234	88226266
MN	ENSSSCG00000000902	5	88231262	88277997
MN	ENSSSCG00000000906	5	88606814	88682326
MN	ENSSSCG00000000907	5	88900245	89055742
MN	ENSSSCG00000000908	5	89702682	89707784
MN	ENSSSCG00000000910	5	89306250	89587429
MN	ENSSSCG00000000920	5	93132082	93222522
MN	ENSSSCG00000000925	5	94473176	94489661
MN	ENSSSCG00000000926	5	94383946	94469001
MN	ENSSSCG00000000934	5	96802826	97034177
MN	ENSSSCG00000000940	5	99818795	100279030
MN	ENSSSCG00000000941	5	99230284	99359244
MN	ENSSSCG00000000948	5	101871314	102394307
MN	ENSSSCG00000000950	5	104126952	104163407
MN	ENSSSCG00000000951	5	104273629	104295140
MN	ENSSSCG00000000952	5	104300877	104395288
MN	ENSSSCG00000000958	5	32047643	32064222
MN	ENSSSCG00000000963	5	180842	200935
MN	ENSSSCG00000000965	5	220765	233549
MN	ENSSSCG00000000967	5	216066	217972
MN	ENSSSCG00000000968	5	260722	287455
MN	ENSSSCG00000000970	5	284697	361548
MN	ENSSSCG00000000972	5	445718	467415
MN	ENSSSCG00000000973	5	467547	480836
MN	ENSSSCG00000000974	5	482870	494604
MN	ENSSSCG00000000976	5	510307	565316
MN	ENSSSCG00000000980	5	716940	729397
MN	ENSSSCG00000000981	5	707717	716917
MN	ENSSSCG00000000983	5	646947	662557
MN	ENSSSCG00000000985	7	195082	341490
MN	ENSSSCG00000000991	7	664373	665566
MN	ENSSSCG00000000997	7	2965061	3057806
MN	ENSSSCG00000000999	7	2845809	2966058
MN	ENSSSCG00000001002	7	2360481	2417083
MN	ENSSSCG00000001004	7	1987773	2131627
MN	ENSSSCG00000001008	7	1882731	1909853
MN	ENSSSCG00000001009	7	1840951	1882870
MN	ENSSSCG00000001010	7	1656442	1667876
MN	ENSSSCG00000001025	7	4862565	4937363
MN	ENSSSCG00000001027	7	5058036	5211316
MN	ENSSSCG00000001033	7	5581756	5606551
MN	ENSSSCG00000001035	7	6821981	6843001
MN	ENSSSCG00000001036	7	7223100	7244883
MN	ENSSSCG00000001049	7	8519044	8661137
MN	ENSSSCG00000001052	7	9345449	9675230
MN	ENSSSCG00000001053	7	9683091	9708741
MN	ENSSSCG00000001057	7	10119567	10142909
MN	ENSSSCG00000001061	7	11303859	11602097
MN	ENSSSCG00000001062	7	11602395	11748548
MN	ENSSSCG00000001063	7	12117240	12137926
MN	ENSSSCG00000001065	7	12304036	12721993
MN	ENSSSCG00000001070	7	13378152	13390890
MN	ENSSSCG00000001073	7	13820891	13846247
MN	ENSSSCG00000001075	7	13901581	13934874
MN	ENSSSCG00000001076	7	13946101	14125654
MN	ENSSSCG00000001085	7	19050011	19218914
MN	ENSSSCG00000001087	7	19244411	19295802
MN	ENSSSCG00000001090	7	19351361	19379098
MN	ENSSSCG00000001095	7	19585946	19595344
MN	ENSSSCG00000001097	7	19587685	19838096
MN	ENSSSCG00000001099	7	19873779	19955840
MN	ENSSSCG00000001100	7	20037411	20356954
MN	ENSSSCG00000001107	7	20458617	20574593
MN	ENSSSCG00000001137	7	20862942	20882693
MN	ENSSSCG00000001201	7	21981150	22000834
MN	ENSSSCG00000001229	7	22823841	22962547
MN	ENSSSCG00000001233	7	22757794	22767662
MN	ENSSSCG00000001234	7	22715025	22732141
MN	ENSSSCG00000001235	7	22730644	22746668
MN	ENSSSCG00000001242	7	22548568	22577116
MN	ENSSSCG00000001254	7	22459335	22465490
MN	ENSSSCG00000001341	7	23004251	23047651
MN	ENSSSCG00000001362	7	23230097	23243494
MN	ENSSSCG00000001372	7	23102270	23112950
MN	ENSSSCG00000001382	7	23373583	23394965
MN	ENSSSCG00000001391	7	23544129	23558270
MN	ENSSSCG00000001392	7	23558128	23562074
MN	ENSSSCG00000001393	7	23564908	23570600
MN	ENSSSCG00000001394	7	23596301	23609638
MN	ENSSSCG00000001395	7	23616984	23621159
MN	ENSSSCG00000001400	7	23654600	23669155
MN	ENSSSCG00000001402	7	23668778	23685087
MN	ENSSSCG00000001409	7	23742343	23755885
MN	ENSSSCG00000001410	7	23756984	23768515
MN	ENSSSCG00000001420	7	23978008	23992666
MN	ENSSSCG00000001422	7	24020323	24034120
MN	ENSSSCG00000001424	7	24046965	24060446
MN	ENSSSCG00000001426	7	24059452	24067398
MN	ENSSSCG00000001427	7	24068070	24086128
MN	ENSSSCG00000001430	7	24161053	24171742
MN	ENSSSCG00000001433	7	24188608	24202622
MN	ENSSSCG00000001440	7	24231884	24256141
MN	ENSSSCG00000001441	7	24274149	24286960
MN	ENSSSCG00000001455	7	24868656	24914037
MN	ENSSSCG00000001456	7	24951495	24995637
MN	ENSSSCG00000001457	7	24939676	24977270
MN	ENSSSCG00000001459	7	24984834	25037892
MN	ENSSSCG00000001471	7	25150658	25165433
MN	ENSSSCG00000001473	7	25203600	25234855
MN	ENSSSCG00000001476	7	25247608	25249786
MN	ENSSSCG00000001477	7	25251501	25256223
MN	ENSSSCG00000001485	7	26561359	26793726
MN	ENSSSCG00000001486	7	26860140	26989670
MN	ENSSSCG00000001487	7	27062044	27106117
MN	ENSSSCG00000001488	7	27209565	27253530
MN	ENSSSCG00000001493	7	28274278	28571813
MN	ENSSSCG00000001497	7	28680549	28765600
MN	ENSSSCG00000001498	7	28768747	28811943
MN	ENSSSCG00000001500	7	29398380	29496662
MN	ENSSSCG00000001509	7	29676856	29681110
MN	ENSSSCG00000001517	7	29816542	29819414
MN	ENSSSCG00000001518	7	29835869	29902160
MN	ENSSSCG00000001520	7	29978701	29997101
MN	ENSSSCG00000001521	7	30003291	30013128
MN	ENSSSCG00000001523	7	30179305	30267735
MN	ENSSSCG00000001532	7	30731361	30958640
MN	ENSSSCG00000001534	7	30812920	30995360
MN	ENSSSCG00000001536	7	31114281	31154151
MN	ENSSSCG00000001537	7	31160648	31216413
MN	ENSSSCG00000001538	7	31161320	31216434
MN	ENSSSCG00000001539	7	31222487	31297939
MN	ENSSSCG00000001544	7	31337890	31351452
MN	ENSSSCG00000001549	7	31441760	31585293
MN	ENSSSCG00000001554	7	31645755	31701405
MN	ENSSSCG00000001555	7	31722787	31779819
MN	ENSSSCG00000001556	7	31791398	31862031
MN	ENSSSCG00000001559	7	31988396	32025245
MN	ENSSSCG00000001561	7	32087432	32108185
MN	ENSSSCG00000001562	7	32115084	32195072
MN	ENSSSCG00000001563	7	32206534	32253679
MN	ENSSSCG00000001567	7	32398573	32508361
MN	ENSSSCG00000001571	7	32617426	32635580
MN	ENSSSCG00000001577	7	32839146	32914495
MN	ENSSSCG00000001578	7	32931786	32970293
MN	ENSSSCG00000001582	7	33205704	33268272
MN	ENSSSCG00000001597	7	35724106	35915032
MN	ENSSSCG00000001611	7	36386632	36409490
MN	ENSSSCG00000001616	7	36482060	36493938
MN	ENSSSCG00000001620	7	36828988	36847455
MN	ENSSSCG00000001621	7	36870242	36921057
MN	ENSSSCG00000001624	7	36959468	36967529
MN	ENSSSCG00000001639	7	37333381	37554970
MN	ENSSSCG00000001641	7	37655733	37784353
MN	ENSSSCG00000001646	7	37853036	37933661
MN	ENSSSCG00000001650	7	38006161	38011837
MN	ENSSSCG00000001653	7	38039862	38052369
MN	ENSSSCG00000001654	7	38055574	38079867
MN	ENSSSCG00000001656	7	38087258	38094548
MN	ENSSSCG00000001657	7	38097171	38116855
MN	ENSSSCG00000001660	7	38135877	38208138
MN	ENSSSCG00000001664	7	38276278	38316610
MN	ENSSSCG00000001667	7	38359505	38389113
MN	ENSSSCG00000001679	7	38529084	38570015
MN	ENSSSCG00000001683	7	38568994	38601793
MN	ENSSSCG00000001692	7	38641030	38657080
MN	ENSSSCG00000001695	7	38746055	38762342
MN	ENSSSCG00000001696	7	39124869	39139431
MN	ENSSSCG00000001697	7	39137758	39166617
MN	ENSSSCG00000001700	7	39218138	39237286
MN	ENSSSCG00000001701	7	39237294	39254002
MN	ENSSSCG00000001705	7	39276951	39287977
MN	ENSSSCG00000001706	7	39299460	39313778
MN	ENSSSCG00000001710	7	40106513	40349398
MN	ENSSSCG00000001723	7	41486809	41531388
MN	ENSSSCG00000001725	7	41640263	41729027
MN	ENSSSCG00000001727	7	42020227	42091516
MN	ENSSSCG00000001744	7	44640281	44702561
MN	ENSSSCG00000001750	7	46104946	46234276
MN	ENSSSCG00000001751	7	47383792	47425841
MN	ENSSSCG00000001756	7	47481539	47529187
MN	ENSSSCG00000001760	7	47705086	47762544
MN	ENSSSCG00000001770	7	48083572	48106074
MN	ENSSSCG00000001771	7	48118209	48246288
MN	ENSSSCG00000001775	7	48500250	48539300
MN	ENSSSCG00000001780	7	49047983	49087783
MN	ENSSSCG00000001787	7	49973465	50102059
MN	ENSSSCG00000001789	7	50128522	50183975
MN	ENSSSCG00000001792	7	50839703	50977070
MN	ENSSSCG00000001793	7	51006366	51363704
MN	ENSSSCG00000001798	7	51651172	51679775
MN	ENSSSCG00000001800	7	51815536	51845163
MN	ENSSSCG00000001801	7	51877455	51926239
MN	ENSSSCG00000001806	7	52144506	52194133
MN	ENSSSCG00000001807	7	52256569	52296717
MN	ENSSSCG00000001808	7	52303665	52383732
MN	ENSSSCG00000001810	7	52410779	52556923
MN	ENSSSCG00000001814	7	52958096	53130721
MN	ENSSSCG00000001817	7	53455629	53472790
MN	ENSSSCG00000001819	7	53498909	53520697
MN	ENSSSCG00000001824	7	53640396	53672579
MN	ENSSSCG00000001826	7	53909425	53951749
MN	ENSSSCG00000001834	7	54539614	54571637
MN	ENSSSCG00000001836	7	54771978	54889014
MN	ENSSSCG00000001838	7	54889156	54906876
MN	ENSSSCG00000001840	7	55197152	55220264
MN	ENSSSCG00000001846	7	55263842	55316448
MN	ENSSSCG00000001847	7	55320478	55323340
MN	ENSSSCG00000001848	7	55343134	55345868
MN	ENSSSCG00000001849	7	55351083	55373894
MN	ENSSSCG00000001850	7	55467611	55483568
MN	ENSSSCG00000001852	7	55651614	55681426
MN	ENSSSCG00000001858	7	55795068	55798621
MN	ENSSSCG00000001860	7	56199283	56261173
MN	ENSSSCG00000001863	7	56311522	56440679
MN	ENSSSCG00000001865	7	56582136	57012369
MN	ENSSSCG00000001866	7	57041033	57058747
MN	ENSSSCG00000001868	7	57158916	57187515
MN	ENSSSCG00000001872	7	57684589	57890126
MN	ENSSSCG00000001873	7	57949455	57988335
MN	ENSSSCG00000001875	7	57999449	58014441
MN	ENSSSCG00000001877	7	58023418	58066394
MN	ENSSSCG00000001878	7	58078389	58164405
MN	ENSSSCG00000001879	7	57935610	57938958
MN	ENSSSCG00000001881	7	58248384	58261203
MN	ENSSSCG00000001884	7	58276959	58283441
MN	ENSSSCG00000001888	7	58608543	58610078
MN	ENSSSCG00000001898	7	58699984	58710521
MN	ENSSSCG00000001899	7	58717821	58730172
MN	ENSSSCG00000001900	7	58736473	58755327
MN	ENSSSCG00000001901	7	58779475	58786117
MN	ENSSSCG00000001903	7	58828670	58897581
MN	ENSSSCG00000001906	7	58802880	58809775
MN	ENSSSCG00000001907	7	59070713	59084120
MN	ENSSSCG00000001908	7	59190148	59309830
MN	ENSSSCG00000001910	7	59349680	59352843
MN	ENSSSCG00000001912	7	59404100	59450046
MN	ENSSSCG00000001913	7	59452117	59461206
MN	ENSSSCG00000001914	7	59481407	59505269
MN	ENSSSCG00000001916	7	59665364	59677079
MN	ENSSSCG00000001917	7	59629638	59734563
MN	ENSSSCG00000001918	7	59713204	59840591
MN	ENSSSCG00000001920	7	60010482	60049688
MN	ENSSSCG00000001924	7	60631914	60693747
MN	ENSSSCG00000001930	7	60971835	61033954
MN	ENSSSCG00000001931	7	61033831	61078507
MN	ENSSSCG00000001932	7	61098946	61108699
MN	ENSSSCG00000001934	7	61113784	61193266
MN	ENSSSCG00000001939	7	62228590	62280092
MN	ENSSSCG00000001942	7	63324708	63346326
MN	ENSSSCG00000001944	7	63423058	63425513
MN	ENSSSCG00000001945	7	63487807	63491575
MN	ENSSSCG00000001949	7	64374823	64376495
MN	ENSSSCG00000001950	7	64620226	64763453
MN	ENSSSCG00000001952	7	64507743	64511304
MN	ENSSSCG00000001958	7	64970330	65088147
MN	ENSSSCG00000001963	7	65805487	65833573
MN	ENSSSCG00000001964	7	65928449	66204892
MN	ENSSSCG00000001966	7	67493997	67631449
MN	ENSSSCG00000001968	7	67787195	68035258
MN	ENSSSCG00000001977	7	74294948	74551371
MN	ENSSSCG00000001978	7	74705061	74731148
MN	ENSSSCG00000001985	7	74865291	74868460
MN	ENSSSCG00000001986	7	74918984	74930087
MN	ENSSSCG00000001993	7	75021788	75045153
MN	ENSSSCG00000001999	7	75089441	75118735
MN	ENSSSCG00000002000	7	75104496	75118735
MN	ENSSSCG00000002003	7	75140205	75159495
MN	ENSSSCG00000002009	7	75187197	75197638
MN	ENSSSCG00000002012	7	75223075	75241264
MN	ENSSSCG00000002013	7	75241058	75255701
MN	ENSSSCG00000002023	7	75750330	75770723
MN	ENSSSCG00000002025	7	75734875	75741128
MN	ENSSSCG00000002026	7	75722183	75731592
MN	ENSSSCG00000002029	7	75650847	75704483
MN	ENSSSCG00000002032	7	75854309	75922330
MN	ENSSSCG00000002034	7	75951053	75990083
MN	ENSSSCG00000002037	7	75990130	76001229
MN	ENSSSCG00000002039	7	76174503	76186094
MN	ENSSSCG00000002041	7	76176590	76236149
MN	ENSSSCG00000002052	7	76392243	76393256
MN	ENSSSCG00000002135	7	78426839	78447146
MN	ENSSSCG00000002187	7	79341338	79342275
MN	ENSSSCG00000002188	7	79302533	79306110
MN	ENSSSCG00000002191	7	79901032	79901928
MN	ENSSSCG00000002235	7	79965467	80152314
MN	ENSSSCG00000002245	7	80287646	80350165
MN	ENSSSCG00000002252	7	81656766	81669590
MN	ENSSSCG00000002254	7	83076122	83090535
MN	ENSSSCG00000002257	7	84725921	84962894
MN	ENSSSCG00000002259	7	88105684	88219075
MN	ENSSSCG00000002262	7	87568016	87766913
MN	ENSSSCG00000002263	7	86777922	87103823
MN	ENSSSCG00000002265	7	86269052	86289228
MN	ENSSSCG00000002267	7	85921588	85968882
MN	ENSSSCG00000002275	7	88614873	88652441
MN	ENSSSCG00000002276	7	88764471	88833698
MN	ENSSSCG00000002277	7	88812718	88954851
MN	ENSSSCG00000002280	7	89016475	89039980
MN	ENSSSCG00000002281	7	89052507	89131074
MN	ENSSSCG00000002283	7	89395634	89692888
MN	ENSSSCG00000002287	7	90955524	91055913
MN	ENSSSCG00000002292	7	91257325	91304996
MN	ENSSSCG00000002294	7	91343988	91385910
MN	ENSSSCG00000002295	7	91381644	91413884
MN	ENSSSCG00000002306	7	92929069	93041441
MN	ENSSSCG00000002310	7	93224130	93226226
MN	ENSSSCG00000002311	7	93253722	93344188
MN	ENSSSCG00000002313	7	93324366	93421776
MN	ENSSSCG00000002314	7	93475973	93628328
MN	ENSSSCG00000002315	7	93643618	93796801
MN	ENSSSCG00000002329	7	94302822	94380619
MN	ENSSSCG00000002330	7	94445384	94617925
MN	ENSSSCG00000002333	7	95982462	96254303
MN	ENSSSCG00000002337	7	96323261	96380291
MN	ENSSSCG00000002341	7	96583916	96625053
MN	ENSSSCG00000002344	7	96823092	96831576
MN	ENSSSCG00000002348	7	96984542	96990397
MN	ENSSSCG00000002349	7	96867399	96948726
MN	ENSSSCG00000002350	7	97055798	97077034
MN	ENSSSCG00000002355	7	97262305	97316184
MN	ENSSSCG00000002363	7	97532059	97551032
MN	ENSSSCG00000002374	7	98090813	98112213
MN	ENSSSCG00000002375	7	98109892	98141261
MN	ENSSSCG00000002376	7	98155572	98162390
MN	ENSSSCG00000002377	7	98203440	98210407
MN	ENSSSCG00000002378	7	98218807	98259624
MN	ENSSSCG00000002379	7	98249703	98265153
MN	ENSSSCG00000002380	7	98265232	98273351
MN	ENSSSCG00000002381	7	98275979	98322250
MN	ENSSSCG00000002387	7	99325558	99375831
MN	ENSSSCG00000002389	7	99910940	99929766
MN	ENSSSCG00000002390	7	99935142	99959567
MN	ENSSSCG00000002392	7	100120139	100122489
MN	ENSSSCG00000002397	7	100348885	100417173
MN	ENSSSCG00000002398	7	100263409	100334784
MN	ENSSSCG00000002399	7	100340834	100346797
MN	ENSSSCG00000002405	7	100525781	100526377
MN	ENSSSCG00000002411	7	103963245	104009302
MN	ENSSSCG00000002412	7	104039514	104190377
MN	ENSSSCG00000002425	7	110377096	110449557
MN	ENSSSCG00000002429	7	111036504	111453936
MN	ENSSSCG00000002430	7	111577724	111766344
MN	ENSSSCG00000002431	7	111767429	111854907
MN	ENSSSCG00000002432	7	111866983	111980485
MN	ENSSSCG00000002433	7	112027866	112045308
MN	ENSSSCG00000002434	7	112039780	112090542
MN	ENSSSCG00000002436	7	112268301	112519208
MN	ENSSSCG00000002440	7	112918535	112992186
MN	ENSSSCG00000002441	7	113111303	113148986
MN	ENSSSCG00000002445	7	113525678	113600581
MN	ENSSSCG00000002450	7	113836230	114014949
MN	ENSSSCG00000002455	7	114210205	114277813
MN	ENSSSCG00000002456	7	114345091	114358571
MN	ENSSSCG00000002457	7	114361968	114520179
MN	ENSSSCG00000002462	7	114727655	114729235
MN	ENSSSCG00000002467	7	115208701	115258835
MN	ENSSSCG00000002469	7	115304815	115326047
MN	ENSSSCG00000002470	7	115328119	115348745
MN	ENSSSCG00000002476	7	115604299	115609726
MN	ENSSSCG00000002479	7	115665949	115682043
MN	ENSSSCG00000002481	7	115799415	115810991
MN	ENSSSCG00000002483	7	115828360	115928191
MN	ENSSSCG00000002487	7	115963303	115987392
MN	ENSSSCG00000002494	7	116476789	116590181
MN	ENSSSCG00000002502	7	117486124	117586587
MN	ENSSSCG00000002506	7	117942773	118026004
MN	ENSSSCG00000002507	7	120205008	120295737
MN	ENSSSCG00000002508	7	120412549	120486627
MN	ENSSSCG00000002512	7	121056095	121076248
MN	ENSSSCG00000002515	7	121192450	121210374
MN	ENSSSCG00000002516	7	121212980	121238132
MN	ENSSSCG00000002517	7	121238256	121385081
MN	ENSSSCG00000002520	7	121174889	121192328
MN	ENSSSCG00000002573	7	121707341	121711414
MN	ENSSSCG00000002585	7	79424016	79424951
MN	ENSSSCG00000002600	7	78987650	78988581
MN	ENSSSCG00000002613	7	78825438	78826370
MN	ENSSSCG00000002618	7	78757247	78758175
MN	ENSSSCG00000002620	7	46244922	46320258
MN	ENSSSCG00000002623	7	46538613	46588218
MN	ENSSSCG00000002627	7	46635904	46656452
MN	ENSSSCG00000002629	7	46723398	46748126
MN	ENSSSCG00000002632	7	52606449	52652954
MN	ENSSSCG00000002633	6	86823	105993
MN	ENSSSCG00000002637	6	112234	118086
MN	ENSSSCG00000002640	6	143637	167459
MN	ENSSSCG00000002642	6	632775	652160
MN	ENSSSCG00000002645	6	869233	890136
MN	ENSSSCG00000002646	6	863805	869226
MN	ENSSSCG00000002652	6	1627030	1677130
MN	ENSSSCG00000002656	6	1849979	1918693
MN	ENSSSCG00000002660	6	2561212	2586607
MN	ENSSSCG00000002664	6	3246730	3349122
MN	ENSSSCG00000002666	6	3724793	3774979
MN	ENSSSCG00000002667	6	3786338	3817952
MN	ENSSSCG00000002671	6	4240668	4313279
MN	ENSSSCG00000002675	6	4457291	4479828
MN	ENSSSCG00000002681	6	4479917	4503474
MN	ENSSSCG00000002682	6	4503479	4558615
MN	ENSSSCG00000002684	6	4806014	5684863
MN	ENSSSCG00000002689	6	6654409	6882203
MN	ENSSSCG00000002690	6	6931564	6989675
MN	ENSSSCG00000002697	6	10161960	10173980
MN	ENSSSCG00000002701	6	10713713	10725470
MN	ENSSSCG00000002706	6	12076383	12107992
MN	ENSSSCG00000002709	6	12166241	12188813
MN	ENSSSCG00000002716	6	12924904	12948362
MN	ENSSSCG00000002718	6	12855421	12909499
MN	ENSSSCG00000002720	6	13265957	13279997
MN	ENSSSCG00000002724	6	13187422	13230598
MN	ENSSSCG00000002729	6	13683801	13791246
MN	ENSSSCG00000002734	6	14616478	14630798
MN	ENSSSCG00000002738	6	14463301	14473545
MN	ENSSSCG00000002739	6	14637938	14715966
MN	ENSSSCG00000002740	6	14719953	14809756
MN	ENSSSCG00000002743	6	14868903	14913143
MN	ENSSSCG00000002747	6	15020160	15064382
MN	ENSSSCG00000002755	6	17313413	17434951
MN	ENSSSCG00000002759	6	17645552	17656489
MN	ENSSSCG00000002761	6	17634366	17641903
MN	ENSSSCG00000002763	6	28883587	28945912
MN	ENSSSCG00000002764	6	28936467	29025391
MN	ENSSSCG00000002767	6	28428917	28450433
MN	ENSSSCG00000002769	6	28465204	28467074
MN	ENSSSCG00000002771	6	28489422	28501527
MN	ENSSSCG00000002774	6	28132115	28183780
MN	ENSSSCG00000002776	6	28089647	28132085
MN	ENSSSCG00000002777	6	28083955	28089672
MN	ENSSSCG00000002778	6	28050129	28072096
MN	ENSSSCG00000002781	6	27932931	27960962
MN	ENSSSCG00000002782	6	27923816	27932035
MN	ENSSSCG00000002783	6	27884659	27903090
MN	ENSSSCG00000002795	6	25782756	25933632
MN	ENSSSCG00000002799	6	20271594	20372920
MN	ENSSSCG00000002806	6	19890884	19918244
MN	ENSSSCG00000002807	6	19852094	19873076
MN	ENSSSCG00000002808	6	19845193	19851325
MN	ENSSSCG00000002811	6	19753036	19825631
MN	ENSSSCG00000002812	6	19659991	19696081
MN	ENSSSCG00000002813	6	19630350	19661010
MN	ENSSSCG00000002815	6	19527450	19570893
MN	ENSSSCG00000002817	6	19603448	19629173
MN	ENSSSCG00000002825	6	29880961	29913366
MN	ENSSSCG00000002827	6	29935326	29980650
MN	ENSSSCG00000002829	6	30058595	30087031
MN	ENSSSCG00000002831	6	31046345	31051867
MN	ENSSSCG00000002836	6	33732003	33750098
MN	ENSSSCG00000002841	6	36122035	36188003
MN	ENSSSCG00000002846	6	37591569	37692578
MN	ENSSSCG00000002852	6	39786956	39797573
MN	ENSSSCG00000002855	6	39919624	39933363
MN	ENSSSCG00000002859	6	42392901	42560004
MN	ENSSSCG00000002860	6	42483648	42491591
MN	ENSSSCG00000002865	6	42895543	42934548
MN	ENSSSCG00000002866	6	43084646	43085710
MN	ENSSSCG00000002867	6	43164933	43175006
MN	ENSSSCG00000002869	6	43847732	43907127
MN	ENSSSCG00000002872	6	43933712	44032759
MN	ENSSSCG00000002876	6	44103215	44119940
MN	ENSSSCG00000002877	6	44243314	44357540
MN	ENSSSCG00000002883	6	44942070	44954906
MN	ENSSSCG00000002884	6	44759414	44773283
MN	ENSSSCG00000002885	6	44773717	44787282
MN	ENSSSCG00000002898	6	45175647	45183952
MN	ENSSSCG00000002902	6	44984233	44997552
MN	ENSSSCG00000002915	6	45275943	45283443
MN	ENSSSCG00000002921	6	45390657	45418856
MN	ENSSSCG00000002923	6	45418861	45473977
MN	ENSSSCG00000002931	6	45543133	45577294
MN	ENSSSCG00000002933	6	45776181	45812338
MN	ENSSSCG00000002935	6	46093204	46121776
MN	ENSSSCG00000002937	6	46484117	46530389
MN	ENSSSCG00000002938	6	46209122	46229060
MN	ENSSSCG00000002950	6	47036380	47137473
MN	ENSSSCG00000002952	6	47224561	47238898
MN	ENSSSCG00000002957	6	47297575	47301553
MN	ENSSSCG00000002960	6	47319465	47333240
MN	ENSSSCG00000002965	6	47446034	47569609
MN	ENSSSCG00000002968	6	47787570	47793873
MN	ENSSSCG00000002969	6	47797904	47805162
MN	ENSSSCG00000002971	6	47840956	47851914
MN	ENSSSCG00000002981	14	132187148	132230899
MN	ENSSSCG00000002986	6	48162428	48167437
MN	ENSSSCG00000002989	6	48555842	48606167
MN	ENSSSCG00000002991	6	48543542	48547509
MN	ENSSSCG00000002994	6	49016326	49031204
MN	ENSSSCG00000002996	6	48989080	49010040
MN	ENSSSCG00000003006	6	49110789	49178413
MN	ENSSSCG00000003011	6	50104511	50134816
MN	ENSSSCG00000003015	6	49373372	49381732
MN	ENSSSCG00000003016	6	49318629	49328876
MN	ENSSSCG00000003017	6	49330418	49348198
MN	ENSSSCG00000003021	6	49577411	49618688
MN	ENSSSCG00000003037	6	49834904	49837595
MN	ENSSSCG00000003038	6	49849238	49901079
MN	ENSSSCG00000003040	6	49975876	49995140
MN	ENSSSCG00000003045	6	49895083	49931417
MN	ENSSSCG00000003054	6	50397203	50398505
MN	ENSSSCG00000003062	6	50341159	50345734
MN	ENSSSCG00000003063	6	50346892	50376370
MN	ENSSSCG00000003066	6	50542124	50543636
MN	ENSSSCG00000003068	6	50539350	50569804
MN	ENSSSCG00000003069	6	50579641	50593834
MN	ENSSSCG00000003077	6	50915621	50937422
MN	ENSSSCG00000003079	6	51161184	51180731
MN	ENSSSCG00000003080	6	51133102	51150573
MN	ENSSSCG00000003083	6	51276493	51296369
MN	ENSSSCG00000003088	6	51372241	51375617
MN	ENSSSCG00000003091	6	52197111	52198865
MN	ENSSSCG00000003093	6	52139540	52180293
MN	ENSSSCG00000003100	6	52294535	52318003
MN	ENSSSCG00000003101	6	52345102	52373058
MN	ENSSSCG00000003103	6	52629046	52639215
MN	ENSSSCG00000003104	6	52601938	52627905
MN	ENSSSCG00000003106	6	52693394	52703366
MN	ENSSSCG00000003107	6	52704367	52841807
MN	ENSSSCG00000003108	6	52857754	52874626
MN	ENSSSCG00000003109	6	52874824	52877190
MN	ENSSSCG00000003111	6	52957469	53027134
MN	ENSSSCG00000003112	6	53038088	53042777
MN	ENSSSCG00000003115	6	53178920	53188339
MN	ENSSSCG00000003128	6	53620641	53651685
MN	ENSSSCG00000003129	6	53661294	53680971
MN	ENSSSCG00000003137	6	54144020	54170638
MN	ENSSSCG00000003138	6	54125407	54143532
MN	ENSSSCG00000003139	6	54107684	54123588
MN	ENSSSCG00000003150	6	54180038	54210782
MN	ENSSSCG00000003160	6	54271246	54274092
MN	ENSSSCG00000003168	6	54528848	54548146
MN	ENSSSCG00000003171	6	54504908	54505692
MN	ENSSSCG00000003178	6	54701672	54707124
MN	ENSSSCG00000003192	6	54905574	54945840
MN	ENSSSCG00000003196	6	54843141	54873746
MN	ENSSSCG00000003198	6	54820542	54829923
MN	ENSSSCG00000003199	6	54786699	54823541
MN	ENSSSCG00000003204	6	54973731	55030923
MN	ENSSSCG00000003207	6	55059771	55069392
MN	ENSSSCG00000003218	6	55281803	55310295
MN	ENSSSCG00000003226	6	55745861	55778980
MN	ENSSSCG00000003227	6	55830930	55847426
MN	ENSSSCG00000003229	6	58501811	58517647
MN	ENSSSCG00000003231	6	58496089	58497827
MN	ENSSSCG00000003233	6	58408877	58417422
MN	ENSSSCG00000003235	6	58392613	58396490
MN	ENSSSCG00000003236	6	58355199	58438570
MN	ENSSSCG00000003239	6	58307114	58313486
MN	ENSSSCG00000003241	6	58102159	58134942
MN	ENSSSCG00000003247	6	56342130	56350822
MN	ENSSSCG00000003253	6	56236316	56278582
MN	ENSSSCG00000003256	6	56212590	56234011
MN	ENSSSCG00000003259	6	56022238	56029886
MN	ENSSSCG00000003262	6	56011379	56021249
MN	ENSSSCG00000003263	6	55991015	56011441
MN	ENSSSCG00000003264	6	55973869	55991321
MN	ENSSSCG00000003265	6	55970648	55976736
MN	ENSSSCG00000003266	6	55955982	55970280
MN	ENSSSCG00000003268	6	55927308	55939493
MN	ENSSSCG00000003269	6	58857800	58860278
MN	ENSSSCG00000003286	6	59093561	59133531
MN	ENSSSCG00000003306	6	59915643	59931611
MN	ENSSSCG00000003317	6	60422391	60446188
MN	ENSSSCG00000003326	6	61283952	61307765
MN	ENSSSCG00000003329	6	63575928	63593438
MN	ENSSSCG00000003331	6	63524077	63530908
MN	ENSSSCG00000003332	6	63529650	63544788
MN	ENSSSCG00000003334	6	63556140	63568014
MN	ENSSSCG00000003336	6	63496755	63510917
MN	ENSSSCG00000003338	6	63593959	63596910
MN	ENSSSCG00000003339	6	63593901	63607921
MN	ENSSSCG00000003343	6	63706116	63722384
MN	ENSSSCG00000003344	6	63695170	63700287
MN	ENSSSCG00000003350	6	63789656	63800505
MN	ENSSSCG00000003351	6	63801965	63804238
MN	ENSSSCG00000003352	6	63805004	63819902
MN	ENSSSCG00000003353	6	63820071	63842177
MN	ENSSSCG00000003354	6	63657729	63668056
MN	ENSSSCG00000003356	6	64436817	64470592
MN	ENSSSCG00000003357	6	64664641	64665774
MN	ENSSSCG00000003362	6	65272108	65310740
MN	ENSSSCG00000003369	6	67116945	67160510
MN	ENSSSCG00000003370	6	67134268	67135268
MN	ENSSSCG00000003374	6	67284278	67315783
MN	ENSSSCG00000003377	6	67151926	67254153
MN	ENSSSCG00000003379	6	67420622	67434812
MN	ENSSSCG00000003384	6	67463360	67529930
MN	ENSSSCG00000003388	6	68933897	68952218
MN	ENSSSCG00000003391	6	69447419	69469197
MN	ENSSSCG00000003393	6	69973397	69998544
MN	ENSSSCG00000003395	6	70026373	70098952
MN	ENSSSCG00000003402	6	70675887	70692285
MN	ENSSSCG00000003405	6	70737905	70872072
MN	ENSSSCG00000003407	6	70880373	70995998
MN	ENSSSCG00000003412	6	71256920	71282493
MN	ENSSSCG00000003417	6	71583818	71640940
MN	ENSSSCG00000003421	6	71742889	71754814
MN	ENSSSCG00000003433	6	71987933	72019707
MN	ENSSSCG00000003438	6	72256822	72510188
MN	ENSSSCG00000003444	6	72729978	72734637
MN	ENSSSCG00000003449	6	72935778	72960988
MN	ENSSSCG00000003453	6	73137757	73238288
MN	ENSSSCG00000003455	6	74508097	74641450
MN	ENSSSCG00000003464	6	74731466	74771504
MN	ENSSSCG00000003465	6	74931820	74962295
MN	ENSSSCG00000003468	6	74864230	74910425
MN	ENSSSCG00000003473	6	75345259	75349943
MN	ENSSSCG00000003478	6	75558681	75605794
MN	ENSSSCG00000003482	6	75874247	75908508
MN	ENSSSCG00000003483	6	75946598	75966025
MN	ENSSSCG00000003486	6	76064142	76230107
MN	ENSSSCG00000003492	6	77760752	77778577
MN	ENSSSCG00000003508	6	78898383	78952925
MN	ENSSSCG00000003511	6	78975510	79007994
MN	ENSSSCG00000003513	6	79410669	79466047
MN	ENSSSCG00000003520	6	80035048	80090934
MN	ENSSSCG00000003521	6	80112277	80139670
MN	ENSSSCG00000003523	6	80521572	80548696
MN	ENSSSCG00000003524	6	80586183	80591269
MN	ENSSSCG00000003527	6	80649143	80843567
MN	ENSSSCG00000003529	6	80870866	80882391
MN	ENSSSCG00000003532	6	80973261	81112327
MN	ENSSSCG00000003549	6	83030632	83054384
MN	ENSSSCG00000003551	6	83318411	83329669
MN	ENSSSCG00000003552	6	83272801	83316418
MN	ENSSSCG00000003555	6	83856507	83863485
MN	ENSSSCG00000003558	6	83905066	83947187
MN	ENSSSCG00000003559	6	84049087	84127790
MN	ENSSSCG00000003561	6	84153717	84189994
MN	ENSSSCG00000003567	6	84254501	84265018
MN	ENSSSCG00000003570	6	84449047	84538165
MN	ENSSSCG00000003573	6	84570437	84585392
MN	ENSSSCG00000003577	6	84621743	84697426
MN	ENSSSCG00000003579	6	84735302	84802272
MN	ENSSSCG00000003580	6	85095413	85185861
MN	ENSSSCG00000003586	6	85842564	86031112
MN	ENSSSCG00000003589	6	85891364	86131721
MN	ENSSSCG00000003590	6	86137754	86228145
MN	ENSSSCG00000003591	6	87547320	87687460
MN	ENSSSCG00000003592	6	87495043	87535845
MN	ENSSSCG00000003601	6	88139623	88153151
MN	ENSSSCG00000003604	6	88251823	88293468
MN	ENSSSCG00000003617	6	88659708	88675369
MN	ENSSSCG00000003621	6	89732664	89754719
MN	ENSSSCG00000003622	6	89784255	90208433
MN	ENSSSCG00000003627	6	91455778	91623818
MN	ENSSSCG00000003628	6	91903714	91941692
MN	ENSSSCG00000003634	6	92238473	92244514
MN	ENSSSCG00000003637	6	92298780	92322693
MN	ENSSSCG00000003640	6	92886610	93128582
MN	ENSSSCG00000003644	6	93980635	93988573
MN	ENSSSCG00000003646	6	94026675	94028030
MN	ENSSSCG00000003648	6	94785910	94814537
MN	ENSSSCG00000003652	6	94891409	94902700
MN	ENSSSCG00000003664	6	95548663	95583408
MN	ENSSSCG00000003672	6	95811553	95840732
MN	ENSSSCG00000003673	6	96611861	96734752
MN	ENSSSCG00000003680	6	98550933	98598206
[truncated: 7,672 more rows]
