# Supplementary material for: Micrococcal nuclease sequencing of porcine sperm suggests enriched co-location between retained histones and genomic regions related to semen quality and early embryo development
Source: PeerJ. 2023 Jun 21;11:e15520. doi: 10.7717/peerj.15520 (PMC10290446; doi:10.7717/peerj.15520)
Supplement: Supplemental Information 7 — GO biological process terms with significant Bonferroni corrected P-values (P-val ≤ 0.05) and their associated genes. [file peerj-11-15520-s007.xlsx]

## Sheet: Sheet1
GO ID	GOTerm	p-value (Bonferroni corrected)	Associated Genes
GO:0000122	negative regulation of transcription by RNA polymerase II	8.79e-05	ACVR2B, AEBP2, AJUBA, AKR1B1, APBB1, AR, ARHGAP35, ARID1A, ARID5A, ARID5B, ASCL1, ASCL2, ATF7IP, ATN1, ATRX, ATXN1, BAG3, BARX2, BCL11A, BCL6, BCL6B, BEND3, BHLHE41, BMI1, BMP2, BMP4, BMP6, BPTF, CALR, CBFA2T2, CBX4, CBX6, CBX8, CC2D1A, CCND1, CDC73, CDX2, CEBPA, CHCHD3, CNOT1, CNOT2, CPEB3, CREB3L1, CREBBP, CREM, CRY1, CRYBG1, CTBP1, CTCF, CTNNB1, CTNNBIP1, CTR9, CUL3, CUX1, CUX2, DAB2IP, DACH1,…
GO:0000165	MAPK cascade	0.0153	ABL1, ADAM17, ADAM8, ADRA1A, ADRA1B, ADRA2A, ADRA2B, ADRB3, AIDA, AJUBA, AKR1B1, ALK, ALKAL1, ALKAL2, ALOX15, ANKRD6, APOE, AR, ARHGEF2, ARHGEF5, ARRB1, ARRB2, ASH1L, AVP, AVPI1, BMP2, BMP3, BMP4, BMP6, BMP7, BMP8B, BMPER, BNIP2, BRAP, C1QL4, C1QTNF2, CAVIN3, CBLC, CBS, CCN1, CD27, CD44, CD74, CD81, CDC42, CDH2, CDK10, CDK12, CHRNA7, CIB1, COPS5, CRKL, CSF1R, CSPG4, CTNNB1, CTSH, CX3CL1, DAB2IP, …
GO:0000902	cell morphogenesis	2.5e-20	ABI1, ABL1, ACTN1, ACTN4, ADAM8, ADARB1, ADCY1, AFG3L2, AKAP2, AKIP1, AKR1B1, ALCAM, ANKRD27, ANTXR1, APBB2, APOA1, AR, ARAP1, ARC, ARHGAP18, ARHGAP35, ARHGAP44, ARHGEF2, ARTN, ASXL1, ATOH1, B4GALT6, BARHL2, BCL11B, BCL6, BCL9L, BDNF, BIN3, BMP7, BMPR1B, BOC, BRSK2, BRWD3, BTBD3, BVES, CACNA1A, CALR, CAMK2A, CAP1, CAP2, CAPRIN2, CARMIL1, CASS4, CCK, CD44, CDC42, CDC42EP2, CDC42EP3, CDC42EP4, CDH1…
GO:0000904	cell morphogenesis involved in differentiation	6.61e-16	ABI1, ABL1, ACTN1, ACTN4, ADARB1, ADCY1, AFG3L2, AKIP1, AKR1B1, ALCAM, ANKRD27, ANTXR1, APBB2, APOA1, AR, ARHGAP35, ARHGAP44, ARTN, ATOH1, B4GALT6, BARHL2, BCL11B, BDNF, BMP7, BMPR1B, BOC, BRSK2, BTBD3, BVES, CACNA1A, CALR, CAMK2A, CAPRIN2, CARMIL1, CASS4, CCK, CDC42, CDH11, CDH2, CDH4, CDHR1, CHL1, CHRNA7, CIB1, CLIC4, CNP, CNTN2, CNTN4, COCH, COL14A1, COL18A1, COL27A1, COL7A1, CORO1C, CREB1, CR…
GO:0001501	skeletal system development	4.42e-08	ABI1, ACAN, ACVR2A, ACVR2B, ADAMTS12, ADAMTS7, ALPL, ALX3, ANKRD11, ANXA6, ARID5B, ASH1L, ASXL1, AXIN2, BARX2, BBX, BCAN, BMI1, BMP1, BMP2, BMP4, BMP6, BMP7, BMPR1A, BMPR1B, CARM1, CBS, CCN1, CD44, CDX1, CHAD, CHADL, CHD7, CHST11, CHSY1, CLDN18, CNP, COCH, COL11A2, COL13A1, COL14A1, COL27A1, COL2A1, COL5A2, COL7A1, CSRNP1, CTNNB1, DCHS1, DEAF1, DLG1, DLX2, DMRT2, DSCAML1, EDN1, EP300, EYA1, FAM20…
GO:0001568	blood vessel development	6.08e-05	ABL1, ACVR2B, ACVRL1, ADAM12, ADAM8, ADAMTS6, ADAMTS9, ADGRA2, ADGRB1, ADGRB2, ADGRG1, ADM, AGGF1, AGO2, AKT3, ALDH1A2, AMOTL2, ANGPT4, ANKRD17, ANPEP, ANTXR1, AP2B1, APOE, AQP1, ARID1A, ASB4, ATF2, B4GALT1, BMP4, BMP7, BMPER, BMPR1A, BRCA1, C5, CALCRL, CARD10, CCBE1, CCM2, CCN1, CDH13, CDH2, CDH5, CDX2, CHD7, CIB1, CLEC14A, CLIC4, COL18A1, COL27A1, COL4A2, COL5A1, CPLANE1, CREB3L1, CRKL, CTNNB1,…
GO:0001654	eye development	0.00035	ABCB5, ACHE, ACVR2B, ACVRL1, ADAMTS18, AGTPBP1, AHI1, ALDH1A2, ALDH1A3, AQP1, AQP5, ARHGAP35, ARID1A, ATF6, B9D1, BBS4, BCAR3, BCL11B, BFSP1, BMP4, BMP6, BMP7, BMPR1B, CACNA1C, CDKN1B, CELF4, CHD7, CHRDL1, CLIC4, COL5A1, COL5A2, COL8A1, CPAMD8, CRB1, CRYBA2, CTNNB1, DLG1, DLL1, DLL4, DLX2, DSCAM, EGFR, EPHB1, EPHB2, FAT1, FBN1, FJX1, FKBP8, FOXC2, FOXF2, FOXL2, FREM2, FRS2, FSCN2, FZD5, FZR1, GAT…
GO:0001655	urogenital system development	0.00372	ACE, ACVR2B, ADAMTS16, AHI1, AKR1B1, ALDH1A2, AMH, AQP1, AQP2, AR, ARG2, ARID5B, BAG6, BCL2L11, BMP2, BMP4, BMP6, BMP7, BMPER, CDKN1B, CENPF, CEP55, COL4A4, CPLANE1, CRKL, CTNNB1, CTNNBIP1, CTSH, DCHS1, DLG1, DLG5, DLL1, EFNB2, EMX2, EPCAM, EPHA4, EPHB2, EPHB3, ESR1, EYA1, FEM1B, FGFR1, FLCN, FOXA1, FOXB1, FOXC2, FOXD1, FOXF1, FOXJ1, FRS2, GATA2, GATA3, GCNT1, GCNT4, GDF11, GDNF, GLI2, GLI3, GLIS…
GO:0001667	ameboidal-type cell migration	2.93e-05	ABL1, ACVR1B, ACVR1C, ACVRL1, ADAMTS9, ADGRA2, ADGRB1, AGO2, AKT3, AMOTL2, ANGPT4, ANXA6, APOA1, APOE, APPL1, APPL2, ARID5B, ARSB, ATOH8, ATP5F1A, BCAR1, BCAS3, BMP4, BMP7, BMPER, CALR, CAP1, CAPN7, CARD10, CCBE1, CDH13, CIB1, CLASP1, CLEC14A, CORO1C, CRB2, CTSH, DAB2IP, DLL4, DMTN, DOCK5, DPP4, DUSP10, EDN3, EFNB2, EMP2, EPB41L4B, EPB41L5, EPHB4, ETS1, EVL, FBXW7, FER, FGF18, FGF19, FGF4, FGFR1,…
GO:0001704	formation of primary germ layer	0.000294	ARID1A, ATOH8, BMP4, BMP7, BMPR1A, CDC73, COL12A1, COL4A2, COL5A1, COL5A2, COL8A1, CRB2, CTNNB1, CTR9, EOMES, EPB41L5, ETS2, EXOC4, EXT2, EYA1, FGFR1, FN1, FOXC2, FOXF1, GATA6, HAND1, HNF1B, INHBA, ITGA3, ITGA4, ITGA5, ITGA7, ITGA8, ITGAV, ITGB1, ITGB2, ITGB5, KDM6B, LAMA3, LAMB1, LAMB3, LEF1, LHX1, MESP1, MESP2, MIXL1, MMP14, MMP15, MMP2, NF2, NODAL, NOG, NR4A3, POFUT2, PRKAR1A, RTF1, SETD2, SFR…
GO:0001706	endoderm formation	0.00798	CDC73, COL12A1, COL4A2, COL5A1, COL5A2, COL8A1, CTNNB1, CTR9, EOMES, FN1, GATA6, HNF1B, INHBA, ITGA4, ITGA5, ITGA7, ITGAV, ITGB2, ITGB5, LAMA3, LAMB1, LAMB3, LHX1, MESP1, MIXL1, MMP14, MMP15, MMP2, NODAL, NOG, RTF1, SETD2, SOX17, SOX2
GO:0001708	cell fate specification	0.00499	AKR1B1, APC, APC2, AR, ASCL1, ATOH1, BMPR1A, CTNNB1, DBX1, DLL1, DMRTA2, EHMT2, EOMES, EVX1, EYA1, FEV, FGFR1, FKBP8, FOXA1, GLI2, GLI3, HNF1B, HOXC10, HOXD10, IHH, ISL1, ISL2, ITGB1, LBX1, MESP1, MNX1, MYT1L, NKX2-2, NKX6-1, NKX6-2, NODAL, OLIG2, OLIG3, PAX6, POU4F1, PRDM14, PTCH1, RBPJ, SFRP2, SHH, SIX1, SIX2, SMO, SOX1, SOX17, SOX2, SOX6, SUFU, TLX3
GO:0001819	positive regulation of cytokine production	0.00011	ABL1, ADAM8, ADORA2B, ADRA2A, AFAP1L2, ANKRD17, APPL1, ARFGEF2, ARHGEF2, ARNT, ATF2, BCL3, BRCA1, C5, CADM1, CCM2L, CD276, CD6, CD74, CEBPB, CEBPG, CSF1R, CX3CL1, DDX1, DDX60, DHX33, DRD2, EGR1, EIF2AK3, EPHB3, EREG, F2R, FCN1, FFAR2, FURIN, FZD5, GATA3, GSDMD, HEG1, HIF1A, HK1, HMGB2, HRAS, HSPB1, HYAL2, IL17RA, IL1B, IL1R1, IL1RAP, IL27RA, IL33, IL4R, IL6R, IL7, INAVA, IRF1, IRF3, IRF4, IRF8, I…
GO:0001822	kidney development	0.046	ACE, ACVR2B, ADAMTS16, AHI1, AQP1, AQP2, ARG2, ARID5B, BAG6, BCL2L11, BMP2, BMP4, BMP6, BMP7, BMPER, CENPF, COL4A4, CPLANE1, CTNNB1, CTNNBIP1, CTSH, DCHS1, DLG1, DLG5, DLL1, EFNB2, EPCAM, EPHA4, EYA1, FGFR1, FLCN, FOXC2, FOXD1, FOXJ1, GATA3, GCNT1, GCNT4, GDF11, GDNF, GLI2, GLI3, GLIS2, GPC3, GREB1L, GZF1, HNF1B, HOXC11, HS2ST1, IFT88, IRX1, IRX2, IRX3, ITGA3, ITGA8, JMJD6, KANK2, KIF26B, KIRREL3…
GO:0001933	negative regulation of protein phosphorylation	0.0102	ABL1, ADARB1, AIDA, APC, APOE, ARRB2, ASH1L, BDKRB2, BMP4, BMP7, C1QL4, CBL, CBLC, CDK5RAP1, CDKN1B, CDKN2B, CDKN2C, CDKN2D, CHMP6, CHRNA7, CIB1, COL14A1, CORO1C, CRKL, CTDSP1, CTDSP2, DAB2IP, DACT1, DAG1, DBNDD2, DLG1, DMD, DMTN, DNAJC3, DTNBP1, DUSP1, DUSP10, DUSP16, DUSP2, DUSP4, DUSP6, DUSP7, DUSP8, EMILIN1, ENG, ENPP1, EPHA1, EPHB2, ERRFI1, EZR, FABP4, FAM129A, FBLN1, FBXO7, FGFR1OP, FKBP8, …
GO:0001944	vasculature development	3.25e-05	ABL1, ACVR2B, ACVRL1, ADAM12, ADAM8, ADAMTS6, ADAMTS9, ADGRA2, ADGRB1, ADGRB2, ADGRG1, ADM, AGGF1, AGO2, AKT3, ALDH1A2, AMOTL2, ANGPT4, ANKRD17, ANPEP, ANTXR1, AP2B1, APOE, AQP1, ARID1A, ASB4, ATF2, B4GALT1, B9D1, BMP4, BMP7, BMPER, BMPR1A, BRCA1, C5, CALCRL, CARD10, CCBE1, CCM2, CCN1, CDH13, CDH2, CDH5, CDX2, CHD7, CIB1, CLEC14A, CLIC4, COL18A1, COL27A1, COL4A2, COL5A1, CPLANE1, CREB3L1, CRKL, C…
GO:0002009	morphogenesis of an epithelium	0.00773	ABL1, ACVRL1, ADAMTS12, ADAMTS16, ADM, AHI1, AIRE, AJAP1, AJUBA, AKR1B1, ALDH1A2, ALDH1A3, ANKRD6, APAF1, AR, ARHGAP12, ARHGAP35, ARID1A, ASTN2, BBS4, BMP2, BMP4, BMP7, BRSK2, BTRC, C2CD3, CAMSAP3, CARMIL2, CCDC40, CCM2, CCN1, CD151, CD44, CDC42, CLASP1, CLIC4, COL5A1, CPLANE1, CSF1, CTNNB1, CTNNBIP1, CTSH, CTSZ, DAG1, DCHS1, DDR1, DEAF1, DLG1, DLG5, DLL1, DLL4, DNAAF1, DVL3, EDN1, EFNB2, EGFR, E…
GO:0002062	chondrocyte differentiation	0.00392	ACAN, ADAMTS12, ADAMTS7, ANXA6, AXIN2, BMP2, BMP4, BMPR1A, BMPR1B, CHADL, CHST11, CHSY1, CNP, COCH, COL11A2, COL14A1, COL27A1, COL2A1, COL7A1, CTNNB1, FGF18, FGFR1, GDF6, GLG1, GLI2, GLI3, IFT80, IHH, ITGB7, LNPK, LOXL2, MAF, MAPK14, MATN2, MATN3, MATN4, MEF2D, MEX3C, NFIB, NPPC, OSR1, PTH1R, PTHLH, RARG, RFLNB, RUNX2, SCIN, SFRP2, SHOX2, SIX2, SMAD3, SMPD3, SNAI2, SOX6, SULF1, SULF2, TGFB1, TGFB…
GO:0002250	adaptive immune response	0.0182	ADCY7, AICDA, AIRE, ALOX15, ATAD5, BATF, BCL3, BCL6, BTK, C1QA, C1R, C1S, C2, C4A, C5, CD247, CD3D, CD74, CD81, CLCF1, CTSH, DENND1B, DLG1, DUSP10, EMP2, EPHB3, FCER2, FGA, FOXJ1, FYN, FZD5, GATA3, GPR183, HFE, HLX, HRAS, IFN-ALPHA-4, IL18BP, IL1B, IL1R1, IL27RA, IL4R, IL6R, INPP5D, IRF4, ITK, JAK2, KLHL6, LEF1, LOC100153163, LOC100513601, LOC100521998, LOC100523213, LOC100525346, LOC102160313, M…
GO:0002286	T cell activation involved in immune response	0.0279	APBB1IP, BATF, BCL3, BCL6, EOMES, FOXP1, GATA3, GPR183, HLX, IFN-ALPHA-4, IRF4, LEF1, NLRP3, PRKCZ, PTGER4, RARA, RC3H2, RORA, SHB, SMAD7, SOCS5, STAT3, ZBTB7B, ZC3H12A, ZNF397
GO:0002323	natural killer cell activation involved in immune response	0.0296	AP1G1, IFN-ALPHA-4, UNC13D
GO:0002374	cytokine secretion involved in immune response	0.0193	APOA1, ATG5, HK1, MAPK14, NLRP3, NOD2
GO:0002437	inflammatory response to antigenic stimulus	0.000711	CD6, GPX1, HMGB2, RBPJ, SELENOS, ZNF397, ZP3
GO:0002544	chronic inflammatory response	0.0382	ADORA2B, THBS1, TNFAIP3, UNC13D
GO:0002694	regulation of leukocyte activation	0.025	ABL1, ABR, ADAM8, ADORA2A, ADORA2B, AP1G1, AP3B1, ARG2, ATAD5, BCL6, BCR, BMI1, BMP4, BPI, BST1, BTK, CD27, CD276, CD5, CD6, CD74, CD80, CD81, CEBPA, CEBPB, CLCF1, CTNNB1, DLG1, DLG5, DOCK8, DPP4, DTX1, DUSP10, EFNB2, EPHB3, FANCA, FBXO7, FER, FLOT2, FOXF1, FOXJ1, GAS6, GATA3, GLI3, GPAM, GPER1, GPR183, GSN, HFE, HLX, IHH, IKZF3, IL27RA, IL33, IL4R, IL6R, IL7, INPP5D, IRF1, ITCH, ITGB2, ITPKB, JA…
GO:0002696	positive regulation of leukocyte activation	0.00513	ADAM8, ADORA2B, AP1G1, AP3B1, ATAD5, BCL6, BMI1, BST1, CD27, CD276, CD5, CD6, CD74, CD80, CD81, CEBPA, CLCF1, DOCK8, DPP4, DUSP10, EFNB2, EPHB3, FLOT2, GAS6, GATA3, GLI3, GPAM, GPR183, HLX, IHH, IL33, IL4R, IL6R, IL7, INPP5D, ITGB2, ITPKB, JAK3, LEP, LOC100523213, LOC102160313, LOC102161654, MIF, MMP14, MSH2, NFATC2, NLRP3, NOD2, NR4A3, NSD2, PNP, PRKCQ, PRKCZ, RARA, RASAL3, RHOA, SHB, SHH, SHLD1…
GO:0002697	regulation of immune effector process	1.96e-05	ABR, ADORA2B, ANKRD17, AP1G1, APOA1, APPL1, APPL2, ARRB2, ATAD5, ATG5, BCL6, BCR, CADM1, CD59, CD74, CLCF1, DDX1, DDX60, DNASE1, DTX3L, DUSP10, ELMOD2, FCER2, FER, FFAR2, FOXF1, FOXJ1, FOXP1, FZD5, GATA3, HFE, HK1, HLX, IFNLR1, IL1B, IL1R1, IL27RA, ITCH, ITGB2, LAG3, LEP, LOC100153163, LOC100513601, LOC100521998, LOC100525346, LYN, MAP3K7, MAPK14, MIF, MSH2, MUL1, NLRP3, NLRX1, NOP53, NPLOC4, NR4…
GO:0002699	positive regulation of immune effector process	0.0117	ADORA2B, ANKRD17, AP1G1, APPL2, ATAD5, CADM1, CD74, CLCF1, DDX1, DDX60, FCER2, FER, FFAR2, FOXF1, FOXP1, FZD5, GATA3, HK1, HLX, IL1B, IL1R1, ITGB2, LAG3, LOC100153163, LOC100513601, LOC100521998, LOC100525346, LYN, MAP3K7, MAPK14, MIF, MSH2, NLRP3, NR4A3, NSD2, P2RX7, PDPK1, PRKCZ, PUM1, PUM2, RARA, SEMA7A, SHB, SHLD1, SOCS5, SPON2, STX7, SYK, TAP2, TFRC, TGFB1, TLR9, TNFRSF4, TRIM15, TRIM52, UNC…
GO:0002700	regulation of production of molecular mediator of immune response	0.00018	APOA1, ATAD5, ATG5, BCL6, CD74, CLCF1, DDX1, FFAR2, FOXP1, FZD5, GATA3, HFE, HK1, IL1B, IL1R1, IL27RA, MAP3K7, MAPK14, MIF, MSH2, NLRP3, NR4A3, NSD2, PARP3, PKN1, PRKCZ, SEMA7A, SHLD1, SMAD7, SPON2, TFRC, TGFB1, TGFB2, THOC1, TLR9, TNFRSF4, TRIL, TRPM4, UNG
GO:0002701	negative regulation of production of molecular mediator of immune response	0.0347	APOA1, BCL6, HFE, PARP3, SMAD7, TGFB1, TGFB2, THOC1
GO:0002719	negative regulation of cytokine production involved in immune response	0.0499	APOA1, BCL6, HFE, SMAD7, TGFB1, TGFB2
GO:0002739	regulation of cytokine secretion involved in immune response	0.014	APOA1, ATG5, HK1, MAPK14
GO:0002861	regulation of inflammatory response to antigenic stimulus	0.000238	GPX1, SELENOS, ZP3
GO:0002902	regulation of B cell apoptotic process	0.0167	CD74, CRYBG1, FNIP1, LYN, MIF
GO:0003002	regionalization	4.51e-05	ABI1, ACVR2A, ACVR2B, ADGRG1, AHI1, AIDA, AKR1B1, ALDH1A2, AR, ARC, ASCL1, AXIN2, BARX1, BHLHE41, BMI1, BMP2, BMP4, BMPR1A, BMPR1B, BPTF, CDX1, CDX2, CHSY1, CRB2, CRKL, CTNNB1, CTNNBIP1, DBX1, DISP1, DLL1, DLX2, DMRT2, DMRTA2, DNAAF1, DPCD, EDN1, EGR2, EMX1, EMX2, EOMES, EP300, EPB41L5, ETS2, EVX1, FEZF1, FEZF2, FGFR1, FKBP8, FOXA1, FOXB1, FOXC2, FOXD1, FOXF1, FOXJ1, FRS2, FZD5, GBX2, GDF11, GDF3…
GO:0003279	cardiac septum development	0.0342	ADAMTS6, ANK2, AP2B1, BMP4, BMP7, BMPR1A, CCN1, CHD7, CPLANE1, DNAH11, DNM2, ENG, FGFRL1, FRS2, FZD1, GATA3, GATA4, GATA6, HAND1, HEG1, HEY1, ISL1, LRP2, LTBP1, LUZP1, MAML1, MATR3, NDST1, NKX2-5, NOG, NPRL3, NRP1, NRP2, NSD2, PARVA, PCSK5, PLXND1, PRDM1, PROX1, PTK7, RARA, RBM15, RBPJ, SALL4, SAV1, SEMA3C, SLIT3, SMAD4, SMAD6, SMAD7, SMO, SNX17, SOX11, SUFU, TBX2, TBX3, TGFBR1, TGFBR2, TRIP11, W…
GO:0006351	transcription, DNA-templated	2.61e-05	AATF, ABHD14B, ABL1, ABLIM2, ABLIM3, ACTR2, ACVR1B, ACVR2A, ACVR2B, ACVRL1, ADAM8, ADCY1, ADCY8, ADIRF, AEBP2, AFAP1L2, AFF1, AFF2, AFF4, AGAP2, AGO2, AHCTF1, AHI1, AHR, AHRR, AICDA, AIRE, AJUBA, AKAP8L, AKNA, AKR1B1, ALX3, ANXA4, APBB1, APBB2, APOE, AR, ARF4, ARHGAP35, ARHGEF10L, ARHGEF2, ARHGEF5, ARID1A, ARID3A, ARID4A, ARID5A, ARID5B, ARNT, ARNT2, ARNTL, ARRB1, ARRB2, ASCC1, ASCL1, ASCL2, ASH1…
GO:0006355	regulation of transcription, DNA-templated	9.95e-07	AATF, ABHD14B, ABL1, ABLIM3, ACTR2, ACVR1B, ACVR2A, ACVR2B, ACVRL1, ADAM8, ADCY1, ADCY8, ADIRF, AEBP2, AFAP1L2, AFF1, AFF2, AFF4, AGAP2, AGO2, AHCTF1, AHI1, AHR, AHRR, AICDA, AIRE, AJUBA, AKAP8L, AKNA, AKR1B1, ALX3, ANXA4, APBB1, APBB2, APOE, AR, ARF4, ARHGAP35, ARHGEF10L, ARHGEF2, ARHGEF5, ARID1A, ARID3A, ARID4A, ARID5A, ARID5B, ARNT, ARNT2, ARNTL, ARRB1, ARRB2, ASCC1, ASCL1, ASCL2, ASH1L, ASXL1…
GO:0006357	regulation of transcription by RNA polymerase II	1.06e-06	AATF, ABHD14B, ABL1, ABLIM3, ACTR2, ACVR2A, ACVR2B, ACVRL1, ADIRF, AEBP2, AGAP2, AGO2, AHI1, AHR, AIRE, AJUBA, AKAP8L, AKNA, AKR1B1, ANXA4, APBB1, AR, ARF4, ARHGAP35, ARHGEF10L, ARHGEF2, ARID1A, ARID3A, ARID4A, ARID5A, ARID5B, ARNT, ARNT2, ARNTL, ARRB1, ASCL1, ASCL2, ASH1L, ASXL1, ASXL2, ATAD2, ATAD2B, ATF1, ATF2, ATF6, ATF6B, ATF7IP, ATN1, ATOH1, ATOH8, ATP2B4, ATRX, ATXN1, ATXN7, BAG3, BARHL1, …
GO:0006366	transcription by RNA polymerase II	1.6e-05	AATF, ABHD14B, ABL1, ABLIM3, ACTR2, ACVR2A, ACVR2B, ACVRL1, ADIRF, AEBP2, AGAP2, AGO2, AHI1, AHR, AIRE, AJUBA, AKAP8L, AKNA, AKR1B1, ANXA4, APBB1, AR, ARF4, ARHGAP35, ARHGEF10L, ARHGEF2, ARID1A, ARID3A, ARID4A, ARID5A, ARID5B, ARNT, ARNT2, ARNTL, ARRB1, ARRB2, ASCL1, ASCL2, ASH1L, ASXL1, ASXL2, ATAD2, ATAD2B, ATF1, ATF2, ATF6, ATF6B, ATF7IP, ATN1, ATOH1, ATOH8, ATP2B4, ATRX, ATXN1, ATXN7, BAG3, B…
GO:0006412	translation	0.00936	AARS2, AARSD1, AGO2, AIRE, BARHL2, BCL3, BOLL, CALR, CARS, CARS2, CDKAL1, CIRBP, CNOT1, CNOT2, CNOT3, CNOT6L, CPEB1, CPEB2, CPEB3, CTIF, DALRD3, DAPK1, DHX33, DNAJC1, DNAJC3, DPH6, EARS2, EEF1A1, EEF1A2, EEF1B2, EEFSEC, EIF2AK2, EIF2AK3, EIF2AK4, EIF2B2, EIF2B3, EIF2B5, EIF2D, EIF3A, EIF3D, EIF3F, EIF3J, EIF3L, EIF4E, EIF4EBP1, EIF4EBP2, EIF4EBP3, EIF4ENIF1, EIF4G2, EIF5A, EIF5B, EIF6, ENC1, ETF1…
GO:0006464	cellular protein modification process	9.11e-09	AAK1, AATK, ABHD12, ABHD17A, ABHD17B, ABI1, ABI2, ABL1, ABRAXAS2, ACE, ACVR1B, ACVR1C, ACVR2A, ACVR2B, ACVRL1, ADAM17, ADAM8, ADARB1, ADCK1, ADGRB1, ADPRH, ADPRHL1, ADRA1A, ADRA1B, ADRA2A, ADRA2B, ADRB3, AFAP1L2, AGBL5, AGTPBP1, AIDA, AJUBA, AKAP13, AKAP8L, AKAP9, AKR1B1, AKT2, AKT3, AKTIP, ALG1, ALG11, ALG12, ALG2, ALG6, ALG8, ALK, ALKAL1, ALKAL2, ALOX15, ALPK3, AMBP, AMFR, ANAPC1, ANAPC7, ANGPT…
GO:0006468	protein phosphorylation	1.1e-05	AAK1, AATK, ABI1, ABI2, ABL1, ACE, ACVR1B, ACVR1C, ACVR2A, ACVR2B, ACVRL1, ADAM17, ADAM8, ADARB1, ADCK1, ADRA1A, ADRA1B, ADRA2A, ADRA2B, ADRB3, AFAP1L2, AIDA, AJUBA, AKAP13, AKAP8L, AKAP9, AKR1B1, AKT2, AKT3, AKTIP, ALK, ALKAL1, ALKAL2, ALOX15, ALPK3, ANGPT4, ANKRD54, ANKRD6, APC, APOA1, APOE, AR, ARHGEF2, ARHGEF5, ARRB1, ARRB2, ASH1L, ATP2B4, ATR, AURKC, AVP, AVPI1, AXIN1, AXIN2, BCAR3, BCR, BDK…
GO:0006793	phosphorus metabolic process	3.44e-06	AAK1, AATK, ABHD12, ABHD3, ABHD5, ABHD6, ABI1, ABI2, ABL1, ACACA, ACAT1, ACE, ACOT6, ACOT7, ACOT8, ACOT9, ACP7, ACSM4, ACSS1, ACVR1B, ACVR1C, ACVR2A, ACVR2B, ACVRL1, ADAM17, ADAM8, ADARB1, ADCK1, ADCY1, ADCY10, ADCY2, ADCY3, ADCY5, ADCY6, ADCY7, ADCY8, ADCY9, ADK, ADORA2B, ADRA1A, ADRA1B, ADRA2A, ADRA2B, ADRB3, ADSL, AFAP1L2, AFG1L, AGPAT4, AGPAT5, AIDA, AJUBA, AK1, AK4, AK5, AK8, AKAP13, AKAP8L,…
GO:0006796	phosphate-containing compound metabolic process	2.68e-06	AAK1, AATK, ABHD12, ABHD3, ABHD5, ABHD6, ABI1, ABI2, ABL1, ACACA, ACAT1, ACE, ACOT6, ACOT7, ACOT8, ACOT9, ACP7, ACSM4, ACSS1, ACVR1B, ACVR1C, ACVR2A, ACVR2B, ACVRL1, ADAM17, ADAM8, ADARB1, ADCK1, ADCY1, ADCY10, ADCY2, ADCY3, ADCY5, ADCY6, ADCY7, ADCY8, ADCY9, ADK, ADORA2B, ADRA1A, ADRA1B, ADRA2A, ADRA2B, ADRB3, ADSL, AFAP1L2, AFG1L, AGPAT4, AGPAT5, AIDA, AJUBA, AK1, AK4, AK5, AK8, AKAP13, AKAP8L,…
GO:0006810	transport	5.22e-05	AAK1, ABCA3, ABCA4, ABCA5, ABCA6, ABCB10, ABCB11, ABCB4, ABCB5, ABCB6, ABCB7, ABCB8, ABCB9, ABCC1, ABCC10, ABCC2, ABCC3, ABCC4, ABCC5, ABCC8, ABCC9, ABCD3, ABCG2, ABL1, ABR, ACE, ACHE, ACTG1, ACTN4, ACTR2, ACVR1C, ACVR2B, ADCY1, ADCY5, ADCY8, ADGB, ADGRB1, ADM, ADORA1, ADORA2B, ADPRH, ADRA2A, AFG3L2, AFTPH, AGXT, AHI1, AHNAK, AKAP12, AKAP6, AKAP8L, AKAP9, AKT2, AKTIP, ALKBH5, ALMS1, ALOX15, AMPH,…
GO:0006897	endocytosis	0.000217	AAK1, ABL1, ABR, ACHE, ACTG1, ACTN4, ADGRB1, ADM, AHI1, ALOX15, AMPH, ANKFY1, ANKRD13B, ANKRD13D, ANXA11, AP2A1, AP2A2, AP2B1, APOA1, APOBR, APOC3, APOE, APPL1, APPL2, ARC, ARFGAP1, ARHGAP12, ARRB1, ARRB2, ATG3, ATG5, ATP6V1H, ATP9B, ATXN2, BCL2L1, BCR, BECN1, BICD1, BIN1, BIN3, BTBD9, C2, CACNG2, CALCRL, CALR, CALY, CAMK1D, CANX, CAP1, CARMIL1, CBL, CD151, CD163L1, CD5, CD6, CD63, CD81, CD9, CDC…
GO:0006952	defense response	3.9e-07	ABCC9, ABR, ACER3, ACTG1, ACTR2, ADAM15, ADAM8, ADAMTS12, ADAMTS5, ADCY1, ADCY7, ADCY8, ADGRB1, ADORA1, ADORA2A, ADORA2B, AFAP1L2, AGBL5, AICDA, ALOX5, ALPL, ANKHD1, ANKRD17, AOAH, AP1G1, APOA1, APOE, APPL1, APPL2, ARG2, ARHGEF2, ARRB2, ASH1L, ASIC1, ASIC4, ATG16L1, ATG7, B4GALT1, BATF, BCL3, BCL6, BCR, BECN1, BMP2, BMP6, BMPR1B, BNIP3, BPI, BPIFB1, BPIFB3, BST1, C1QA, C2H19orf66, C5, CADM1, CD20…
GO:0006954	inflammatory response	2.83e-05	ABR, ACER3, ADAM8, ADAMTS12, ADCY1, ADCY7, ADCY8, ADORA1, ADORA2A, ADORA2B, AFAP1L2, ALOX5, AOAH, APOA1, APOE, APPL1, APPL2, ASH1L, B4GALT1, BCL6, BCR, BMP2, BMP6, BMPR1B, BST1, C5, CD44, CD59, CD6, CD74, CEBPA, CEBPB, CHRNA7, CLOCK, CSF1, CTNNBIP1, CX3CL1, DNASE1, DUOXA2, DUSP10, ESR1, ETS1, F2R, FABP4, FANCA, FFAR2, FNDC4, FOXF1, GATA3, GGT1, GPER1, GPX1, HIF1A, HMGB2, HYAL1, HYAL2, HYAL3, IL17…
GO:0006959	humoral immune response	1.16e-05	AIRE, ALPL, BCL3, BMI1, C1QA, C1R, C1S, C2, C4A, C5, C8A, CD59, CD81, COLEC11, FCER2, FCN2, FOXJ1, GATA3, GPR183, HRG, IFN-ALPHA-4, LOC100523213, LOC100624628, LOC102160313, LTF, NPY, PLA2G6, PR39, RBPJ, RGCC, RPL30, SERPING1, SPNS2, SPON2, SUSD4, TFEB, TNFRSF21, ZP3
GO:0006996	organelle organization	6.34e-09	AARS2, ABCD3, ABI1, ABI2, ABL1, ABLIM1, ABLIM2, ABLIM3, ABR, ABRAXAS2, ACIN1, ACOT8, ACTA1, ACTG1, ACTL6B, ACTN1, ACTN4, ACTR2, ACTR3, ACTR3B, ACTR8, ADD3, ADGRG6, AFAP1, AFF2, AFG1L, AFG3L2, AGTPBP1, AHCTF1, AHI1, AICDA, AIFM2, AJUBA, AKAP8L, AKAP9, AKT2, AKT3, AKTIP, ALMS1, ALOX15, ALS2CL, AMBRA1, AMOTL2, ANAPC1, ANAPC15, ANKFY1, ANKRD27, ANKRD53, ANTXR1, ANXA8, AP3B1, APC, APC2, APOA1, AQP1, A…
GO:0007010	cytoskeleton organization	3.7e-12	ABI1, ABI2, ABL1, ABLIM1, ABLIM2, ABLIM3, ABR, ABRAXAS2, ACTA1, ACTG1, ACTN1, ACTN4, ACTR2, ACTR3, ACTR3B, ADD3, AFAP1, AJUBA, AKAP9, ALMS1, ALOX15, AMOTL2, ANKRD53, ANTXR1, APC, APC2, APOA1, AQP1, ARAP1, ARC, ARFGEF1, ARHGAP10, ARHGAP12, ARHGAP18, ARHGAP35, ARHGAP44, ARHGEF10, ARHGEF10L, ARHGEF17, ARHGEF2, ARHGEF5, ARMC4, ARPC1B, ARPC4, ARPIN, ARRB1, ASAP3, ATP2C1, ATRX, AUNIP, AURKC, BAIAP2, BA…
GO:0007030	Golgi organization	0.0405	AKAP9, ARFGEF1, ARHGAP21, ARHGEF7, ATL2, ATL3, ATP8B1, ATP8B3, ATP8B4, BCAS3, BHLHA15, BLZF1, CAMSAP2, CAMSAP3, CLASP1, COG2, CSNK1A1, CSNK1D, EHD3, FBXW8, FHDC1, GAK, GBF1, GOLGA5, GOLPH3L, GORASP1, GORASP2, HTT, KIFC3, LMAN2, LOC100513346, LOC100524609, LOC100624559, LRRK2, NSFL1C, OBSL1, OPTN, PI4K2A, PI4K2B, PLEKHM2, PLK3, RAB30, RAB33B, RAB43, RBSN, RINT1, SEC23A, SPTBN5, STK25, STX16, STX6,…
GO:0007165	signal transduction	2.75e-07	AAK1, ABHD2, ABHD6, ABL1, ABR, ACTN4, ACVR1B, ACVR1C, ACVR2A, ACVR2B, ACVRL1, ADA2, ADAM15, ADAM17, ADAM8, ADAMTS12, ADAMTS20, ADAMTS3, ADAMTSL2, ADCY1, ADCY10, ADCY2, ADCY3, ADCY5, ADCY6, ADCY7, ADCY8, ADCY9, ADCYAP1R1, ADGB, ADGRA1, ADGRA2, ADGRA3, ADGRB1, ADGRB2, ADGRD1, ADGRD2, ADGRE5, ADGRF2, ADGRF5, ADGRG1, ADGRG6, ADGRL1, ADGRL2, ADGRL4, ADM, ADM5, ADORA1, ADORA2A, ADORA2B, ADRA1A, ADRA1B,…
GO:0007166	cell surface receptor signaling pathway	0.00192	AAK1, ABL1, ACTN4, ACVR1B, ACVR1C, ACVR2A, ACVR2B, ACVRL1, ADAM15, ADAM17, ADAMTS12, ADAMTS3, ADAMTSL2, ADCY5, ADCYAP1R1, ADGRA1, ADGRA2, ADGRA3, ADGRB1, ADGRB2, ADGRD1, ADGRD2, ADGRE5, ADGRF2, ADGRF5, ADGRG1, ADGRG6, ADGRL1, ADGRL2, ADGRL4, ADORA1, ADORA2A, ADORA2B, ADRA2A, AFAP1L2, AGXT, AHI1, AKR1B1, AKT2, ALK, ANGPT4, ANKRD6, ANKS1A, ANXA4, APC, APC2, APOA1, APOE, APPL1, APPL2, AR, ARHGDIA, A…
GO:0007167	enzyme linked receptor protein signaling pathway	0.000117	ABL1, ACVR1B, ACVR1C, ACVR2A, ACVR2B, ACVRL1, ADAMTS12, ADAMTS3, ADAMTSL2, ADGRA2, ADRA2A, AFAP1L2, AHI1, AKR1B1, AKT2, ALK, ANGPT4, ANKS1A, APC, APPL1, APPL2, AR, ARHGEF2, ARID5B, ARRB2, ATOH8, ATXN7, BAIAP2L1, BCAR1, BCL9L, BDNF, BMP2, BMP3, BMP4, BMP6, BMP7, BMP8B, BMPER, BMPR1A, BMPR1B, BTBD11, BTC, CBL, CBLC, CCN1, CD63, CDH13, CDH3, CDKN2B, CHMP6, CHRDL1, CHST11, CIDEA, CLNK, CNP, COL4A2, C…
GO:0007169	transmembrane receptor protein tyrosine kinase signaling pathway	0.00159	ABL1, ADAMTS12, ADAMTS3, ADGRA2, ADRA2A, AFAP1L2, AHI1, AKR1B1, AKT2, ALK, ANGPT4, ANKS1A, APC, APPL1, AR, ARHGEF2, ARID5B, ATXN7, BAIAP2L1, BCAR1, BDNF, BMP2, BTC, CBL, CBLC, CD63, CDH13, CDH3, CHMP6, CLNK, COL4A2, CPNE3, CREB3L1, CRK, CRKL, CSF1, CSF1R, CSPG4, CSRNP1, CTNNB1, CYFIP2, DAB2IP, DDR1, DLL1, DOK1, DOK4, DSTYK, EFNA3, EFNA4, EFNA5, EFNB2, EGFR, EIF4EBP1, EIF4EBP2, EMILIN1, ENPP1, EPH…
GO:0007186	G protein-coupled receptor signaling pathway	0	ABHD6, ADCY1, ADCY2, ADCY3, ADCY5, ADCY6, ADCY7, ADCY9, ADCYAP1R1, ADGRA1, ADGRA2, ADGRA3, ADGRB1, ADGRB2, ADGRD1, ADGRD2, ADGRE5, ADGRF2, ADGRF5, ADGRG1, ADGRG6, ADGRL1, ADGRL2, ADGRL4, ADM, ADM5, ADORA1, ADORA2A, ADORA2B, ADRA1A, ADRA1B, ADRA2A, ADRA2B, ADRB3, AGRN, AKAP12, ALK, APOA1, APOC3, APOE, ARHGEF12, ARRB1, ARRB2, ATP2B4, ATRNL1, AVPR1A, AVPR1B, BAIAP3, BCAR1, BDKRB2, BHLHA15, BICD1, CA…
GO:0007193	adenylate cyclase-inhibiting G protein-coupled receptor signaling pathway	0.00446	ADCY5, ADRA2A, AKAP12, DRD2, DRD4, EDN1, GABBR1, GNAI2, GNAI3, GPR176, GPR37L1, GRIK3, GRM4, GRM8, HTR1D, HTR1E, LOC100154782, MTNR1A, OPRD1, OPRK1, PALM, PDE2A, PSAP, PTGDR2, RLF
GO:0007259	JAK-STAT cascade	8.48e-05	AGAP2, BCL3, CLCF1, CRLF3, CSF1R, CTR9, DAB1, EPHB3, FER, FYN, GGNBP2, GHR, HGS, IFN-ALPHA-4, IL10RA, IL4R, IL6R, ISL1, JAK2, JAK3, KIT, LEP, LEPR, LEPROT, LIF, LOC102161030, LYN, NEUROD1, NF2, NLK, PARP14, PARP9, PIBF1, PKD1, PTK2B, PTK6, RET, SH2B2, SOCS1, SOCS5, STAT3, TNFRSF1A
GO:0007264	small GTPase mediated signal transduction	1.16e-05	ABL1, ABR, ADGB, ADGRG1, AKAP13, APOA1, APOC3, APOE, ARFGEF1, ARFGEF2, ARFGEF3, ARHGAP12, ARHGAP18, ARHGAP30, ARHGAP31, ARHGAP32, ARHGAP35, ARHGAP42, ARHGAP44, ARHGDIA, ARHGEF1, ARHGEF10, ARHGEF10L, ARHGEF12, ARHGEF16, ARHGEF17, ARHGEF18, ARHGEF2, ARHGEF25, ARHGEF28, ARHGEF3, ARHGEF33, ARHGEF37, ARHGEF39, ARHGEF4, ARHGEF40, ARHGEF5, ARHGEF7, ARRB1, BCAR3, BCL6, BCR, BNIP2, BRAP, CBL, CCDC125, CDC…
GO:0007265	Ras protein signal transduction	0.0041	ABL1, ABR, ADGB, ADGRG1, AKAP13, APOA1, APOC3, APOE, ARFGEF1, ARFGEF2, ARFGEF3, ARHGAP35, ARHGAP42, ARHGAP44, ARHGDIA, ARHGEF1, ARHGEF10, ARHGEF10L, ARHGEF12, ARHGEF16, ARHGEF17, ARHGEF18, ARHGEF2, ARHGEF25, ARHGEF28, ARHGEF3, ARHGEF33, ARHGEF37, ARHGEF39, ARHGEF4, ARHGEF40, ARHGEF5, ARHGEF7, ARRB1, BCL6, BCR, BRAP, CBL, CCDC125, CDC42, CDC42EP2, CDC42EP3, CDC42EP4, CDH13, CSF1, CUL3, CYTH1, CYTH…
GO:0007266	Rho protein signal transduction	0.00195	ABL1, ABR, ADGRG1, AKAP13, APOA1, APOC3, APOE, ARHGAP35, ARHGAP42, ARHGDIA, ARHGEF1, ARHGEF10, ARHGEF10L, ARHGEF12, ARHGEF16, ARHGEF17, ARHGEF18, ARHGEF2, ARHGEF25, ARHGEF28, ARHGEF3, ARHGEF33, ARHGEF37, ARHGEF39, ARHGEF4, ARHGEF40, ARHGEF5, ARHGEF7, ARRB1, BCL6, BCR, CCDC125, CDC42, CDC42EP2, CDC42EP3, CDC42EP4, CDH13, CUL3, DLC1, ECT2L, EPS8, EPS8L1, EPS8L2, F2R, FARP1, FARP2, FGD1, FGD3, FGD4,…
GO:0007267	cell-cell signaling	0.00302	ABHD6, ABL1, ABR, ACVR1C, ACVR2B, ADARB1, ADCY1, ADCY5, ADCY8, ADGRA2, ADGRB1, ADORA1, ADORA2A, ADORA2B, ADRA2A, AIMP1, AKAP12, AKAP7, AKAP9, ANK2, ANKRD6, ANO1, APBA1, APBA2, APC, APC2, APOE, AQP1, ARC, ARHGEF7, ARID1B, ARNTL, ARRB1, ARRB2, ASIC1, ATP2A2, ATP6V1C2, AXIN1, AXIN2, BAIAP3, BARX1, BCL9L, BCR, BDKRB2, BDNF, BHLHA15, BICC1, BIRC5, BMP2, BMP4, BRSK2, BTRC, CA7, CACNA1A, CACNA1C, CACNA1…
GO:0007268	chemical synaptic transmission	0.0217	ABHD6, ABL1, ABR, ADARB1, ADCY1, ADCY8, ADGRB1, ADORA1, ADORA2A, ADORA2B, AKAP12, AKAP7, AKAP9, APBA1, APBA2, APOE, ARC, ARID1B, ARRB2, ASIC1, ATP2A2, BAIAP3, BCR, BDKRB2, BDNF, CA7, CACNA1A, CACNA1D, CACNA1E, CACNA1G, CACNA2D2, CACNB1, CACNB2, CACNB4, CACNG4, CADPS, CADPS2, CAMK2A, CBLN1, CDC20, CDH11, CDH2, CDH8, CEL, CELF4, CEP89, CHAT, CHRNA10, CHRNA4, CHRNA5, CHRNA7, CHRNE, CHRNG, CLSTN2, CL…
GO:0007275	multicellular organism development	1.21e-26	A1CF, AATF, ABCB5, ABCB6, ABI1, ABL1, ABR, ACADM, ACAN, ACAP3, ACE, ACER3, ACHE, ACIN1, ACSL4, ACSL6, ACTA1, ACTL6B, ACTN1, ACVR1B, ACVR1C, ACVR2A, ACVR2B, ACVRL1, ADAM12, ADAM15, ADAM19, ADAM22, ADAM8, ADAMTS12, ADAMTS16, ADAMTS18, ADAMTS2, ADAMTS6, ADAMTS7, ADAMTS9, ADAMTSL2, ADARB1, ADCY1, ADGRA2, ADGRB1, ADGRB2, ADGRG1, ADGRG6, ADGRL1, ADGRL2, ADM, ADRA1A, ADRA2B, AFDN, AFG3L2, AGAP2, AGGF1, …
GO:0007389	pattern specification process	2.62e-06	ABI1, ACVR1B, ACVR1C, ACVR2A, ACVR2B, ACVRL1, ADGRG1, AHI1, AIDA, AKR1B1, ALDH1A2, ALX3, APC, APC2, AR, ARC, ARMC4, ASCL1, ASPH, AXIN2, BARX1, BHLHE41, BICC1, BMI1, BMP2, BMP4, BMP7, BMPR1A, BMPR1B, BPTF, C2CD3, CCDC40, CDX1, CDX2, CHSY1, CRB2, CRKL, CTNNB1, CTNNBIP1, DBX1, DCHS1, DISP1, DLL1, DLX2, DMRT2, DMRTA2, DNAAF1, DNAAF4, DNAH11, DPCD, EDN1, EGR2, EMX1, EMX2, ENG, EOMES, EP300, EPB41L5, E…
GO:0007399	nervous system development	4.71e-24	ABCB6, ABI1, ABL1, ABR, ACAN, ACAP3, ACER3, ACSL6, ACTL6B, ADAM22, ADARB1, ADCY1, ADGRA2, ADGRB1, ADGRB2, ADGRG1, ADGRG6, ADGRL1, ADGRL2, ADM, ADRA2B, AFDN, AFG3L2, AGRN, AGTPBP1, AHI1, AK8, AKT2, AKT3, ALCAM, ALDH1A2, ALDH1A3, ALDH3A2, ALDH5A1, ALK, ALKAL1, ALKAL2, AMBRA1, AMIGO2, ANKRD27, APAF1, APBB2, APOE, APPL2, AQP1, ARCN1, ARF4, ARHGAP35, ARHGAP44, ARHGEF10, ARHGEF2, ARID1A, ARID1B, ARNT2,…
GO:0007405	neuroblast proliferation	0.00762	ACSL6, ARHGEF2, ASCL1, CTNNA1, CTNNB1, DAGLA, DAGLB, DCT, DISC1, DMRTA2, DOCK7, DRD2, EML1, FGFR1, FRS2, FZD3, GLI3, HIF1A, ID4, KCNA1, LEF1, LRRK2, NDE1, NEUROD4, NF1, NUMB, PAFAH1B1, PAX6, PLXNB2, RACGAP1, SHH, SIX3, SMO, SOX10, VAX1, ZNF335
GO:0007409	axonogenesis	1.93e-08	ABL1, ADARB1, ADCY1, AFG3L2, ALCAM, APBB2, ARHGAP35, ARTN, ATOH1, B4GALT6, BARHL2, BCL11B, BDNF, BMP7, BMPR1B, BOC, BRSK2, CACNA1A, CCK, CDH11, CDH2, CDH4, CHL1, CNP, CNTN2, CNTN4, CREB1, CRMP1, CSF1R, CYFIP2, DAB1, DAG1, DCC, DOCK7, DPYSL2, DPYSL5, DRD2, DRGX, DSCAM, DSCAML1, EFNA3, EFNA5, EFNB2, EGR2, EPHA1, EPHA3, EPHA4, EPHA5, EPHA8, EPHB1, EPHB2, EPHB3, EPHB4, FEZF1, FEZF2, FLRT2, FN1, FOXB1…
GO:0007411	axon guidance	0.000155	ALCAM, APBB2, ARHGAP35, ARTN, ATOH1, BCL11B, BMP7, BMPR1B, BOC, CDH4, CHL1, CNTN2, CNTN4, CRMP1, CSF1R, CYFIP2, DAG1, DCC, DPYSL2, DPYSL5, DRGX, DSCAM, DSCAML1, EFNA3, EFNA5, EFNB2, EGR2, EPHA1, EPHA3, EPHA4, EPHA5, EPHA8, EPHB1, EPHB2, EPHB3, EPHB4, FEZF1, FEZF2, FLRT2, FOXD1, FOXP1, FZD3, GATA3, GBX2, GDF7, GDNF, GLI2, GLI3, ISL1, ISL2, ISPD, KIF5A, KIF5C, KLF7, LAMC1, LHX1, LHX2, LMX1A, LOC100…
GO:0007417	central nervous system development	1.04e-11	ABCB6, ABL1, ABR, ACAN, ADARB1, ADGRA2, ADGRG1, ADGRL2, AFDN, AGTPBP1, AHI1, AK8, AKT3, ALDH1A2, ALDH1A3, ALDH3A2, ALDH5A1, ALK, AMIGO2, APAF1, AQP1, ARCN1, ARHGAP35, ARID1A, ARNT2, ASCL1, ATOH1, ATRN, ATRX, ATXN1, B3GNT5, B4GALT6, BAG6, BARHL1, BBS4, BCAN, BCL11B, BCR, BIN1, BMI1, BMP2, BMP4, BMP7, BMPR1A, BPTF, BTBD3, C2CD3, CACNA1A, CBLN1, CBS, CCDC141, CCDC85C, CDH11, CDH2, CDK5R2, CENPF, CHD…
GO:0007420	brain development	1.75e-09	ABCB6, ABL1, ABR, ADGRG1, ADGRL2, AFDN, AGTPBP1, AHI1, AK8, AKT3, ALDH1A2, ALDH1A3, ALK, AMIGO2, APAF1, AQP1, ARCN1, ARHGAP35, ARID1A, ARNT2, ASCL1, ATOH1, ATRN, ATRX, ATXN1, B3GNT5, BAG6, BARHL1, BBS4, BCAN, BCL11B, BCR, BMI1, BMP2, BMP4, BMP7, BMPR1A, BPTF, BTBD3, C2CD3, CACNA1A, CBLN1, CBS, CCDC141, CCDC85C, CDH2, CDK5R2, CENPF, CHD7, CNTN1, CNTN2, CNTNAP2, COQ8B, CPLANE1, CREB1, CRK, CRKL, CR…
GO:0007423	sensory organ development	6.48e-09	ABCB5, ABR, ACHE, ACVR2B, ACVRL1, ADAMTS18, AGTPBP1, AHI1, ALDH1A2, ALDH1A3, AQP1, AQP5, ARHGAP35, ARID1A, ASCL1, ATF6, ATG5, ATOH1, ATP8B1, B9D1, BBS4, BCAR3, BCL11B, BCL2L11, BCR, BFSP1, BMP2, BMP4, BMP6, BMP7, BMPER, BMPR1B, BNC2, CACNA1C, CCM2, CDH23, CDKN1B, CEBPA, CELF4, CHD7, CHRDL1, CHRNA10, CLIC4, COL2A1, COL5A1, COL5A2, COL8A1, CPAMD8, CRB1, CRYBA2, CTNNB1, CXCL14, DCHS1, DDR1, DLG1, DL…
GO:0007492	endoderm development	0.0368	ARC, BMP4, BMPR1A, BPTF, CDC73, COL12A1, COL4A2, COL5A1, COL5A2, COL8A1, CTNNB1, CTR9, EOMES, EPB41L5, FN1, GATA6, GDF3, HNF1B, INHBA, ITGA4, ITGA5, ITGA7, ITGAV, ITGB2, ITGB5, LAMA3, LAMB1, LAMB3, LHX1, MESP1, MIXL1, MMP14, MMP15, MMP2, NKX2-1, NODAL, NOG, PAX9, RTF1, SETD2, SMAD3, SMAD4, SOX17, SOX2, ZFP36L1
GO:0007507	heart development	3.32e-07	ACADM, ACAN, ACVR2B, ACVRL1, ADAM15, ADAMTS6, ADAMTS9, ADGRG6, ADM, ADRA1A, AHI1, ALDH1A2, ANK2, AP2B1, ARID1A, ARRB2, ASXL1, ATF2, ATG5, AXIN2, BICC1, BMP2, BMP4, BMP7, BMPR1A, BVES, C2CD3, CACNA1C, CACYBP, CALCRL, CCDC40, CCM2, CCM2L, CCN1, CDC42, CDKN1B, CHD7, COL2A1, COL5A1, CPLANE1, CREB1, CRKL, CTNNB1, DCHS1, DLL1, DLL4, DNAAF1, DNAAF4, DNAH11, DNM2, DSP, DUSP6, ECE1, EDN1, EFNB2, EGFR, ELN…
GO:0007600	sensory perception	0	ABCA4, ADCY3, ADORA1, AQP1, ASIC1, ATF6, ATP2B2, ATP8B1, BARHL1, BBS4, BTBD9, CA6, CACNA1D, CACNB2, CACNB4, CDC14A, CDH23, CDKN1B, CDKN2D, CEMIP, CHD7, CHRNA10, CHRNA4, CHRNA7, CLIC5, CLN6, CNGA4, CNGB1, CNGB3, COCH, COL11A2, COL2A1, DCDC2, DLG2, DRAM2, DRD2, DRGX, EPAS1, EPHB1, EPS8L2, ESPNL, F2R, FAM107B, FGFR1, FXN, FYN, GABRA5, GABRB2, GABRB3, GABRR2, GJB6, GJD2, GLRA1, GLRB, GNAL, GNB1, GPR1…
GO:0007606	sensory perception of chemical stimulus	0	ADCY3, ASIC1, BBS4, CA6, CNGA4, DRD2, GNAL, GNB1, ITPR3, LEF1, LOC100152475, LOC100152524, LOC100153886, LOC100153913, LOC100154185, LOC100154724, LOC100154959, LOC100155752, LOC100156339, LOC100156560, LOC100156664, LOC100157349, LOC100157704, LOC100157765, LOC100157950, LOC100511274, LOC100511804, LOC100511858, LOC100512650, LOC100512890, LOC100513411, LOC100513553, LOC100514214, LOC100514417, …
GO:0007608	sensory perception of smell	0	ADCY3, BBS4, CNGA4, DRD2, GNAL, LOC100152475, LOC100152524, LOC100153886, LOC100153913, LOC100154185, LOC100154724, LOC100154959, LOC100155752, LOC100156339, LOC100156560, LOC100156664, LOC100157349, LOC100157704, LOC100157765, LOC100157950, LOC100511274, LOC100511804, LOC100511858, LOC100512650, LOC100512890, LOC100513411, LOC100513553, LOC100514214, LOC100514417, LOC100514734, LOC100514941, LOC…
GO:0009059	macromolecule biosynthetic process	0.0103	AARS2, AARSD1, AATF, ABHD14B, ABHD17A, ABHD17B, ABL1, ABLIM2, ABLIM3, ACADM, ACAN, ACHE, ACOT8, ACTN1, ACTN4, ACTR2, ACVR1B, ACVR2A, ACVR2B, ACVRL1, ADAM8, ADCY1, ADCY8, ADIRF, AEBP2, AFAP1L2, AFF1, AFF2, AFF4, AGAP2, AGL, AGO2, AHCTF1, AHI1, AHR, AHRR, AICDA, AIRE, AJUBA, AKAP8L, AKNA, AKR1B1, AKT2, ALG1, ALG11, ALG12, ALG2, ALG6, ALG8, ALX3, ANKRD13C, ANKRD17, ANXA4, AP2A1, APBB1, APBB2, APOA1,…
GO:0009593	detection of chemical stimulus	0	CA6, DRGX, KCNMB4, LOC100152475, LOC100152524, LOC100153886, LOC100153913, LOC100154185, LOC100154724, LOC100154959, LOC100155752, LOC100156339, LOC100156560, LOC100156664, LOC100157349, LOC100157704, LOC100157765, LOC100157950, LOC100511274, LOC100511804, LOC100511858, LOC100512650, LOC100512890, LOC100513411, LOC100513553, LOC100514214, LOC100514417, LOC100514734, LOC100514941, LOC100515036, LO…
GO:0009617	response to bacterium	0.0058	ABL1, ABR, ADAMTS5, ADAMTS9, ADGRB1, AICDA, ALPL, ANKRD17, ARG2, B3GALT5, BAIAP2, BAIAP2L1, BCL3, BCR, BMP2, BMP6, BNIP3, BPI, CA5B, CD6, CDC73, CEBPB, CEP192, CFLAR, CHD7, CHGA, CMPK2, COCH, CTR9, CUBN, CX3CL1, CYP27B1, CYP2E1, DAB2IP, DMBT1, DUSP10, ERBIN, F2R, FABP4, FAM20A, FCN2, FER, FER1L6, FGF19, FKBP5, FUCA2, FZD5, GCH1, GFI1, GGT1, GPC3, GPM6A, GPX1, GSDMD, HERC6, HMCN1, HMGB2, HSF1, IKZ…
GO:0009653	anatomical structure morphogenesis	1.09e-34	ABI1, ABL1, ABR, ACAN, ACTA1, ACTG1, ACTN1, ACTN4, ACVR2A, ACVR2B, ACVRL1, ADAM12, ADAM15, ADAM8, ADAMTS12, ADAMTS16, ADAMTS9, ADARB1, ADCY1, ADGRA2, ADGRB1, ADGRB2, ADGRG1, ADGRG6, ADM, AFDN, AFG3L2, AGGF1, AGO2, AGTPBP1, AHI1, AIRE, AJAP1, AJUBA, AKAP2, AKIP1, AKR1B1, AKT3, ALCAM, ALDH1A2, ALDH1A3, ALPL, ALX3, AMH, AMOTL2, AMTN, ANGPT4, ANKRD11, ANKRD27, ANKRD6, ANPEP, ANTXR1, ANXA6, APAF1, APB…
GO:0009790	embryo development	3.34e-12	AATF, ABI1, ABL1, ABR, ACSL4, ACVR1B, ACVR2A, ACVR2B, ACVRL1, ADM, AHI1, AKR1B1, ALDH1A2, ALDH1A3, ALX3, AMBRA1, ANKRD11, APAF1, APBA1, APBA2, APOA1, AR, ARFRP1, ARHGAP35, ARID1A, ARNT, ARNT2, ASCL2, ATOH1, ATOH8, AXIN2, B9D1, BAG6, BBS4, BCL2L1, BCL2L11, BCR, BHLHE41, BIRC6, BMI1, BMP2, BMP4, BMP7, BMPR1A, BNIP2, BPTF, BRCA1, BYSL, C2CD3, C5, CACNA1C, CAMSAP3, CAPN2, CCDC24, CCDC40, CCDC62, CCM2…
GO:0009792	embryo development ending in birth or egg hatching	0.00025	ABI1, ABL1, ACSL4, ACVR1B, ACVR2A, ACVRL1, ADM, AKR1B1, ALDH1A2, ALX3, AMBRA1, ANKRD11, APAF1, APBA1, APBA2, AR, ARHGAP35, ARID1A, ARNT, ARNT2, ASCL2, AXIN2, B9D1, BBS4, BCL2L1, BCL2L11, BHLHE41, BIRC6, BMI1, BMP2, BMP4, BMP7, BMPR1A, BNIP2, BPTF, BRCA1, BYSL, C2CD3, C5, CAMSAP3, CAPN2, CCDC24, CCDC62, CCM2, CCN1, CCNB2, CDK11B, CDX1, CDX2, CEBPA, CEBPB, CHD7, CHST11, CMTM3, CNOT2, CNOT3, COL2A1,…
GO:0009887	animal organ morphogenesis	1.89e-16	ABL1, ABR, ACAN, ACTA1, ACVR2B, ACVRL1, ADAM15, ADAMTS16, ADARB1, ADGRG6, AFDN, AGTPBP1, AHI1, AJAP1, AKR1B1, AKT3, ALDH1A2, ALDH1A3, ALPL, ALX3, AMTN, ANKRD11, ANKRD6, ANXA6, AQP1, AQP5, AR, ARID1A, ARID5B, ASH1L, ASXL1, ASXL2, ATF2, ATOH1, AXIN2, BARX2, BBS4, BCAR3, BCL11B, BCL2L11, BCR, BMI1, BMP2, BMP4, BMP6, BMP7, BMPR1A, BMPR1B, BSX, BTRC, C2CD3, CAPN1, CARM1, CBS, CCDC40, CCM2L, CCN1, CDC4…
GO:0009888	tissue development	2.25e-12	ABI1, ABL1, ACADM, ACAN, ACTA1, ACVR1B, ACVR2A, ACVR2B, ACVRL1, ADAM15, ADAMTS12, ADAMTS16, ADAMTS7, ADAMTS9, ADAMTSL2, ADAMTSL4, ADARB1, ADM, ADRA1A, AFDN, AGAP2, AHI1, AIRE, AJAP1, AJUBA, AKIRIN1, AKR1B1, ALDH1A2, ALDH1A3, ALDH3A2, ALDOC, ALOX15, AMBRA1, AMH, AMTN, ANKH, ANKRD6, ANXA4, ANXA6, APAF1, APOA5, AQP1, AR, ARC, ARG2, ARHGAP12, ARHGAP35, ARID1A, ARID4A, ARID5B, ARNTL, ARRB2, ARTN, ASB2…
GO:0009889	regulation of biosynthetic process	1.94e-05	AATF, ABHD14B, ABHD6, ABL1, ABLIM3, ACADM, ACOT8, ACTN1, ACTN4, ACTR2, ACVR1B, ACVR2A, ACVR2B, ACVRL1, ADAM8, ADCY1, ADCY8, ADGRB1, ADIRF, ADORA2B, AEBP2, AFAP1L2, AFF1, AFF2, AFF4, AGAP2, AGO2, AHCTF1, AHI1, AHR, AHRR, AICDA, AIRE, AJUBA, AKAP8L, AKNA, AKR1B1, AKT2, ALX3, ANKRD13C, ANKRD17, ANXA4, AP2A1, APBB1, APBB2, APOA1, APOA5, APOC3, APOE, APPL1, AR, ARF4, ARFGEF1, ARG2, ARHGAP35, ARHGEF10L…
GO:0009890	negative regulation of biosynthetic process	0.000362	AATF, ACOT8, ACVR2B, ACVRL1, AEBP2, AGO2, AICDA, AJUBA, AKR1B1, AP2A1, APBB1, APOC3, APOE, AR, ARHGAP35, ARID1A, ARID4A, ARID5A, ARID5B, ARNTL, ASCL1, ASCL2, ATAD2, ATAD2B, ATF7IP, ATN1, ATOH8, ATP1A1, ATP2B4, ATR, ATRX, ATXN1, BAG3, BAHD1, BARX2, BCL11A, BCL3, BCL6, BCL6B, BCLAF1, BEND3, BEND5, BEND6, BHLHE41, BIRC5, BMI1, BMP2, BMP4, BMP6, BMP7, BPTF, BRCA1, BRD7, BTRC, CACNA1A, CALR, CBFA2T2, …
GO:0009892	negative regulation of metabolic process	0.00011	AATF, ABHD6, ABL1, ACE, ACOT8, ACVR1B, ACVR2B, ACVRL1, ADAMTS5, ADARB1, ADGRB1, ADRA1A, ADRA2A, AEBP2, AFF2, AGO2, AICDA, AIDA, AJUBA, AKR1B1, ALKBH5, ALPL, AMBP, ANGEL2, ANKRD13B, ANKRD13D, ANOS1, ANXA8, AP2A1, APBB1, APC, APLP2, APOC3, APOE, APPL2, AR, ARFGEF3, ARHGAP35, ARID1A, ARID4A, ARID5A, ARID5B, ARNTL, ARRB1, ARRB2, ASCL1, ASCL2, ASH1L, ATAD2, ATAD2B, ATF7IP, ATG5, ATG7, ATN1, ATOH8, ATP…
GO:0009893	positive regulation of metabolic process	5.72e-08	AATF, ABHD14B, ABHD5, ABHD6, ABI1, ABI2, ABL1, ABLIM3, ACE, ACHE, ACTA1, ACTN1, ACTN4, ACTR2, ACVR1B, ACVR1C, ACVR2A, ACVR2B, ACVRL1, ADAM17, ADAM19, ADAM8, ADGRB1, ADIRF, ADORA2B, ADRA1A, ADRA1B, ADRA2A, ADRA2B, ADRB3, AFAP1L2, AGAP2, AGO2, AHI1, AHR, AICDA, AIRE, AJUBA, AKAP8L, AKAP9, AKNA, AKR1B1, AKT2, AKTIP, ALDH1A2, ALK, ALKAL1, ALKAL2, ALOX15, AMBRA1, AMH, ANGEL2, ANGPT4, ANK2, ANKIB1, ANK…
GO:0009952	anterior/posterior pattern specification	0.00434	ABI1, ACVR2A, ACVR2B, ALDH1A2, ARC, AXIN2, BARX1, BHLHE41, BMI1, BMP2, BMP4, BMPR1A, BPTF, CDX1, CDX2, CRB2, CRKL, CTNNB1, CTNNBIP1, DLL1, DMRT2, EMX2, EP300, EPB41L5, ETS2, FEZF1, FEZF2, FOXB1, FOXC2, FOXF1, FRS2, FZD5, GBX2, GDF11, GDF3, GLI2, GLI3, GPC3, GRSF1, HES3, HES6, HIPK2, HNF1B, HOXA10, HOXA3, HOXA5, HOXB1, HOXB2, HOXB6, HOXB8, HOXC10, HOXC11, HOXC13, HOXC4, HOXC5, HOXD10, HOXD13, HOXD…
GO:0009966	regulation of signal transduction	0.0112	AAK1, ABHD6, ABL1, ABR, ACTN4, ACVR1B, ACVR2A, ACVR2B, ACVRL1, ADA2, ADAM17, ADAM8, ADAMTS12, ADAMTS20, ADAMTS3, ADAMTSL2, ADGRA2, ADGRG1, ADM, ADM5, ADORA2A, ADORA2B, ADRA1A, ADRA1B, ADRA2A, ADRA2B, ADRB3, AFAP1, AFAP1L2, AGAP2, AIDA, AJUBA, AKAP12, AKAP13, AKAP9, AKIP1, AKR1B1, AKT3, ALK, ALKAL1, ALKAL2, ALOX15, AMH, ANKRD17, ANKRD54, ANKRD6, ANKS1A, APAF1, APC, APC2, APOA1, APOC3, APOE, APPL1,…
GO:0009968	negative regulation of signal transduction	1.16e-06	ABL1, ADAMTS12, ADAMTSL2, ADGRA2, ADM, AIDA, AJUBA, AKR1B1, ANKRD6, APC, APC2, APOA1, APOE, APPL1, AR, ARHGAP12, ARHGAP35, ARHGAP42, ARHGAP44, ARNTL, ARRB1, ARRB2, ASH1L, ASXL1, ATAD5, ATF6B, ATP2B4, ATXN7, AVP, AXIN1, AXIN2, BARX1, BCL2L1, BCL3, BCL6, BCL9L, BDKRB2, BEND6, BFAR, BICC1, BICD1, BIRC6, BMI1, BMP2, BMP4, BMP7, BMPER, BOK, BPIFB1, BRAP, BRCA1, C1QL4, CALR, CASP8, CASQ2, CASTOR2, CAVI…
GO:0010256	endomembrane system organization	0.000306	A4GALT, AKAP8L, AKAP9, AKR1B1, AKT2, AKTIP, ALS2CL, ANO3, ANO4, ANO9, ANXA6, ANXA8, AQP1, AR, ARFGEF1, ARFGEF2, ARHGAP21, ARHGEF7, ARV1, ASAP1, ASNA1, ATL1, ATL2, ATL3, ATP2A2, ATP8B1, ATP8B3, ATP8B4, BAG6, BAIAP2, BAIAP2L1, BAIAP3, BCAS3, BHLHA15, BIN1, BIN3, BLZF1, CAMSAP2, CAMSAP3, CHMP4A, CHMP7, CLASP1, COG2, COL5A1, CORO1C, CRB1, CREB1, CSNK1A1, CSNK1D, DMPK, DNAJC13, DNM1, DNM2, DTNBP1, DYS…
GO:0010468	regulation of gene expression	6.67e-08	A1CF, AATF, ABHD14B, ABL1, ABLIM3, ACE, ACTA1, ACTR2, ACVR1B, ACVR2A, ACVR2B, ACVRL1, ADAM19, ADAM8, ADCY1, ADCY8, ADIRF, AEBP2, AFAP1L2, AFF1, AFF2, AFF4, AGAP2, AGO2, AHCTF1, AHI1, AHNAK, AHR, AHRR, AICDA, AIRE, AJUBA, AKAP8L, AKNA, AKR1B1, ALDH1A2, ALKBH5, ALX3, AMH, ANGEL2, ANK2, ANXA4, APBA1, APBA2, APBB1, APBB2, APOE, AR, ARF4, ARHGAP35, ARHGEF10L, ARHGEF2, ARHGEF5, ARID1A, ARID3A, ARID4A, …
GO:0010469	regulation of signaling receptor activity	6.43e-09	ADA2, ADM, ADM5, ADRA2A, ADRA2B, AKAP9, AMH, ARTN, AVP, BDNF, BICD1, BMP2, BMP3, BMP4, BMP6, BMP7, BMP8A, BMP8B, BTC, CACNG2, CACNG4, CALCB, CBL, CBLC, CCK, CCL14, CCL28, CDC42EP2, CHMP6, CLCF1, CLEC11A, CNP, CSF1, DAPK1, EDN1, EDN2, EPHB2, EPHB3, ERFE, ERRFI1, FBN1, FBRS, FBXW7, FGF11, FGF12, FGF14, FGF17, FGF18, FGF19, FGF20, FGF23, FGF3, FGF4, FGF5, FNTA, GAL, GAS6, GDF1, GDF11, GDF3, GDF6, GD…
GO:0010556	regulation of macromolecule biosynthetic process	1.9e-06	AATF, ABHD14B, ABL1, ABLIM3, ACOT8, ACTN1, ACTN4, ACTR2, ACVR1B, ACVR2A, ACVR2B, ACVRL1, ADAM8, ADCY1, ADCY8, ADIRF, AEBP2, AFAP1L2, AFF1, AFF2, AFF4, AGAP2, AGO2, AHCTF1, AHI1, AHR, AHRR, AICDA, AIRE, AJUBA, AKAP8L, AKNA, AKR1B1, AKT2, ALX3, ANKRD13C, ANKRD17, ANXA4, AP2A1, APBB1, APBB2, APOE, AR, ARF4, ARFGEF1, ARHGAP35, ARHGEF10L, ARHGEF2, ARHGEF5, ARID1A, ARID3A, ARID4A, ARID5A, ARID5B, ARNT,…
GO:0010557	positive regulation of macromolecule biosynthetic process	0.00964	AATF, ABHD14B, ABLIM3, ACTN1, ACTN4, ACTR2, ACVR2A, ACVRL1, ADIRF, AFAP1L2, AGAP2, AGO2, AHI1, AHR, AICDA, AIRE, AKAP8L, AKNA, AKR1B1, AKT2, APBB1, APOE, AR, ARF4, ARFGEF1, ARHGEF10L, ARHGEF2, ARID1A, ARID3A, ARID4A, ARID5B, ARNT, ARNT2, ARNTL, ARRB1, ASCL1, ASH1L, ASXL1, ASXL2, ATAD2, ATAD2B, ATAD5, ATF1, ATF2, ATF6, ATF6B, ATF7IP, ATOH1, ATOH8, ATRX, ATXN7, AXIN1, BANP, BARHL1, BARHL2, BARX1, B…
GO:0010558	negative regulation of macromolecule biosynthetic process	0.000387	AATF, ACOT8, ACVR2B, ACVRL1, AEBP2, AGO2, AICDA, AJUBA, AKR1B1, AP2A1, APBB1, AR, ARHGAP35, ARID1A, ARID4A, ARID5A, ARID5B, ARNTL, ASCL1, ASCL2, ATAD2, ATAD2B, ATF7IP, ATN1, ATOH8, ATR, ATRX, ATXN1, BAG3, BAHD1, BARX2, BCL11A, BCL3, BCL6, BCL6B, BCLAF1, BEND3, BEND5, BEND6, BHLHE41, BIRC5, BMI1, BMP2, BMP4, BMP6, BMP7, BPTF, BRCA1, BRD7, BTRC, CALR, CBFA2T2, CBFA2T3, CBX1, CBX4, CBX6, CBX8, CC2D1…
GO:0010604	positive regulation of macromolecule metabolic process	6.17e-07	AATF, ABHD14B, ABI1, ABI2, ABL1, ABLIM3, ACE, ACTA1, ACTN1, ACTN4, ACTR2, ACVR1B, ACVR1C, ACVR2A, ACVR2B, ACVRL1, ADAM17, ADAM19, ADAM8, ADIRF, ADRA1A, ADRA1B, ADRA2A, ADRA2B, ADRB3, AFAP1L2, AGAP2, AGO2, AHI1, AHR, AICDA, AIRE, AJUBA, AKAP8L, AKAP9, AKNA, AKR1B1, AKT2, AKTIP, ALDH1A2, ALK, ALKAL1, ALKAL2, ALOX15, AMH, ANGEL2, ANGPT4, ANK2, ANKIB1, ANKRD6, ANTXR1, APAF1, APBB1, APC, APC2, APOE, A…
GO:0010605	negative regulation of macromolecule metabolic process	0.000125	AATF, ABL1, ACE, ACOT8, ACVR1B, ACVR2B, ACVRL1, ADARB1, ADGRB1, AEBP2, AFF2, AGO2, AICDA, AIDA, AJUBA, AKR1B1, ALKBH5, ALPL, AMBP, ANGEL2, ANKRD13B, ANKRD13D, ANOS1, ANXA8, AP2A1, APBB1, APC, APLP2, APOE, AR, ARHGAP35, ARID1A, ARID4A, ARID5A, ARID5B, ARNTL, ARRB1, ARRB2, ASCL1, ASCL2, ASH1L, ATAD2, ATAD2B, ATF7IP, ATG5, ATN1, ATOH8, ATR, ATRX, ATXN1, ATXN2, AUNIP, AVP, AXIN2, BAG2, BAG3, BAG6, BA…
GO:0010628	positive regulation of gene expression	0.000867	AATF, ABHD14B, ABLIM3, ACTA1, ACTR2, ACVR1B, ACVR2A, ACVRL1, ADAM19, ADIRF, AFAP1L2, AGAP2, AGO2, AHI1, AHR, AICDA, AIRE, AKAP8L, AKNA, AKR1B1, ALDH1A2, AMH, ANGEL2, ANK2, APBB1, APOE, AR, ARF4, ARHGEF10L, ARHGEF2, ARID1A, ARID3A, ARID4A, ARNT, ARNT2, ARNTL, ARRB1, ARRB2, ASCL1, ASH1L, ASXL1, ASXL2, ATAD2, ATAD2B, ATF1, ATF2, ATF6, ATF6B, ATF7IP, ATOH1, ATOH8, ATRX, ATXN7, AVP, AXIN1, AXIN2, BAG2…
GO:0010629	negative regulation of gene expression	0.000398	ACE, ACVR1B, ACVR2B, ACVRL1, AEBP2, AFF2, AGO2, AICDA, AJUBA, AKR1B1, ALKBH5, ANGEL2, APBB1, APOE, AR, ARHGAP35, ARID1A, ARID4A, ARID5A, ARID5B, ARNTL, ASCL1, ASCL2, ATAD2, ATAD2B, ATF7IP, ATN1, ATOH8, ATRX, ATXN1, AXIN2, BAG3, BAHD1, BARX2, BBS4, BCL11A, BCL3, BCL6, BCL6B, BCLAF1, BEND3, BEND5, BHLHE41, BIRC5, BMI1, BMP2, BMP4, BMP6, BMP7, BOLL, BPTF, BRCA1, BRD7, BTRC, CALCR, CALR, CAST, CBFA2T…
GO:0010646	regulation of cell communication	0.000123	AAK1, ABHD6, ABL1, ABR, ACTN4, ACVR1B, ACVR1C, ACVR2A, ACVR2B, ACVRL1, ADA2, ADAM17, ADAM8, ADAMTS12, ADAMTS20, ADAMTS3, ADAMTSL2, ADCY1, ADCY5, ADCY8, ADGRA2, ADGRB1, ADGRG1, ADM, ADM5, ADORA1, ADORA2A, ADORA2B, ADRA1A, ADRA1B, ADRA2A, ADRA2B, ADRB3, AFAP1, AFAP1L2, AGAP2, AIDA, AJUBA, AKAP12, AKAP13, AKAP7, AKAP9, AKIP1, AKR1B1, AKT3, ALK, ALKAL1, ALKAL2, ALOX15, AMH, ANK2, ANKRD17, ANKRD54, AN…
GO:0010648	negative regulation of cell communication	2.77e-07	ABHD6, ABL1, ACVR1C, ADAMTS12, ADAMTSL2, ADCY8, ADGRA2, ADM, ADORA1, ADRA2A, AIDA, AJUBA, AKR1B1, ANKRD6, APC, APC2, APOA1, APOE, APPL1, AR, ARC, ARHGAP12, ARHGAP35, ARHGAP42, ARHGAP44, ARNTL, ARRB1, ARRB2, ASH1L, ASIC1, ASXL1, ATAD5, ATF6B, ATP2B4, ATXN7, AVP, AXIN1, AXIN2, BARX1, BCL2L1, BCL3, BCL6, BCL9L, BDKRB2, BEND6, BFAR, BICC1, BICD1, BIRC6, BMI1, BMP2, BMP4, BMP7, BMPER, BOK, BPIFB1, BRA…
GO:0010720	positive regulation of cell development	0.000272	ABL1, ADRA2B, ALKAL1, ALKAL2, ANKRD27, APOA1, APOE, ARHGAP35, ARHGEF2, ASCL1, ATOH1, BCL6, BDNF, BEND6, BIN1, BMP2, BMP4, BMP6, BMP7, BNIP2, BRINP3, CALR, CAMK1D, CAPRIN2, CARMIL1, CASS4, CBFA2T2, CDC20, CDC42, CDH4, CDK1, CDK7, CIB1, CLCF1, CNTN1, CPEB1, CPNE5, CRK, CRKL, CSF1, CTNNB1, CUL7, CUX2, DAB1, DAB2IP, DBN1, DCT, DISC1, DLG5, DLX2, DMRTA2, DMTN, DOCK5, DRD2, DSCAM, EDN1, EFNA5, EP300, E…
GO:0010769	regulation of cell morphogenesis involved in differentiation	9.26e-06	ABL1, ACTN4, ANKRD27, APOA1, ARHGAP35, ARHGAP44, BARHL2, BDNF, BRSK2, CACNA1A, CALR, CAPRIN2, CARMIL1, CASS4, CDC42, CDH2, CDH4, CIB1, CNTN2, CORO1C, CRK, CRKL, CUL7, CUX2, DAB1, DBN1, DMTN, DOCK5, DPYSL2, DSCAM, EFNA5, EPHA4, EPHB2, EPHB3, FAM241A, FBLN1, FBXW8, FEZF2, FN1, FSTL4, GORASP1, ITGB1BP1, ITGB3, KANK1, KIF13B, KNDC1, LIMK1, LOC100624785, LPAR3, LRP4, LRRC4C, LRRK2, MACF1, MAP1B, MAP2,…
GO:0010770	positive regulation of cell morphogenesis involved in differentiation	0.000482	ABL1, ANKRD27, APOA1, BDNF, CALR, CAPRIN2, CARMIL1, CASS4, CDC42, CDH4, CIB1, CRK, CRKL, CUL7, CUX2, DBN1, DMTN, DOCK5, DSCAM, EFNA5, FBXW8, FN1, ITGB3, LIMK1, LOC100624785, LPAR3, MACF1, MAP1B, MAP2K2, MAP6, MAPT, MEGF8, METRN, NEDD9, NEFL, NGF, NIN, NRP1, NTN1, NTRK3, OBSL1, PAFAH1B1, PLXNA1, PLXNA2, PLXNB1, PLXNB2, PLXNC1, PLXND1, PREX1, RAB11A, RAC1, RELN, ROBO1, ROBO2, RREB1, S100A10, SEMA4D…
GO:0010922	positive regulation of phosphatase activity	0.0193	BMP2, MAGI2, PDGFRB, PPARGC1B, PTPA, VRK3
GO:0010975	regulation of neuron projection development	3.69e-05	ABL1, ACAP3, ALKAL1, ALKAL2, ANKRD27, APOE, ARHGAP35, ARHGAP44, ASAP1, BARHL2, BDNF, BMP7, BRSK2, CACNA1A, CAMK1D, CAMSAP2, CAPRIN2, CBFA2T2, CDH2, CDH4, CIB1, CNTN1, CNTN2, CPNE5, CRK, CRKL, CRMP1, CSMD3, CUL7, CUX2, DAB1, DAB2IP, DBN1, DLG5, DPYSL2, DPYSL3, DSCAM, EFNA5, EFNB2, EP300, EPHA3, EPHA4, EPHB2, EPHB3, FBXO38, FBXO7, FBXW8, FEZF2, FGFR1, FN1, FOXO6, FSTL4, FYN, GAK, GATA3, GFI1, GORAS…
GO:0010976	positive regulation of neuron projection development	0.0027	ALKAL1, ALKAL2, ANKRD27, APOE, ARHGAP35, BDNF, BMP7, CAMK1D, CAPRIN2, CBFA2T2, CDH4, CNTN1, CPNE5, CUL7, CUX2, DAB2IP, DBN1, DLG5, DSCAM, EFNA5, EP300, EPHA3, FBXO38, FBXW8, FGFR1, FN1, FOXO6, FYN, LIMK1, LOC100523747, LOC100624785, LPAR3, LYN, MACF1, MAP1B, MAP2K2, MAP6, MAPT, MARK2, MEGF8, METRN, MOB2, MUL1, NDNF, NEDD4L, NEFL, NEURL1, NGF, NIN, NRP1, NTN1, NTRK1, NTRK2, NTRK3, OBSL1, PACSIN1, …
GO:0016192	vesicle-mediated transport	3.31e-08	AAK1, ABL1, ABR, ACHE, ACTG1, ACTN4, ADCY1, ADGB, ADGRB1, ADM, ADORA2B, AHI1, AKT2, AKTIP, ALMS1, ALOX15, AMPH, ANK1, ANKFY1, ANKRD13B, ANKRD13D, ANKRD27, ANXA11, ANXA8, AP1G1, AP1S1, AP1S3, AP2A1, AP2A2, AP2B1, AP2S1, AP3B1, AP3B2, AP3S1, AP3S2, AP4E1, AP5B1, APBA1, APBA2, APOA1, APOBR, APOC3, APOE, APPL1, APPL2, ARC, ARCN1, ARF4, ARFGAP1, ARFGAP2, ARFGAP3, ARFGEF1, ARFGEF2, ARFRP1, ARHGAP12, AR…
GO:0016310	phosphorylation	2.75e-06	AAK1, AATK, ABI1, ABI2, ABL1, ACE, ACVR1B, ACVR1C, ACVR2A, ACVR2B, ACVRL1, ADAM17, ADAM8, ADARB1, ADCK1, ADRA1A, ADRA1B, ADRA2A, ADRA2B, ADRB3, AFAP1L2, AFG1L, AIDA, AJUBA, AK1, AK4, AK5, AK8, AKAP13, AKAP8L, AKAP9, AKR1B1, AKT2, AKT3, AKTIP, ALDH18A1, ALDOA, ALDOC, ALK, ALKAL1, ALKAL2, ALOX15, ALPK3, AMBRA1, ANGPT4, ANKRD54, ANKRD6, APC, APOA1, APOE, AR, ARHGEF2, ARHGEF5, ARRB1, ARRB2, ASH1L, AT…
GO:0016477	cell migration	2.16e-09	ABHD2, ABHD6, ABL1, ABR, ACAP3, ACTN4, ACVR1B, ACVR1C, ACVRL1, ADAM15, ADAM8, ADAMTS12, ADAMTS9, ADARB1, ADGRA2, ADGRB1, ADGRG1, ADORA1, ADRA2A, AGO2, AIMP1, AIRE, AJUBA, AKIRIN1, AKT2, AKT3, AMOTL2, ANGPT4, ANXA6, APBB2, APC, APC2, APOA1, APOE, APPL1, APPL2, AQP1, ARC, ARF4, ARHGAP35, ARHGEF16, ARHGEF2, ARHGEF39, ARHGEF5, ARID5B, ARRB2, ARSB, ARTN, ASAP3, ASCL1, ASTN1, ATOH1, ATOH8, ATP5F1A, AVL…
GO:0018130	heterocycle biosynthetic process	0.000251	AATF, ABCB6, ABHD14B, ABL1, ABLIM2, ABLIM3, ACAT1, ACOT7, ACSS1, ACTN1, ACTN4, ACTR2, ACVR1B, ACVR2A, ACVR2B, ACVRL1, ADA2, ADAM8, ADCY1, ADCY10, ADCY2, ADCY3, ADCY5, ADCY6, ADCY7, ADCY8, ADCY9, ADIRF, ADK, ADORA2B, ADSL, AEBP2, AFAP1L2, AFF1, AFF2, AFF4, AGAP2, AGO2, AHCTF1, AHI1, AHR, AHRR, AICDA, AIRE, AJUBA, AK1, AK4, AK5, AK8, AKAP8L, AKNA, AKR1B1, ALAS1, ALDH18A1, ALDOA, ALDOC, ALX3, AMD1, …
GO:0019219	regulation of nucleobase-containing compound metabolic process	4e-07	AATF, ABHD14B, ABL1, ABLIM3, ACTN1, ACTN4, ACTR2, ACVR1B, ACVR2A, ACVR2B, ACVRL1, ADAM8, ADCY1, ADCY8, ADIRF, ADORA2B, AEBP2, AFAP1L2, AFF1, AFF2, AFF4, AGAP2, AGO2, AHCTF1, AHI1, AHNAK, AHR, AHRR, AICDA, AIRE, AJUBA, AKAP8L, AKNA, AKR1B1, ALKBH5, ALX3, ANGEL2, ANKRD17, ANXA4, APAF1, APBB1, APBB2, APOE, AR, ARF4, ARHGAP35, ARHGEF10L, ARHGEF2, ARHGEF5, ARID1A, ARID3A, ARID4A, ARID5A, ARID5B, ARNT,…
GO:0019222	regulation of metabolic process	1.81e-13	A1CF, AATF, ABHD14B, ABHD5, ABHD6, ABI1, ABI2, ABL1, ABLIM3, ACADM, ACE, ACHE, ACOT8, ACTA1, ACTN1, ACTN4, ACTR2, ACVR1B, ACVR1C, ACVR2A, ACVR2B, ACVRL1, ADAM17, ADAM19, ADAM8, ADAMTS5, ADARB1, ADCY1, ADCY8, ADGRB1, ADIRF, ADORA2B, ADRA1A, ADRA1B, ADRA2A, ADRA2B, ADRB3, AEBP2, AFAP1L2, AFF1, AFF2, AFF4, AGAP2, AGO2, AHCTF1, AHI1, AHNAK, AHR, AHRR, AICDA, AIDA, AIRE, AJUBA, AKAP8L, AKAP9, AKNA, AK…
GO:0019438	aromatic compound biosynthetic process	9.54e-05	AATF, ABCB6, ABHD14B, ABL1, ABLIM2, ABLIM3, ACAT1, ACOT7, ACSS1, ACTN1, ACTN4, ACTR2, ACVR1B, ACVR2A, ACVR2B, ACVRL1, ADA2, ADAM8, ADCY1, ADCY10, ADCY2, ADCY3, ADCY5, ADCY6, ADCY7, ADCY8, ADCY9, ADIRF, ADK, ADORA2B, ADSL, AEBP2, AFAP1L2, AFF1, AFF2, AFF4, AGAP2, AGO2, AHCTF1, AHI1, AHR, AHRR, AICDA, AIRE, AJUBA, AK1, AK4, AK5, AK8, AKAP8L, AKNA, AKR1B1, ALAS1, ALDOA, ALDOC, ALX3, AMD1, AMPD1, AMP…
GO:0021510	spinal cord development	0.00234	ADARB1, ASCL1, CACNA1A, DAB1, DBX1, DCC, DLL1, DRGX, ERCC2, EVX1, FOXB1, FOXP1, GATA2, GDF11, GDF7, GDNF, GDPD5, GIGYF2, GLI2, GLI3, GSX1, HOXB8, HOXC10, HOXD10, IFT172, ISL1, ISL2, LBX1, LHX1, LHX5, MNX1, NF1, NKX2-2, NKX6-1, NKX6-2, NOG, OLIG2, OLIG3, PAX6, PAX7, PBX3, PHOX2A, PKD1, POLR3B, PTCH1, PTPRS, RELN, SHH, SMO, SOX1, SOX11, SOX12, SUFU, TAL1, TULP3, UNCX, VLDLR, VSTM5, ZIC1
GO:0021537	telencephalon development	0.00537	ADGRG1, AFDN, AGTPBP1, ALDH1A3, ALK, AQP1, ASCL1, ATOH1, BBS4, BCAN, BCL11B, BMP2, BMP4, BTBD3, CCDC141, CCDC85C, CDH2, CDK5R2, CHD7, CNTN2, CNTNAP2, CRK, CRKL, CRTAC1, CSF1R, CTNNB1, DAB1, DAB2IP, DLX2, DMRTA2, DPCD, DRD2, EFHC1, EGFR, EMX1, EMX2, EOMES, EPHA5, EPHB2, EPHB3, FEZF1, FEZF2, FOXB1, GLI3, GSK3B, HIF1A, HTR6, ID4, INHBA, JAKMIP1, KCNA1, KDM2B, KIRREL3, LAMB1, LEF1, LHX1, LHX2, LHX5, …
GO:0021675	nerve development	0.0412	ADARB1, AFG3L2, ATP8B1, BDNF, CHD7, CTNNB1, DAG1, DMD, DRGX, EGR2, EPHB1, EPHB2, ERBB3, GABRA5, GABRB2, GABRB3, GLI3, HES3, HOXA3, HOXB1, HOXB2, HOXD3, ISL1, KCNA2, MAFB, NAV2, NEUROG1, NGF, NPTX1, NRP1, NRP2, NTF4, NTRK1, PHOX2A, PHOX2B, POU4F1, PRKCG, RNF165, SEMA3F, SERPINE2, SIX1, SIX4, SLC1A3, SULF1, SULF2, TIFAB, UNC13B
GO:0021953	central nervous system neuron differentiation	0.000609	ADARB1, AGTPBP1, ARHGAP35, ASCL1, B4GALT6, BCL11B, CACNA1A, CBLN1, CDH11, CNTN2, CRK, CRKL, CSF1R, CTNNB1, DBX1, DCC, DLX2, DRD2, EMX1, EOMES, EPHA4, EPHB1, EPHB2, EPHB3, EVX1, FEZF2, GATA2, GBA2, GBX2, GDF7, GDPD5, GIGYF2, GLI2, GLI3, GSX1, HERC1, HOXC10, HOXD10, ID4, IFT172, INHBA, ISL1, ISL2, KNDC1, LBX1, LEP, LHX1, LHX5, LMX1A, MAP2, MNX1, MYCBP2, NANOS1, NDEL1, NFIB, NIN, NKX2-1, NKX2-2, NKX…
GO:0022008	neurogenesis	6.76e-18	ABI1, ABL1, ACAP3, ACSL6, ADAM22, ADARB1, ADCY1, ADGRG1, ADGRG6, ADRA2B, AFDN, AFG3L2, AGTPBP1, AHI1, AKT2, ALCAM, ALDH1A2, ALK, ALKAL1, ALKAL2, ANKRD27, APBB2, APOE, APPL2, ARF4, ARHGAP35, ARHGAP44, ARHGEF10, ARHGEF2, ARID1B, ARNTL, ARTN, ASAP1, ASCL1, ASTN1, ATOH1, ATP2B2, ATP8B1, B4GALT6, BARHL1, BARHL2, BBS4, BCL11B, BCL6, BDNF, BECN1, BEND6, BHLHE22, BHLHE41, BICDL1, BIN1, BLOC1S3, BMP2, BMP…
GO:0022603	regulation of anatomical structure morphogenesis	4.13e-10	ABL1, ABR, ACTN4, ACVRL1, ADAM12, ADAMTS12, ADAMTS9, ADGRA2, ADGRB1, ADGRB2, ADM, AGGF1, AGO2, AHI1, AJAP1, AKAP2, AKR1B1, AKT3, AMTN, ANGPT4, ANKRD27, ANKRD6, APOA1, AQP1, AR, ARAP1, ARC, ARHGAP18, ARHGAP35, ARHGAP44, ASB4, ATF2, BARHL2, BCL9L, BCR, BDNF, BMP2, BMP4, BMP7, BMPER, BMPR1A, BNIP3, BRCA1, BRSK2, BRWD3, BVES, C5, CACNA1A, CALR, CAPRIN2, CARD10, CARM1, CARMIL1, CASS4, CCBE1, CD44, CDC…
GO:0022604	regulation of cell morphogenesis	5.29e-07	ABL1, ACTN4, AKAP2, ANKRD27, APOA1, ARAP1, ARC, ARHGAP18, ARHGAP35, ARHGAP44, BARHL2, BCL9L, BDNF, BRSK2, BRWD3, BVES, CACNA1A, CALR, CAPRIN2, CARMIL1, CASS4, CD44, CDC42, CDC42EP2, CDC42EP3, CDC42EP4, CDH2, CDH4, CFDP1, CIB1, CNTN2, COCH, CORO1C, CPNE5, CRK, CRKL, CSF1R, CUL7, CUX2, DAB1, DBN1, DLC1, DLG1, DMTN, DOCK5, DPYSL2, DSCAM, EFNA5, EPB41, EPB41L3, EPHA4, EPHB2, EPHB3, EPS8, EZR, FAM241A…
GO:0022607	cellular component assembly	0.0102	AAR2, AARS2, ABL1, ABLIM1, ABLIM2, ABLIM3, ABRAXAS2, ACACA, ACE, ACHE, ACTA1, ACTG1, ACTN1, ACTN4, ACTR2, ACTR3, ACTR3B, ACVRL1, ADD3, ADGRB1, ADGRB2, ADGRL1, ADSL, AGO2, AGRN, AHCTF1, AHI1, AHNAK, AJUBA, AKAP9, AKIRIN1, AKR1B1, ALDH1A3, ALDH5A1, ALMS1, ALOX15, AMBRA1, AMFR, AMIGO2, ANGPT4, ANKRD27, ANKRD53, ANTXR1, ANXA6, APBA1, APC, APOA1, APOA5, APOE, APPL2, AR, ARAP1, ARFGEF1, ARHGAP18, ARHGA…
GO:0023014	signal transduction by protein phosphorylation	0.0042	ABL1, ADAM17, ADAM8, ADRA1A, ADRA1B, ADRA2A, ADRA2B, ADRB3, AIDA, AJUBA, AKR1B1, ALK, ALKAL1, ALKAL2, ALOX15, ANKRD6, APOE, AR, ARHGEF2, ARHGEF5, ARRB1, ARRB2, ASH1L, AVP, AVPI1, BMP2, BMP3, BMP4, BMP6, BMP7, BMP8B, BMPER, BNIP2, BRAP, C1QL4, C1QTNF2, CAB39, CAVIN3, CBLC, CBS, CCN1, CD27, CD44, CD74, CD81, CDC42, CDH2, CDK10, CDK12, CHRNA7, CIB1, COPS5, CRKL, CSF1R, CSPG4, CTNNB1, CTSH, CX3CL1, D…
GO:0023051	regulation of signaling	4.03e-05	AAK1, ABHD6, ABL1, ABR, ACHE, ACTN4, ACVR1B, ACVR1C, ACVR2A, ACVR2B, ACVRL1, ADA2, ADAM17, ADAM8, ADAMTS12, ADAMTS20, ADAMTS3, ADAMTSL2, ADCY1, ADCY5, ADCY8, ADGRA2, ADGRB1, ADGRG1, ADM, ADM5, ADORA1, ADORA2A, ADORA2B, ADRA1A, ADRA1B, ADRA2A, ADRA2B, ADRB3, AFAP1, AFAP1L2, AGAP2, AIDA, AJUBA, AKAP12, AKAP13, AKAP7, AKAP9, AKIP1, AKR1B1, AKT3, ALK, ALKAL1, ALKAL2, ALOX15, AMH, ANK2, ANKRD17, ANKRD…
GO:0023057	negative regulation of signaling	2.87e-07	ABHD6, ABL1, ACVR1C, ADAMTS12, ADAMTSL2, ADCY8, ADGRA2, ADM, ADORA1, ADRA2A, AIDA, AJUBA, AKR1B1, ANKRD6, APC, APC2, APOA1, APOE, APPL1, AR, ARC, ARHGAP12, ARHGAP35, ARHGAP42, ARHGAP44, ARNTL, ARRB1, ARRB2, ASH1L, ASIC1, ASXL1, ATAD5, ATF6B, ATP2B4, ATXN7, AVP, AXIN1, AXIN2, BARX1, BCL2L1, BCL3, BCL6, BCL9L, BDKRB2, BEND6, BFAR, BICC1, BICD1, BIRC6, BMI1, BMP2, BMP4, BMP7, BMPER, BOK, BPIFB1, BRA…
GO:0030030	cell projection organization	3.94e-11	ABHD17B, ABI1, ABL1, ABLIM1, ABLIM2, ABLIM3, ACAP3, ACTR2, ADARB1, ADCY1, AFG3L2, AHI1, AJUBA, AKIRIN1, ALCAM, ALKAL1, ALKAL2, ANKRD27, APBB2, APC, APOE, ARAP1, ARF4, ARHGAP35, ARHGAP44, ARHGEF4, ARHGEF7, ARID1B, ARMC4, ARMC9, ARTN, ASAP1, ATG3, ATG5, ATOH1, B4GALT6, B9D1, BARHL2, BBS4, BBS9, BCAS3, BCL11B, BDNF, BICDL1, BIN3, BLOC1S3, BMP7, BMPR1B, BOC, BRSK2, BTBD3, C2CD3, CACNA1A, CAMK1D, CAMK…
GO:0030036	actin cytoskeleton organization	2.71e-08	ABI1, ABI2, ABL1, ABLIM2, ABLIM3, ABR, ACTA1, ACTG1, ACTN1, ACTN4, ACTR2, ACTR3, ACTR3B, ADD3, ALMS1, ALOX15, AMOTL2, ANTXR1, APOA1, AQP1, ARAP1, ARFGEF1, ARHGAP12, ARHGAP18, ARHGAP35, ARHGAP44, ARHGEF10, ARHGEF10L, ARHGEF17, ARHGEF2, ARHGEF5, ARPC1B, ARPC4, ARPIN, ARRB1, ASAP3, ATP2C1, BAIAP2, BAIAP2L1, BBS4, BCAR1, BCAS3, BCL6, BCR, BIN1, BRSK2, BST1, C4H1orf226, CALR, CAP1, CAP2, CARMIL1, CARM…
GO:0030154	cell differentiation	3.07e-20	ABCA5, ABHD2, ABHD5, ABI1, ABL1, ACADM, ACAN, ACAP3, ACHE, ACIN1, ACSL6, ACTA1, ACTG1, ACTN1, ACTN4, ACVR1B, ACVR1C, ACVR2A, ACVR2B, ACVRL1, ADAM15, ADAM22, ADAM8, ADAMTS12, ADAMTS20, ADAMTS7, ADAMTS9, ADAMTSL4, ADARB1, ADCY1, ADGRA2, ADGRB1, ADGRG1, ADGRG6, ADIRF, ADM, ADRA1A, ADRA2B, ADRB3, AFDN, AFF4, AFG3L2, AGPAT5, AGTPBP1, AHI1, AIRE, AJAP1, AKIP1, AKIRIN1, AKR1B1, AKT2, ALCAM, ALDH1A2, ALD…
GO:0030182	neuron differentiation	7.31e-16	ABI1, ABL1, ACAP3, ADARB1, ADCY1, ADRA2B, AFG3L2, AGTPBP1, AHI1, ALCAM, ALDH1A2, ALK, ALKAL1, ALKAL2, ANKRD27, APBB2, APOE, ARF4, ARHGAP35, ARHGAP44, ARHGEF2, ARID1B, ARTN, ASAP1, ASCL1, ATOH1, ATP2B2, ATP8B1, B4GALT6, BARHL2, BBS4, BCL11B, BCL6, BDNF, BECN1, BEND6, BICDL1, BIN1, BLOC1S3, BMP2, BMP4, BMP6, BMP7, BMPR1B, BNIP2, BOC, BRINP3, BRSK2, BTBD3, CACNA1A, CALR, CAMK1D, CAMK2A, CAMSAP2, CAM…
GO:0030198	extracellular matrix organization	0.0192	ABL1, ACAN, ADAMTS14, ADAMTS2, ADAMTS20, ADAMTS9, ADAMTSL2, ADAMTSL4, ANTXR1, APBB2, B4GALT1, BCL3, CARMIL2, CCN1, CHADL, CLASP1, COL11A2, COL12A1, COL13A1, COL15A1, COL18A1, COL27A1, COL2A1, COL4A2, COL4A4, COL5A1, COL5A2, COL5A3, COL8A1, COL9A1, COL9A2, COLGALT1, COLQ, CST3, DAG1, DDR1, DPP4, ECM2, EGFLAM, ELN, EMILIN1, ERCC2, ERO1A, ERO1B, EXOC8, FBLN1, FBLN2, FBLN5, FGFR4, FLRT2, FOXC2, FOXF1…
GO:0030334	regulation of cell migration	0.000194	ABHD2, ABHD6, ABL1, ABR, ACTN4, ACVR1B, ACVR1C, ACVRL1, ADAM15, ADAM8, ADAMTS9, ADARB1, ADGRA2, ADGRB1, ADGRG1, ADORA1, ADRA2A, AGO2, AIRE, AJUBA, AKIRIN1, AKT2, AKT3, AMOTL2, ANGPT4, APC, APOE, APPL1, APPL2, AQP1, ARHGEF2, ARHGEF39, ARSB, ATOH8, ATP5F1A, BCAR1, BCAS3, BCR, BMP2, BMP4, BMP7, BMPER, BMPR1A, BST1, C5, CALR, CAMK1D, CAMK2A, CAMK2B, CAMSAP3, CAPN7, CARD10, CARMIL1, CARMIL2, CASS4, CC…
GO:0030855	epithelial cell differentiation	0.00307	ABL1, ACVR2B, ACVRL1, ADAMTSL4, AFDN, AHI1, AJAP1, AKR1B1, ALDOC, ANXA4, AR, ARID4A, ARNTL, ASCL1, ATOH1, ATOH8, ATRX, B4GALT1, B9D1, BARX1, BCL11B, BFSP1, BMP2, BMP4, BMP6, BMP7, CAMSAP3, CASP6, CBFA2T2, CCM2, CCND1, CCNO, CDC42, CDH2, CDH3, CDHR2, CDKN1B, CDX2, CEBPB, CEP63, CERS3, CLIC4, CLOCK, COL18A1, COL27A1, CPT1A, CREB1, CTNNB1, CTSB, CYP27B1, DLG5, DLL1, DLX3, DLX6, DMD, DNASE1L2, DSP, E…
GO:0030900	forebrain development	6.29e-06	ADGRG1, AFDN, AGTPBP1, ALDH1A2, ALDH1A3, ALK, APAF1, AQP1, ARHGAP35, ARID1A, ASCL1, ATOH1, ATRX, BBS4, BCAN, BCL11B, BMP2, BMP4, BMPR1A, BTBD3, CCDC141, CCDC85C, CDH2, CDK5R2, CHD7, CNTN2, CNTNAP2, CREB1, CRK, CRKL, CRTAC1, CSF1R, CTNNB1, DAB1, DAB2IP, DCT, DLX2, DMRTA2, DPCD, DRD2, DUOX2, EFHC1, EGFR, EMX1, EMX2, EOMES, EPHA5, EPHB2, EPHB3, FEZF1, FEZF2, FGFR1, FOXB1, FRS2, FYN, GATA2, GBX2, GDF…
GO:0030902	hindbrain development	0.0124	ABL1, AGTPBP1, AHI1, ALDH1A2, ARCN1, ASCL1, ATRN, BMP7, CACNA1A, CBLN1, CBS, CDK5R2, CNTN1, COQ8B, CPLANE1, CRK, CRKL, CTNNB1, DAB1, DLL1, EGR2, EN2, GATA2, GBX2, GLI2, GPR37L1, HAP1, HERC1, HES3, HNF1B, HOXB1, HOXB2, ITGB1, KDM2B, KNDC1, LEF1, LHX1, LHX5, LMX1A, MAFB, NANOS1, NEUROD1, NEUROD2, NFIB, NOG, OGDH, OPHN1, OTX1, PHOX2A, PHOX2B, PLXNA2, POU4F1, PROX1, PTF1A, PTPN11, PTPRS, RBFOX2, RERE…
GO:0031175	neuron projection development	3e-10	ABI1, ABL1, ACAP3, ADARB1, ADCY1, AFG3L2, ALCAM, ALKAL1, ALKAL2, ANKRD27, APBB2, APOE, ARF4, ARHGAP35, ARHGAP44, ARID1B, ARTN, ASAP1, ATOH1, B4GALT6, BARHL2, BBS4, BCL11B, BDNF, BICDL1, BLOC1S3, BMP7, BMPR1B, BOC, BRSK2, BTBD3, CACNA1A, CAMK1D, CAMK2A, CAMSAP2, CAMSAP3, CAPRIN2, CBFA2T2, CCK, CDC42, CDH11, CDH2, CDH23, CDH4, CHL1, CHRNA7, CIB1, CLMN, CNP, CNTN1, CNTN2, CNTN4, CPNE5, CREB1, CRK, C…
GO:0031323	regulation of cellular metabolic process	6.7e-13	AATF, ABHD14B, ABHD5, ABI1, ABI2, ABL1, ABLIM3, ACADM, ACE, ACHE, ACOT8, ACTN1, ACTN4, ACTR2, ACVR1B, ACVR1C, ACVR2A, ACVR2B, ACVRL1, ADAM17, ADAM8, ADARB1, ADCY1, ADCY8, ADGRB1, ADIRF, ADORA2B, ADRA1A, ADRA1B, ADRA2A, ADRA2B, ADRB3, AEBP2, AFAP1L2, AFF1, AFF2, AFF4, AGAP2, AGO2, AHCTF1, AHI1, AHNAK, AHR, AHRR, AICDA, AIDA, AIRE, AJUBA, AKAP8L, AKAP9, AKNA, AKR1B1, AKT2, AKTIP, ALK, ALKAL1, ALKAL…
GO:0031324	negative regulation of cellular metabolic process	3.21e-05	AATF, ABL1, ACOT8, ACVR2B, ACVRL1, ADARB1, ADGRB1, ADRA1A, AEBP2, AGO2, AICDA, AIDA, AJUBA, AKR1B1, ALPL, AMBP, ANGEL2, ANKRD13B, ANKRD13D, ANOS1, ANXA8, AP2A1, APBB1, APC, APLP2, APOC3, APOE, APPL2, AR, ARFGEF3, ARHGAP35, ARID1A, ARID4A, ARID5A, ARID5B, ARNTL, ARRB1, ARRB2, ASCL1, ASCL2, ASH1L, ATAD2, ATAD2B, ATF7IP, ATG5, ATG7, ATN1, ATOH8, ATP1A1, ATP2B4, ATR, ATRX, ATXN1, ATXN2, ATXN7, AUNIP,…
GO:0031325	positive regulation of cellular metabolic process	3.39e-07	AATF, ABHD14B, ABHD5, ABI1, ABI2, ABL1, ABLIM3, ACE, ACTN1, ACTN4, ACTR2, ACVR1C, ACVR2A, ACVR2B, ACVRL1, ADAM17, ADAM8, ADGRB1, ADIRF, ADORA2B, ADRA1A, ADRA1B, ADRA2A, ADRA2B, ADRB3, AFAP1L2, AGAP2, AGO2, AHI1, AHR, AICDA, AIRE, AJUBA, AKAP8L, AKAP9, AKNA, AKR1B1, AKT2, AKTIP, ALK, ALKAL1, ALKAL2, ALOX15, AMBRA1, ANGPT4, ANKIB1, ANKRD6, ANTXR1, APAF1, APBB1, APOA1, APOA5, APOE, APPL1, AR, ARF4, …
GO:0031326	regulation of cellular biosynthetic process	1.15e-05	AATF, ABHD14B, ABL1, ABLIM3, ACOT8, ACTN1, ACTN4, ACTR2, ACVR1B, ACVR2A, ACVR2B, ACVRL1, ADAM8, ADCY1, ADCY8, ADIRF, ADORA2B, AEBP2, AFAP1L2, AFF1, AFF2, AFF4, AGAP2, AGO2, AHCTF1, AHI1, AHR, AHRR, AICDA, AIRE, AJUBA, AKAP8L, AKNA, AKR1B1, AKT2, ALX3, ANKRD17, ANXA4, AP2A1, APBB1, APBB2, APOA5, APOC3, APOE, APPL1, AR, ARF4, ARFGEF1, ARHGAP35, ARHGEF10L, ARHGEF2, ARHGEF5, ARID1A, ARID3A, ARID4A, A…
GO:0031327	negative regulation of cellular biosynthetic process	1.06e-05	AATF, ACOT8, ACVR2B, ACVRL1, AEBP2, AGO2, AICDA, AJUBA, AKR1B1, AP2A1, APBB1, APOC3, AR, ARHGAP35, ARID1A, ARID4A, ARID5A, ARID5B, ARNTL, ASCL1, ASCL2, ATAD2, ATAD2B, ATF7IP, ATN1, ATOH8, ATP1A1, ATP2B4, ATR, ATRX, ATXN1, BAG3, BAHD1, BARX2, BCL11A, BCL3, BCL6, BCL6B, BCLAF1, BEND3, BEND5, BEND6, BHLHE41, BIRC5, BMI1, BMP2, BMP4, BMP6, BMP7, BPTF, BRCA1, BRD7, BTRC, CACNA1A, CALR, CBFA2T2, CBFA2T…
GO:0031344	regulation of cell projection organization	1.03e-07	ABHD17B, ABL1, ACAP3, AKIRIN1, ALKAL1, ALKAL2, ANKRD27, APC, APOE, ARAP1, ARHGAP35, ARHGAP44, ASAP1, ATG3, ATG5, BARHL2, BBS4, BCAS3, BDNF, BIN3, BMP7, BRSK2, CACNA1A, CAMK1D, CAMSAP2, CAPRIN2, CARMIL1, CARMIL2, CBFA2T2, CCP110, CD44, CDC42, CDC42EP2, CDC42EP3, CDC42EP4, CDH2, CDH4, CDHR2, CDK10, CENPJ, CEP135, CEP97, CIB1, CLN3, CNTN1, CNTN2, CNTROB, CORO1C, CPNE5, CRK, CRKL, CRMP1, CROCC, CSMD3…
GO:0031346	positive regulation of cell projection organization	0.000436	AKIRIN1, ALKAL1, ALKAL2, ANKRD27, APC, APOE, ARAP1, ARHGAP35, BBS4, BCAS3, BDNF, BMP7, CAMK1D, CAPRIN2, CARMIL1, CARMIL2, CBFA2T2, CCP110, CDC42, CDC42EP2, CDC42EP3, CDC42EP4, CDH4, CENPJ, CEP135, CNTN1, CORO1C, CPNE5, CROCC, CUL7, CUX2, DAB2IP, DBN1, DLG5, DOCK11, DPYSL3, DSCAM, DZIP1, EFNA5, EP300, EPHA3, EPS8, EPS8L1, EPS8L2, ESPN, FBXO38, FBXW8, FGFR1, FN1, FNBP1L, FOXO6, FSCN1, FUZ, FYN, HAP…
GO:0031589	cell-substrate adhesion	0.00466	ABL1, ACTN1, ACTN4, ACVRL1, ADAM15, ADAMTS12, ADAMTS9, AJAP1, AJUBA, AKIP1, ALOX15, ANTXR1, APOA1, BCAS3, BCL2L11, BCL6, BST1, BVES, CALR, CAMSAP3, CARMIL1, CASS4, CCL28, CCN1, CD63, CDC42, CDH13, CIB1, CLASP1, COL13A1, COL5A3, COL8A1, CORO1C, CRK, CRKL, CSF1, CTNNB1, DDR1, DLC1, DMD, DMTN, DOCK5, ECM2, EDA, EDIL3, EFNA5, EGFLAM, EMILIN1, EMILIN2, EMP2, EPB41L5, EPHA1, EPHA3, EPHB1, EPHB3, FAM241…
GO:0031640	killing of cells of other organism	0.00496	BCL2L11, FCER2, HRG, LTF, NOS2, NPY, RPL30
GO:0032609	interferon-gamma production	5.04e-06	ABL1, BCL3, CD276, CEBPG, EOMES, EPHB3, FZD5, GAS6, GATA3, HRAS, IL1B, IL1R1, IL27RA, IL6R, IRF8, ISL1, ITK, NR1H4, PDE4D, PRNP, RARA, TLR9, TNFRSF4, VSIR, ZC3H12A, ZFPM1, ZP3
GO:0032615	interleukin-12 production	2.38e-07	ARRB2, IRF1, IRF8, ISL1, LEP, MAPK11, MAPK14, MAST2, PIBF1, PLCB1, PRKCD, THBS1, TLR9
GO:0032637	interleukin-8 production	0.03	AFAP1L2, ANXA4, ARRB1, BCL3, BPI, F2R, FCN1, FFAR2, HYAL2, LEP, MAPKBP1, NOD1, NOD2, NOS2, RIPK1, SSC5D, TIRAP, TLR9
GO:0032640	tumor necrosis factor production	0.0306	ARFGEF2, ARG2, ARHGEF2, ARRB2, BCL3, BPI, CHRNA7, CIDEA, CX3CL1, DICER1, FZD5, GAS6, HSF1, HSPB1, ISL1, LEP, LTF, MAPKAPK2, MIF, NFATC4, NFKBIL1, NLRC3, NOD1, NOD2, NR1H4, PIK3R1, POMC, PTPN11, RARA, RIPK1, SELENOS, SPON2, THBS1, TIRAP, TLR9, TNFAIP3, UBE2J1, VSIR, ZBTB20, ZC3H12A
GO:0032649	regulation of interferon-gamma production	1.31e-05	ABL1, BCL3, CD276, CEBPG, EPHB3, FZD5, GAS6, GATA3, HRAS, IL1B, IL1R1, IL27RA, IL6R, IRF8, ISL1, NR1H4, PDE4D, PRNP, RARA, TLR9, TNFRSF4, VSIR, ZC3H12A, ZFPM1, ZP3
GO:0032655	regulation of interleukin-12 production	2.35e-08	ARRB2, IRF1, IRF8, ISL1, MAPK11, MAPK14, MAST2, PIBF1, PLCB1, THBS1, TLR9
GO:0032677	regulation of interleukin-8 production	0.00783	AFAP1L2, ANXA4, ARRB1, BCL3, BPI, F2R, FCN1, FFAR2, HYAL2, MAPKBP1, NOD2, RIPK1, SSC5D, TIRAP, TLR9
GO:0032680	regulation of tumor necrosis factor production	0.0418	ARFGEF2, ARG2, ARHGEF2, ARRB2, BCL3, BPI, CHRNA7, CIDEA, CX3CL1, DICER1, FZD5, GAS6, HSF1, HSPB1, ISL1, LEP, LTF, MAPKAPK2, MIF, NFATC4, NFKBIL1, NLRC3, NOD1, NOD2, NR1H4, PIK3R1, POMC, PTPN11, RARA, RIPK1, SELENOS, SPON2, THBS1, TIRAP, TLR9, TNFAIP3, UBE2J1, VSIR, ZBTB20, ZC3H12A
GO:0032689	negative regulation of interferon-gamma production	0.0344	GAS6, GATA3, NR1H4, PRNP, RARA, VSIR, ZC3H12A
GO:0032695	negative regulation of interleukin-12 production	0.00588	ARRB2, PIBF1, THBS1
GO:0032735	positive regulation of interleukin-12 production	0.00116	IRF1, IRF8, ISL1, MAPK11, MAPK14, PLCB1, TLR9
GO:0032757	positive regulation of interleukin-8 production	0.00361	AFAP1L2, F2R, FCN1, FFAR2, HYAL2, NOD2, RIPK1, TIRAP, TLR9
GO:0032774	RNA biosynthetic process	2.86e-05	AATF, ABHD14B, ABL1, ABLIM2, ABLIM3, ACTN1, ACTN4, ACTR2, ACVR1B, ACVR2A, ACVR2B, ACVRL1, ADAM8, ADCY1, ADCY8, ADIRF, AEBP2, AFAP1L2, AFF1, AFF2, AFF4, AGAP2, AGO2, AHCTF1, AHI1, AHR, AHRR, AICDA, AIRE, AJUBA, AKAP8L, AKNA, AKR1B1, ALX3, ANXA4, APBB1, APBB2, APOE, AR, ARF4, ARHGAP35, ARHGEF10L, ARHGEF2, ARHGEF5, ARID1A, ARID3A, ARID4A, ARID5A, ARID5B, ARNT, ARNT2, ARNTL, ARRB1, ARRB2, ASCC1, ASCL…
GO:0032879	regulation of localization	4.99e-06	AAK1, ABHD17B, ABHD2, ABHD5, ABHD6, ABL1, ABR, ACTN1, ACTN4, ACVR1B, ACVR1C, ACVRL1, ADAM15, ADAM8, ADAMTS9, ADARB1, ADCY1, ADCY5, ADCY8, ADGRA2, ADGRB1, ADGRG1, ADORA1, ADORA2B, ADRA2A, AFDN, AGO2, AHI1, AHNAK, AIRE, AJUBA, AKAP6, AKAP8L, AKAP9, AKIRIN1, AKR1B1, AKT2, AKT3, ALOX15, AMOTL2, ANGPT4, ANK2, ANKFY1, ANKRD13B, ANKRD13D, ANKRD27, ANO1, ANO9, ANXA4, ANXA6, AP1G1, APBA1, APBA2, APC, APOA…
GO:0032943	mononuclear cell proliferation	0.0211	ABL1, ARG2, ATAD5, BCL6, BMI1, BMP4, BST1, BTK, CD151, CD276, CD6, CD74, CD79A, CD81, CEBPB, CLCF1, CSF1, CTNNB1, CTPS1, DLG1, DLG5, DOCK2, DOCK8, EPHB3, FOXJ1, FYN, GPAM, GPR183, IFN-ALPHA-4, IHH, IKZF3, IL6R, IL7, IMPDH1, IMPDH2, INPP5D, IRF1, ITCH, JAK3, LEF1, LEP, LGALS3, LMO1, LRRC32, LYN, MAD1L1, MAPK8IP1, MIF, NCSTN, NFATC2, P2RX7, PAWR, PDE5A, PKN1, PLCL2, PNP, PRKAR1A, PRKCD, PRKCQ, PRNP…
GO:0032944	regulation of mononuclear cell proliferation	0.041	ARG2, ATAD5, BCL6, BMI1, BMP4, BST1, BTK, CD276, CD6, CD74, CD81, CEBPB, CLCF1, CSF1, CTNNB1, DLG1, DLG5, EPHB3, FOXJ1, GPAM, GPR183, IHH, IKZF3, IL6R, IL7, INPP5D, IRF1, ITCH, JAK3, LEP, LGALS3, LMO1, LRRC32, LYN, MAD1L1, MAPK8IP1, MIF, NFATC2, PAWR, PDE5A, PKN1, PNP, PRKAR1A, PRKCQ, PRNP, RASAL3, SHH, SOX11, SYK, TFRC, TGFBR2, TLR9, TMEM131L, TMIGD2, TNFRSF21, TNFRSF4, TNFSF13B, TNFSF9, TWSG1, …
GO:0032989	cellular component morphogenesis	6.33e-18	ABI1, ABL1, ACTA1, ACTG1, ACTN1, ACTN4, ADAM8, ADARB1, ADCY1, AFG3L2, AKAP2, AKIP1, AKR1B1, ALCAM, ANKRD27, ANTXR1, APBB2, APOA1, AR, ARAP1, ARC, ARHGAP18, ARHGAP35, ARHGAP44, ARHGEF2, ARTN, ASXL1, ATOH1, B4GALT6, BARHL2, BCL11B, BCL2L1, BCL6, BCL9L, BDNF, BIN3, BMP7, BMPR1B, BOC, BRSK2, BRWD3, BTBD3, BVES, CACNA1A, CALR, CAMK2A, CAP1, CAP2, CAPRIN2, CARMIL1, CASQ2, CASS4, CCK, CD44, CD9, CDC42, …
GO:0032990	cell part morphogenesis	2.17e-11	ABI1, ABL1, ADARB1, ADCY1, AFG3L2, ALCAM, ANKRD27, APBB2, ARHGAP35, ARHGAP44, ARTN, ATOH1, B4GALT6, BARHL2, BCL11B, BCL2L1, BDNF, BMP7, BMPR1B, BOC, BRSK2, BTBD3, CACNA1A, CAMK2A, CAPRIN2, CCK, CD44, CDC42, CDH11, CDH2, CDH4, CHL1, CHRNA7, CNP, CNTN2, CNTN4, CORO1C, CPNE5, CREB1, CRMP1, CSF1R, CTNNB1, CTNND2, CUL7, CUX2, CYFIP2, DAB1, DAB2IP, DAG1, DBN1, DBNL, DCC, DCDC2, DDR1, DLG4, DNM1L, DOCK7…
GO:0033043	regulation of organelle organization	0.00236	ABL1, ACTR2, ACTR3, ACTR3B, ADD3, AFAP1, AICDA, AKAP8L, AKAP9, AKT2, ALMS1, ALOX15, ANAPC1, ANAPC15, ANKRD27, ANKRD53, APC, APC2, APOA1, ARAP1, ARFGEF1, ARHGAP18, ARHGAP35, ARHGAP44, ARHGEF10, ARHGEF10L, ARHGEF2, ARHGEF5, ARPC1B, ARPC4, ARPIN, ARRB1, ASAP3, ATAD2, ATAD2B, ATF7IP, ATG3, ATG5, ATL3, ATRX, ATXN2, AVP, AXIN2, BAIAP2, BAIAP2L1, BBC3, BBS4, BCAS3, BCL2L11, BCL6, BECN1, BICD1, BICD2, BI…
GO:0033139	regulation of peptidyl-serine phosphorylation of STAT protein	0.000198	GGNBP2, IFN-ALPHA-4, LIF, RET
GO:0033141	positive regulation of peptidyl-serine phosphorylation of STAT protein	7.55e-05	IFN-ALPHA-4, LIF, RET
GO:0034110	regulation of homotypic cell-cell adhesion	0.0425	ADAMTS18, CCM2L, CD9, DMTN, LYN, PRKCA, PRKCD, PRKCQ, PRKG1, RDX, SERPINE2, SYK, TNFSF11, UBASH3B, VPS33B, ZNF703
GO:0034330	cell junction organization	0.00217	ABL1, ACE, ACTN1, ACTN4, ACVRL1, AFDN, AJUBA, ARVCF, BCAS3, CAMSAP3, CCM2, CD9, CDC42, CDH1, CDH11, CDH13, CDH15, CDH17, CDH18, CDH2, CDH22, CDH24, CDH3, CDH4, CDH5, CLASP1, CLDN9, CORO1C, CSF1R, CSK, CTNNA1, CTNNB1, CTNND2, DLC1, DLG1, DLG5, DMTN, DSP, DST, EFNA5, EPB41L3, EPB41L5, EPHA3, F2R, FERMT2, FLCN, FN1, FSCN1, FZD5, FZR1, GPBAR1, GRHL1, HDAC7, HEG1, HRG, IKBKB, INAVA, ITGA5, ITGB1BP1, I…
GO:0034332	adherens junction organization	0.0127	ABL1, ACTN1, ACVRL1, AFDN, AJUBA, BCAS3, CAMSAP3, CDC42, CDH1, CDH11, CDH13, CDH15, CDH17, CDH18, CDH2, CDH22, CDH24, CDH3, CDH4, CDH5, CLASP1, CORO1C, CSK, CTNNB1, DLC1, DLG5, DMTN, DSP, EFNA5, EPB41L5, EPHA3, FERMT2, FZR1, HRG, INAVA, ITGB1BP1, KIFC3, MACF1, MAPRE2, NRP1, NUMB, PEAK1, PIP5K1A, PKP2, PLEKHA7, PTK2, PTPN23, PTPRJ, PTPRK, RAC1, RASSF8, RDX, RHOD, S100A10, SLK, SMAD7, SREBF1, TAOK2…
GO:0034390	smooth muscle cell apoptotic process	0.00202	E2F3, PDCD4, PPARG
GO:0034391	regulation of smooth muscle cell apoptotic process	0.00202	E2F3, PDCD4, PPARG
GO:0034446	substrate adhesion-dependent cell spreading	2.66e-05	ABL1, ACTN4, AKIP1, ANTXR1, APOA1, BVES, CALR, CARMIL1, CASS4, CDC42, CIB1, CORO1C, CRK, CRKL, DMTN, DOCK5, EFNA5, EPHA1, EPHB3, FAM241A, FBLN1, FER, FERMT2, FN1, ITGA4, ITGA8, ITGAV, ITGB1BP1, ITGB3, ITGB7, KANK1, LAMA5, LAMB1, LAMC1, MELTF, MERTK, MICALL2, NEDD9, NRP1, PARVA, PARVB, PARVG, PEAK1, POP1, PREX1, PTK2, RAC1, RADIL, RREB1, S100A10, SRC, SRCIN1, TEK, TYRO3, UNC13D
GO:0034613	cellular protein localization	0.00223	ABHD17A, ABHD17B, ADGB, ADPRH, AFDN, AGRN, AHI1, AJUBA, AKAP12, AKAP8L, AKR1B1, AKT2, ALKBH5, ANK1, ANK2, ANKRD13C, AP1G1, AP1S1, AP1S3, AP2A1, AP2A2, AP2B1, AP2S1, AP3B1, AP3B2, AP3S1, AP3S2, AP4E1, APBA1, APC, APOE, APPL1, APPL2, AR, ARF4, ARFRP1, ARHGAP44, ARHGEF16, ARL4D, ARNTL, ASNA1, ASPSCR1, ASTN2, ATG16L1, ATG9A, ATP1B1, ATP2C2, ATR, ATRX, AXIN2, BAG3, BAG6, BANP, BBC3, BBS4, BBS9, BCAP29…
GO:0034645	cellular macromolecule biosynthetic process	0.00449	AARS2, AARSD1, AATF, ABHD14B, ABHD17A, ABHD17B, ABL1, ABLIM2, ABLIM3, ACADM, ACAN, ACOT8, ACTR2, ACVR1B, ACVR2A, ACVR2B, ACVRL1, ADAM8, ADCY1, ADCY8, ADIRF, AEBP2, AFAP1L2, AFF1, AFF2, AFF4, AGAP2, AGL, AGO2, AHCTF1, AHI1, AHR, AHRR, AICDA, AIRE, AJUBA, AKAP8L, AKNA, AKR1B1, AKT2, ALG1, ALG11, ALG12, ALG2, ALG6, ALG8, ALX3, ANKRD17, ANXA4, APBB1, APBB2, APOA1, APOE, AR, ARF4, ARFGEF1, ARHGAP35, A…
GO:0034654	nucleobase-containing compound biosynthetic process	0.000153	AATF, ABHD14B, ABL1, ABLIM2, ABLIM3, ACAT1, ACOT7, ACSS1, ACTN1, ACTN4, ACTR2, ACVR1B, ACVR2A, ACVR2B, ACVRL1, ADA2, ADAM8, ADCY1, ADCY10, ADCY2, ADCY3, ADCY5, ADCY6, ADCY7, ADCY8, ADCY9, ADIRF, ADK, ADORA2B, ADSL, AEBP2, AFAP1L2, AFF1, AFF2, AFF4, AGAP2, AGO2, AHCTF1, AHI1, AHR, AHRR, AICDA, AIRE, AJUBA, AK1, AK4, AK5, AK8, AKAP8L, AKNA, AKR1B1, ALDOA, ALDOC, ALX3, AMD1, AMPD1, AMPD3, ANXA4, APB…
GO:0035023	regulation of Rho protein signal transduction	0.000122	ABL1, ABR, ADGRG1, AKAP13, APOA1, APOC3, APOE, ARHGAP35, ARHGAP42, ARHGEF1, ARHGEF10, ARHGEF10L, ARHGEF12, ARHGEF16, ARHGEF17, ARHGEF18, ARHGEF2, ARHGEF25, ARHGEF28, ARHGEF3, ARHGEF33, ARHGEF37, ARHGEF39, ARHGEF4, ARHGEF40, ARHGEF5, ARHGEF7, ARRB1, BCL6, BCR, CCDC125, CUL3, DLC1, ECT2L, EPS8, EPS8L1, EPS8L2, F2R, FARP1, FARP2, FGD1, FGD3, FGD4, FGD5, FGD6, HEG1, ITGA3, ITGB1, ITSN1, KANK1, KANK2,…
GO:0035107	appendage morphogenesis	0.0428	ALDH1A2, ALX3, ASPH, ATRX, B9D1, BCL2L11, BMP4, BMP7, BMPR1A, BMPR1B, C2CD3, CACNA1C, CHD7, CHST11, COL2A1, CPLANE1, CTNNB1, DLX6, ECE1, EVX2, FBXW4, FGF4, FGFR1, FREM2, FZD6, GLI2, GLI3, GNA12, GNAS, GPC3, HAND2, HOXA10, HOXC10, HOXC11, HOXD10, HOXD13, HOXD9, IFT52, IHH, ITGB7, LEF1, LMBR1, LNPK, LRP4, LRP5, MAP3K20, MEGF8, MSX1, NOG, OSR1, PBX1, PCSK5, PLXNA2, PTCH1, RARG, RECK, RNF165, ROR2, R…
GO:0035108	limb morphogenesis	0.0428	ALDH1A2, ALX3, ASPH, ATRX, B9D1, BCL2L11, BMP4, BMP7, BMPR1A, BMPR1B, C2CD3, CACNA1C, CHD7, CHST11, COL2A1, CPLANE1, CTNNB1, DLX6, ECE1, EVX2, FBXW4, FGF4, FGFR1, FREM2, FZD6, GLI2, GLI3, GNA12, GNAS, GPC3, HAND2, HOXA10, HOXC10, HOXC11, HOXD10, HOXD13, HOXD9, IFT52, IHH, ITGB7, LEF1, LMBR1, LNPK, LRP4, LRP5, MAP3K20, MEGF8, MSX1, NOG, OSR1, PBX1, PCSK5, PLXNA2, PTCH1, RARG, RECK, RNF165, ROR2, R…
GO:0035239	tube morphogenesis	8.97e-07	ABL1, ACVR2B, ACVRL1, ADAM12, ADAM8, ADAMTS12, ADAMTS16, ADAMTS9, ADGRA2, ADGRB1, ADGRB2, ADGRG1, ADM, AGGF1, AGO2, AHI1, AKR1B1, AKT3, AMOTL2, ANGPT4, ANPEP, APAF1, APOE, AQP1, AR, ARHGAP35, ARID1A, ASB4, ATF2, ATOH8, B4GALT1, BBS4, BCAS3, BCL2L11, BMP2, BMP4, BMP7, BMPER, BMPR1A, BRCA1, BTRC, C2CD3, C5, CALCRL, CARD10, CCBE1, CCDC40, CCM2, CCN1, CDH13, CDH2, CHD7, CIB1, CLEC14A, CLIC4, COL18A1,…
GO:0035295	tube development	3.19e-09	ABL1, ACVR2B, ACVRL1, ADAM12, ADAM8, ADAMTS12, ADAMTS16, ADAMTS2, ADAMTS9, ADAMTSL2, ADGRA2, ADGRB1, ADGRB2, ADGRG1, ADM, AGGF1, AGO2, AHI1, AKR1B1, AKT3, ALDH1A2, AMBRA1, AMOTL2, ANGPT4, ANPEP, APAF1, APOE, AQP1, AQP2, AR, ARG2, ARHGAP35, ARID1A, ASB4, ASCL1, ASXL1, ATF2, ATOH8, ATRX, ATXN1, B4GALT1, BAG6, BBS4, BCAS3, BCL2L11, BMI1, BMP2, BMP4, BMP7, BMPER, BMPR1A, BRCA1, BTRC, C2CD3, C5, CALCR…
GO:0035556	intracellular signal transduction	3.61e-08	ABL1, ABR, ACTN4, ADAM17, ADAM8, ADCY1, ADCY10, ADCY2, ADCY3, ADCY5, ADCY6, ADCY7, ADCY8, ADCY9, ADGB, ADGRB2, ADGRD1, ADGRE5, ADGRG1, ADGRG6, ADGRL1, ADGRL2, ADGRL4, ADM, ADM5, ADORA2A, ADORA2B, ADRA1A, ADRA1B, ADRA2A, ADRA2B, ADRB3, AEN, AGAP2, AIDA, AJUBA, AKAP12, AKAP13, AKIP1, AKR1B1, AKT2, AKT3, ALK, ALKAL1, ALKAL2, ALOX15, AMOTL2, ANK2, ANKRD17, ANKRD54, ANKRD6, APAF1, APOA1, APOC3, APOE, …
GO:0035987	endodermal cell differentiation	0.0148	CDC73, COL12A1, COL4A2, COL5A1, COL5A2, COL8A1, CTNNB1, CTR9, EOMES, FN1, GATA6, HNF1B, INHBA, ITGA4, ITGA5, ITGA7, ITGAV, ITGB2, ITGB5, LAMA3, LAMB1, LAMB3, MESP1, MIXL1, MMP14, MMP15, MMP2, NODAL, RTF1, SETD2, SOX17, SOX2
GO:0036211	protein modification process	9.11e-09	AAK1, AATK, ABHD12, ABHD17A, ABHD17B, ABI1, ABI2, ABL1, ABRAXAS2, ACE, ACVR1B, ACVR1C, ACVR2A, ACVR2B, ACVRL1, ADAM17, ADAM8, ADARB1, ADCK1, ADGRB1, ADPRH, ADPRHL1, ADRA1A, ADRA1B, ADRA2A, ADRA2B, ADRB3, AFAP1L2, AGBL5, AGTPBP1, AIDA, AJUBA, AKAP13, AKAP8L, AKAP9, AKR1B1, AKT2, AKT3, AKTIP, ALG1, ALG11, ALG12, ALG2, ALG6, ALG8, ALK, ALKAL1, ALKAL2, ALOX15, ALPK3, AMBP, AMFR, ANAPC1, ANAPC7, ANGPT…
GO:0040012	regulation of locomotion	0.00108	ABHD2, ABHD6, ABL1, ABR, ACTN4, ACVR1B, ACVR1C, ACVRL1, ADAM15, ADAM8, ADAMTS9, ADARB1, ADGRA2, ADGRB1, ADGRG1, ADORA1, ADRA2A, AGO2, AIRE, AJUBA, AKIRIN1, AKT2, AKT3, AMOTL2, ANGPT4, APC, APOE, APPL1, APPL2, AQP1, ARHGAP18, ARHGEF2, ARHGEF39, ARSB, ARTN, ATOH8, ATP5F1A, BBS4, BCAR1, BCAS3, BCR, BMP2, BMP4, BMP7, BMPER, BMPR1A, BST1, BVES, C5, CALR, CAMK1D, CAMK2A, CAMK2B, CAMSAP3, CAPN7, CARD10,…
GO:0040013	negative regulation of locomotion	0.0469	ABHD2, ABHD6, ABR, ACVR1C, ACVRL1, ADAM15, ADAMTS9, ADARB1, ADGRB1, ADGRG1, ADORA1, ANGPT4, APOE, BCR, BMPR1A, C5, CALR, CARD10, CCDC125, CCL28, CDH1, CLASP1, CLIC4, CORO1C, CRK, CTNNA1, CX3CL1, CXCL12, DAB2IP, DACH1, DAG1, DLC1, DLG5, DLL4, DRD2, DUSP1, DUSP10, EMILIN1, ENG, EPHA1, EVL, FAM241A, FBLN1, FOXO3, FRMD5, FUZ, FZR1, GATA3, GPER1, GTPBP4, HAS1, HDAC5, HRG, HYAL2, IGFBP3, IGFBP5, IL4R, …
GO:0042100	B cell proliferation	0.00345	ABL1, ATAD5, BCL6, BMI1, BST1, BTK, CD74, CD79A, CD81, CLCF1, CTPS1, GPR183, IFN-ALPHA-4, IKZF3, IL7, INPP5D, LEF1, LYN, MIF, NFATC2, PAWR, PKN1, PLCL2, PRKCD, SHB, TFRC, TLR9, TNFRSF21, TNFRSF4, TNFSF13B
GO:0042326	negative regulation of phosphorylation	0.0151	ABL1, ADARB1, AIDA, AJUBA, APC, APOE, ARRB2, ASH1L, ATXN7, BDKRB2, BMP4, BMP7, C1QL4, CBFA2T3, CBL, CBLC, CDK5RAP1, CDKN1B, CDKN2B, CDKN2C, CDKN2D, CHMP6, CHRNA7, CIB1, COL14A1, CORO1C, CRKL, CTDSP1, CTDSP2, DAB2IP, DACT1, DAG1, DBNDD2, DLG1, DMD, DMTN, DNAJC3, DTNBP1, DUSP1, DUSP10, DUSP16, DUSP2, DUSP4, DUSP6, DUSP7, DUSP8, EMILIN1, ENG, ENPP1, EPHA1, EPHB2, ERRFI1, EZR, FABP4, FAM129A, FBLN1, …
GO:0042501	serine phosphorylation of STAT protein	0.000292	GGNBP2, IFN-ALPHA-4, LIF, NLK, RET
GO:0042531	positive regulation of tyrosine phosphorylation of STAT protein	0.0401	CLCF1, CSF1R, EPHB3, FYN, IL4R, IL6R, ISL1, JAK2, KIT, LIF, LYN, PARP14, PARP9, PIBF1, TNFRSF1A
GO:0042742	defense response to bacterium	1.61e-07	ADAMTS5, ADGRB1, AICDA, ALPL, ANKRD17, ARG2, BCL3, BPI, CEBPB, CHGA, COCH, DMBT1, FCN2, GSDMD, HMGB2, IL22RA1, IL27RA, IRF8, LOC100157086, LOC100523213, LOC102160313, LTF, MAPKBP1, NLRP3, NOD1, NOD2, NOS2, NR1H4, OPTN, P2RX7, PLA2G6, PLAC8, PR39, PRKCD, PRKD1, RAB14, RBPJ, RPL30, SHC1, SPON2, SSC5D, STAB1, SYK, TBK1, TNFRSF1A, UNC13B
GO:0043009	chordate embryonic development	0.000506	ABI1, ABL1, ACVR1B, ACVR2A, ACVRL1, ADM, AKR1B1, ALDH1A2, ALX3, AMBRA1, ANKRD11, APAF1, APBA1, APBA2, AR, ARHGAP35, ARID1A, ARNT, ARNT2, ASCL2, AXIN2, B9D1, BBS4, BCL2L1, BCL2L11, BHLHE41, BIRC6, BMI1, BMP2, BMP4, BMP7, BMPR1A, BNIP2, BPTF, BRCA1, BYSL, C2CD3, C5, CAPN2, CCDC24, CCDC62, CCM2, CCN1, CCNB2, CDK11B, CDX1, CDX2, CEBPA, CEBPB, CHD7, CHST11, CMTM3, CNOT2, CNOT3, COL2A1, CRB2, CTNNB1, C…
GO:0043010	camera-type eye development	0.00494	ACHE, ACVR2B, ACVRL1, AGTPBP1, AHI1, ALDH1A2, ALDH1A3, AQP1, AQP5, ARHGAP35, ARID1A, B9D1, BCAR3, BCL11B, BFSP1, BMP4, BMP7, BMPR1B, CACNA1C, CDKN1B, CELF4, CHD7, CLIC4, COL8A1, CRYBA2, CTNNB1, DLG1, DLL1, DLL4, DLX2, DSCAM, EGFR, EPHB1, EPHB2, FAT1, FBN1, FJX1, FKBP8, FOXC2, FOXF2, FOXL2, FRS2, FZD5, FZR1, GATA3, GDF11, GLI3, GNB1, GPD2, GPM6A, HIF1A, HIPK2, IHH, INHBA, IRX5, ITGB7, JMJD6, KDM2B…
GO:0043043	peptide biosynthetic process	0.0353	AARS2, AARSD1, AASDH, AGO2, AIRE, BARHL2, BCL3, BOLL, CALR, CARNS1, CARS, CARS2, CDKAL1, CIRBP, CNOT1, CNOT2, CNOT3, CNOT6L, CPEB1, CPEB2, CPEB3, CTIF, DALRD3, DAPK1, DHX33, DNAJC1, DNAJC3, DPH6, EARS2, EEF1A1, EEF1A2, EEF1B2, EEFSEC, EIF2AK2, EIF2AK3, EIF2AK4, EIF2B2, EIF2B3, EIF2B5, EIF2D, EIF3A, EIF3D, EIF3F, EIF3J, EIF3L, EIF4E, EIF4EBP1, EIF4EBP2, EIF4EBP3, EIF4ENIF1, EIF4G2, EIF5A, EIF5B, E…
GO:0043085	positive regulation of catalytic activity	7.35e-05	ABHD5, ABI1, ABI2, ABL1, ABR, ACAP2, ACAP3, ACE, ACVR1C, ACVR2B, ADAM8, ADAP1, ADORA2B, ADPRH, ADRA1A, ADRA2A, ADRA2B, AFAP1L2, AGAP1, AGAP2, AGAP3, AGFG2, AHSA2P, AJUBA, AKT2, ALK, ALKAL1, ALKAL2, AMBRA1, ANGPT4, ANTXR1, APAF1, APC2, APOA1, APOA5, APOE, ARAP1, ARAP2, ARAP3, ARF4, ARFGAP1, ARFGAP2, ARFGAP3, ARHGAP10, ARHGAP12, ARHGAP18, ARHGAP21, ARHGAP22, ARHGAP23, ARHGAP24, ARHGAP27, ARHGAP29, …
GO:0043087	regulation of GTPase activity	7.87e-08	ABR, ACAP2, ACAP3, ADAP1, ADPRH, AGAP1, AGAP2, AGAP3, AGFG2, AJUBA, AKT2, APC2, ARAP1, ARAP2, ARAP3, ARFGAP1, ARFGAP2, ARFGAP3, ARFGEF1, ARHGAP10, ARHGAP12, ARHGAP18, ARHGAP21, ARHGAP22, ARHGAP23, ARHGAP24, ARHGAP27, ARHGAP29, ARHGAP30, ARHGAP31, ARHGAP32, ARHGAP35, ARHGAP39, ARHGAP42, ARHGAP44, ARHGAP45, ARHGEF10, ARHGEF10L, ARHGEF12, ARHGEF16, ARHGEF5, ARHGEF7, ARRB1, ASAP1, ASAP2, ASAP3, BBS4,…
GO:0043170	macromolecule metabolic process	4.48e-08	A1CF, AAK1, AAR2, AARS2, AARSD1, AATF, AATK, ABHD12, ABHD14B, ABHD17A, ABHD17B, ABI1, ABI2, ABL1, ABLIM2, ABLIM3, ABRAXAS2, ACACA, ACADM, ACAN, ACE, ACHE, ACOT8, ACTA1, ACTN1, ACTN4, ACTR2, ACTR5, ACTR8, ACVR1B, ACVR1C, ACVR2A, ACVR2B, ACVRL1, ACY1, ADAD2, ADAM11, ADAM12, ADAM15, ADAM17, ADAM19, ADAM2, ADAM22, ADAM23, ADAM33, ADAM8, ADAMTS10, ADAMTS12, ADAMTS13, ADAMTS14, ADAMTS15, ADAMTS16, ADAM…
GO:0043207	response to external biotic stimulus	1.79e-05	ABCC9, ABL1, ABR, ADAMTS5, ADAMTS9, ADGRB1, AGBL5, AICDA, ALPL, ANKRD17, AP1S1, ARG2, ATG16L1, ATG5, ATG7, B3GALT5, BAIAP2, BAIAP2L1, BATF, BCL2L1, BCL2L11, BCL3, BCR, BECN1, BMP2, BMP6, BNIP3, BPI, C2H19orf66, CA5B, CCDC130, CD207, CD6, CDC73, CEBPB, CEP192, CFLAR, CHD7, CHGA, CMPK2, COCH, COLEC11, COTL1, CREBZF, CTR9, CUBN, CX3CL1, CYP27B1, CYP2E1, DAB2IP, DDX1, DDX60, DMBT1, DTX3L, DUOX2, DUSP…
GO:0043412	macromolecule modification	5.09e-06	A1CF, AAK1, AARS2, AATK, ABHD12, ABHD17A, ABHD17B, ABI1, ABI2, ABL1, ABRAXAS2, ACE, ACVR1B, ACVR1C, ACVR2A, ACVR2B, ACVRL1, ADAD2, ADAM17, ADAM8, ADARB1, ADARB2, ADCK1, ADGRB1, ADPRH, ADPRHL1, ADRA1A, ADRA1B, ADRA2A, ADRA2B, ADRB3, AFAP1L2, AGBL5, AGTPBP1, AICDA, AIDA, AJUBA, AKAP13, AKAP8L, AKAP9, AKR1B1, AKT2, AKT3, AKTIP, ALG1, ALG11, ALG12, ALG2, ALG6, ALG8, ALK, ALKAL1, ALKAL2, ALKBH5, ALOX1…
GO:0043547	positive regulation of GTPase activity	1.62e-05	ABR, ACAP2, ACAP3, ADAP1, ADPRH, AGAP1, AGAP2, AGAP3, AGFG2, AKT2, APC2, ARAP1, ARAP2, ARAP3, ARFGAP1, ARFGAP2, ARFGAP3, ARHGAP10, ARHGAP12, ARHGAP18, ARHGAP21, ARHGAP22, ARHGAP23, ARHGAP24, ARHGAP27, ARHGAP29, ARHGAP30, ARHGAP31, ARHGAP32, ARHGAP35, ARHGAP39, ARHGAP42, ARHGAP44, ARHGAP45, ARHGEF10, ARHGEF10L, ARHGEF12, ARHGEF16, ARHGEF5, ARHGEF7, ARRB1, ASAP1, ASAP2, ASAP3, BCAS3, BCR, CCDC125, …
GO:0043549	regulation of kinase activity	0.0285	ABI1, ABI2, ABL1, ACE, ACVR2B, ADAM8, ADARB1, ADRA1A, ADRA2A, ADRA2B, AFAP1L2, AIDA, AJUBA, ALK, ALKAL1, ALKAL2, AMBRA1, ANGPT4, ANKRD54, APC, APOE, ARHGEF5, ATP2B4, AVPI1, AXIN1, BMP2, BMP4, BMP7, BYSL, C1QTNF2, CAB39, CACUL1, CARD10, CASS4, CBL, CBLC, CBS, CCN1, CCNA1, CCND1, CCND2, CCNE1, CCNE2, CCNF, CCNJ, CCNL2, CCNO, CCNY, CD74, CD81, CDC37, CDC42, CDK12, CDK5R2, CDK5RAP1, CDKN1B, CDKN2B, C…
GO:0044093	positive regulation of molecular function	0.00761	ABHD5, ABI1, ABI2, ABL1, ABR, ACAP2, ACAP3, ACE, ACVR1C, ACVR2B, ADAM8, ADAP1, ADCY1, ADCY8, ADORA2B, ADPRH, ADRA1A, ADRA2A, ADRA2B, AFAP1L2, AGAP1, AGAP2, AGAP3, AGFG2, AHSA2P, AJUBA, AKAP6, AKAP9, AKR1B1, AKT2, AKTIP, ALK, ALKAL1, ALKAL2, AMBRA1, AMFR, ANGPT4, ANTXR1, APAF1, APC2, APOA1, APOA5, APOE, AR, ARAP1, ARAP2, ARAP3, ARF4, ARFGAP1, ARFGAP2, ARFGAP3, ARHGAP10, ARHGAP12, ARHGAP18, ARHGAP2…
GO:0044249	cellular biosynthetic process	0.000309	A4GALT, AARS2, AARSD1, AASDH, AASDHPPT, AATF, ABCB6, ABCD3, ABHD1, ABHD14B, ABHD17A, ABHD17B, ABHD2, ABHD3, ABHD5, ABL1, ABLIM2, ABLIM3, ACACA, ACADM, ACAN, ACAT1, ACER3, ACOT7, ACOT8, ACSF3, ACSM4, ACSS1, ACTN1, ACTN4, ACTR2, ACVR1B, ACVR2A, ACVR2B, ACVRL1, ADA2, ADAM8, ADCY1, ADCY10, ADCY2, ADCY3, ADCY5, ADCY6, ADCY7, ADCY8, ADCY9, ADI1, ADIRF, ADK, ADORA2B, ADSL, AEBP2, AFAP1L2, AFF1, AFF2, AF…
GO:0044255	cellular lipid metabolic process	0.019	A4GALT, ABCD3, ABHD1, ABHD12, ABHD15, ABHD16A, ABHD2, ABHD3, ABHD5, ABHD6, ACAA1, ACACA, ACADM, ACAT1, ACAT2, ACER3, ACOT6, ACOT7, ACOX1, ACOX2, ACOXL, ACSBG1, ACSF3, ACSL4, ACSL6, ACSM4, AGPAT4, AGPAT5, AGPS, AJUBA, AKR1C3, AKT2, ALDH1A2, ALDH1A3, ALDH3A2, ALDH5A1, ALG11, ALG12, ALG2, ALG6, ALG8, ALOX15, AMBRA1, AOAH, APOA1, APOA5, APOC3, APOE, APPL2, ARV1, AUH, B4GALNT1, B4GALNT2, B4GALT6, BCO1…
GO:0044260	cellular macromolecule metabolic process	4.43e-12	AAK1, AARS2, AARSD1, AATF, AATK, ABHD12, ABHD14B, ABHD17A, ABHD17B, ABI1, ABI2, ABL1, ABLIM2, ABLIM3, ABRAXAS2, ACADM, ACAN, ACE, ACHE, ACOT8, ACTR2, ACTR5, ACTR8, ACVR1B, ACVR1C, ACVR2A, ACVR2B, ACVRL1, ADAM17, ADAM8, ADAMTS12, ADAMTS7, ADARB1, ADCK1, ADCY1, ADCY8, ADGRB1, ADIRF, ADM, ADPRH, ADPRHL1, ADPRHL2, ADRA1A, ADRA1B, ADRA2A, ADRA2B, ADRB3, AEBP2, AFAP1L2, AFF1, AFF2, AFF4, AFG1L, AFG3L2,…
GO:0044364	disruption of cells of other organism	0.00496	BCL2L11, FCER2, HRG, LTF, NOS2, NPY, RPL30
GO:0045087	innate immune response	0.00863	ACTG1, ACTR2, ADAM15, ADAM8, ALPL, ANKHD1, ANKRD17, AP1G1, APOE, APPL1, APPL2, ARHGEF2, ARRB2, BPIFB1, BPIFB3, C1QA, C2H19orf66, C5, CADM1, CD59, CDC37, CDC42, CDC42EP2, CDC42EP4, CEBPG, COCH, COLEC11, COLEC12, CSF1, CX3CL1, CYP27B1, CYP3A29, DAB2IP, DAPK1, DDX60, DRD2, DUSP10, ERBIN, EREG, ESR1, EVL, FBXO9, FCN1, FCN2, FFAR2, FGA, FLNB, GCH1, GFI1, GSN, HMGB2, INAVA, IRF1, IRF3, IRF4, IRF8, JAK2…
GO:0045165	cell fate commitment	4.54e-06	AKR1B1, APC, APC2, AR, ARHGEF2, ASCL1, ATOH1, BARHL2, BATF, BCL11B, BMP2, BMP4, BMPR1A, CDC42, CDC73, CEBPB, CTNNB1, CTR9, DBX1, DLL1, DLX2, DMRTA2, DOCK7, EBF2, EHMT2, EOMES, EPAS1, EPOP, ETS2, EVX1, EYA1, FEV, FEZF2, FGFR1, FKBP8, FOXA1, FOXC2, GATA2, GATA3, GATA6, GCM1, GDF3, GDF7, GLI2, GLI3, GSX1, HNF1B, HOXC10, HOXD10, IHH, IL7, IRF4, ISL1, ISL2, ITGB1, KDM6B, LATS1, LBX1, MESP1, MITF, MNX1…
GO:0045444	fat cell differentiation	0.00417	ADIRF, ADRB3, ARID5B, ARNTL, ASXL1, ATF2, BBS4, BBS9, BMP2, BNIP3, C1QL4, CARM1, CCDC71, CCDC85B, CCND1, CEBPA, CEBPB, CLIP3, CREB1, CTBP1, CTBP2, DUSP10, DYSF, EBF2, EGR2, ENPP1, EP300, ERO1A, FABP4, FAM120B, FBXO9, FFAR2, FOXO1, FRZB, GATA2, GATA3, GDF3, GDF6, GPER1, GPX1, GRK5, HNRNPU, HTR2C, ID4, INHBB, INSIG1, ITGA6, JDP2, LAMB3, LEP, LGALS12, LMO3, LRRC8C, MAPK14, MEDAG, MEX3C, NOCT, NR4A2,…
GO:0045595	regulation of cell differentiation	1.65e-11	ABCA5, ABL1, ACAP3, ACIN1, ACTN4, ACVR1B, ACVR2A, ACVR2B, ACVRL1, ADAM8, ADAMTS12, ADAMTS20, ADAMTS7, ADAMTS9, ADGRA2, ADGRB1, ADGRG1, ADIRF, ADM, ADRA2B, AFDN, AHI1, AJAP1, AKIRIN1, AKR1B1, ALK, ALKAL1, ALKAL2, ANKRD17, ANKRD27, ANKRD54, AP3B1, APC, APC2, APOA1, APOE, APPL2, AR, ARHGAP35, ARHGAP44, ARHGEF2, ARNTL, ARRB2, ASAP1, ASB4, ASCL1, ASXL1, ATOH1, ATOH8, AXIN2, BARHL2, BCL11B, BCL6, BCL9L…
GO:0045596	negative regulation of cell differentiation	2.45e-05	ABCA5, ACTN4, ACVRL1, ADAMTS12, ADAMTS7, ADGRG1, AKIRIN1, ANKRD17, APOE, APPL2, ARHGEF2, ARNTL, ASAP1, ASCL1, ASXL1, AXIN2, BCL6, BHLHA15, BHLHE41, BMP2, BMP4, BMP7, BMPR1A, C1QL4, CALR, CCDC85B, CCNB2, CCND1, CD74, CDK12, CDK13, CFLAR, CHADL, CIB1, CLDN18, CNP, CNTN2, CNTN4, COL5A1, COL5A2, CORO1C, CRMP1, CTDSP1, CTNNA1, CTNNB1, CTR9, CUL4A, CXCL14, DAB1, DAB2IP, DACT3, DDX6, DISP3, DLL1, DLX2, …
GO:0045597	positive regulation of cell differentiation	1.62e-05	ABL1, ACIN1, ACVR1B, ACVR2A, ACVR2B, ACVRL1, ADAM8, ADAMTS20, ADAMTS9, ADGRB1, ADIRF, ADM, ADRA2B, AHI1, AKIRIN1, AKR1B1, ALKAL1, ALKAL2, ANKRD27, ANKRD54, AP3B1, APOA1, APOE, AR, ARHGAP35, ARHGEF2, ARNTL, ARRB2, ASB4, ASCL1, ATOH1, ATOH8, AXIN2, BCL6, BCL9L, BDNF, BEND6, BIN1, BMI1, BMP2, BMP4, BMP6, BMP7, BMPR1A, BMPR1B, BNIP2, BOC, BRINP3, CALR, CAMK1D, CAPRIN2, CARM1, CARMIL1, CASP8, CASS4, C…
GO:0045664	regulation of neuron differentiation	6.47e-08	ABL1, ACAP3, ADRA2B, ALK, ALKAL1, ALKAL2, ANKRD27, APOE, ARHGAP35, ARHGAP44, ARHGEF2, ASAP1, ASCL1, ATOH1, BARHL2, BCL11B, BCL6, BDNF, BEND6, BIN1, BMP2, BMP4, BMP6, BMP7, BNIP2, BRINP3, BRSK2, CACNA1A, CALR, CAMK1D, CAMSAP2, CAPRIN2, CBFA2T2, CDH2, CDH4, CIB1, CNTN1, CNTN2, CNTN4, CPNE5, CRK, CRKL, CRMP1, CSMD3, CTDSP1, CUL7, CUX2, DAB1, DAB2IP, DBN1, DDX6, DISP3, DLG5, DLL1, DLX2, DPYSL2, DPYSL…
GO:0045666	positive regulation of neuron differentiation	0.000235	ADRA2B, ALKAL1, ALKAL2, ANKRD27, APOE, ARHGAP35, ARHGEF2, ATOH1, BCL6, BDNF, BEND6, BMP2, BMP4, BMP6, BMP7, BNIP2, BRINP3, CAMK1D, CAPRIN2, CBFA2T2, CDH4, CNTN1, CPNE5, CUL7, CUX2, DAB1, DAB2IP, DBN1, DLG5, DLX2, DSCAM, EFNA5, EP300, EPHA3, FBXO38, FBXW8, FEZF1, FEZF2, FGFR1, FN1, FOXA1, FOXO6, FYN, GDF6, GDF7, GDPD5, GLI2, HOXD3, IMPACT, IRX3, LIMK1, LOC100523747, LOC100624785, LPAR3, LYN, MACF1…
GO:0045892	negative regulation of transcription, DNA-templated	3.96e-05	ACVR2B, AEBP2, AICDA, AJUBA, AKR1B1, APBB1, AR, ARHGAP35, ARID1A, ARID4A, ARID5A, ARID5B, ARNTL, ASCL1, ASCL2, ATAD2, ATAD2B, ATF7IP, ATN1, ATOH8, ATRX, ATXN1, BAG3, BAHD1, BARX2, BCL11A, BCL3, BCL6, BCL6B, BCLAF1, BEND3, BEND5, BHLHE41, BIRC5, BMI1, BMP2, BMP4, BMP6, BMP7, BPTF, BRCA1, BRD7, BTRC, CALR, CBFA2T2, CBFA2T3, CBX1, CBX4, CBX6, CBX8, CC2D1A, CCDC85B, CCND1, CDC45, CDC73, CDKN1B, CDX2,…
GO:0045893	positive regulation of transcription, DNA-templated	0.000286	AATF, ABHD14B, ABLIM3, ACTR2, ACVR2A, ACVRL1, ADIRF, AFAP1L2, AGAP2, AGO2, AHI1, AHR, AICDA, AIRE, AKAP8L, AKNA, AKR1B1, APBB1, APOE, AR, ARF4, ARHGEF10L, ARHGEF2, ARID1A, ARID3A, ARID4A, ARNT, ARNT2, ARNTL, ARRB1, ASCL1, ASH1L, ASXL1, ASXL2, ATAD2, ATAD2B, ATF1, ATF2, ATF6, ATF6B, ATF7IP, ATOH1, ATOH8, ATRX, ATXN7, AXIN1, BANP, BARHL1, BARHL2, BARX1, BARX2, BATF, BCAS3, BCL11B, BCL3, BCL9L, BCLA…
GO:0045934	negative regulation of nucleobase-containing compound metabolic process	3.23e-05	ACVR2B, ACVRL1, AEBP2, AICDA, AJUBA, AKR1B1, ANGEL2, APBB1, AR, ARHGAP35, ARID1A, ARID4A, ARID5A, ARID5B, ARNTL, ASCL1, ASCL2, ATAD2, ATAD2B, ATF7IP, ATN1, ATOH8, ATR, ATRX, ATXN1, AUNIP, AXIN2, BAG3, BAHD1, BARX2, BCL11A, BCL3, BCL6, BCL6B, BCLAF1, BEND3, BEND5, BEND6, BHLHE41, BIRC5, BMI1, BMP2, BMP4, BMP6, BMP7, BOLL, BPTF, BRCA1, BRD7, BTRC, CALR, CBFA2T2, CBFA2T3, CBX1, CBX4, CBX6, CBX8, CC2…
GO:0045935	positive regulation of nucleobase-containing compound metabolic process	0.00204	AATF, ABHD14B, ABLIM3, ACTN1, ACTN4, ACTR2, ACVR2A, ACVRL1, ADIRF, ADORA2B, AFAP1L2, AGAP2, AGO2, AHI1, AHR, AICDA, AIRE, AKAP8L, AKNA, AKR1B1, APBB1, APOE, AR, ARF4, ARHGEF10L, ARHGEF2, ARID1A, ARID3A, ARID4A, ARID5B, ARNT, ARNT2, ARNTL, ARRB1, ASCL1, ASH1L, ASXL1, ASXL2, ATAD2, ATAD2B, ATAD5, ATF1, ATF2, ATF6, ATF6B, ATF7IP, ATOH1, ATOH8, ATRX, ATXN7, AXIN1, BABAM2, BANP, BARHL1, BARHL2, BARX1,…
GO:0045944	positive regulation of transcription by RNA polymerase II	0.00384	AATF, ABHD14B, ABLIM3, ACTR2, ACVR2A, ACVRL1, ADIRF, AGAP2, AGO2, AHI1, AHR, AIRE, AKAP8L, AKNA, AKR1B1, AR, ARF4, ARHGEF10L, ARHGEF2, ARID3A, ARID4A, ARNT, ARNT2, ARNTL, ARRB1, ASCL1, ASH1L, ASXL1, ASXL2, ATAD2, ATAD2B, ATF1, ATF2, ATF6, ATF6B, ATOH1, ATOH8, ATRX, ATXN7, BARHL1, BARHL2, BARX1, BARX2, BATF, BCAS3, BCL11B, BCL3, BCL9L, BHLHA15, BMP2, BMP4, BMP6, BMP7, BMPR1A, BMPR1B, BPTF, BRCA1, …
GO:0046425	regulation of JAK-STAT cascade	3.95e-06	AGAP2, BCL3, CLCF1, CRLF3, CSF1R, DAB1, EPHB3, FYN, GGNBP2, GHR, HGS, IFN-ALPHA-4, IL10RA, IL4R, IL6R, ISL1, JAK2, KIT, LEP, LEPR, LEPROT, LIF, LYN, NEUROD1, NF2, NLK, PARP14, PARP9, PIBF1, PTK2B, RET, SH2B2, SOCS1, TNFRSF1A
GO:0046427	positive regulation of JAK-STAT cascade	0.000185	AGAP2, CLCF1, CRLF3, CSF1R, EPHB3, FYN, GHR, IL10RA, IL4R, IL6R, ISL1, JAK2, KIT, LEP, LIF, LYN, PARP14, PARP9, PIBF1, PTK2B, SOCS1, TNFRSF1A
GO:0046578	regulation of Ras protein signal transduction	0.000472	ABL1, ABR, ADGRG1, AKAP13, APOA1, APOC3, APOE, ARFGEF1, ARFGEF2, ARFGEF3, ARHGAP35, ARHGAP42, ARHGAP44, ARHGEF1, ARHGEF10, ARHGEF10L, ARHGEF12, ARHGEF16, ARHGEF17, ARHGEF18, ARHGEF2, ARHGEF25, ARHGEF28, ARHGEF3, ARHGEF33, ARHGEF37, ARHGEF39, ARHGEF4, ARHGEF40, ARHGEF5, ARHGEF7, ARRB1, BCL6, BCR, CBL, CCDC125, CSF1, CUL3, CYTH1, CYTH4, DENND1A, DENND4B, DGKI, DLC1, ECT2L, EPHB2, EPS8, EPS8L1, EPS8…
GO:0046651	lymphocyte proliferation	0.0151	ABL1, ARG2, ATAD5, BCL6, BMI1, BMP4, BST1, BTK, CD151, CD276, CD6, CD74, CD79A, CD81, CEBPB, CLCF1, CTNNB1, CTPS1, DLG1, DLG5, DOCK2, DOCK8, EPHB3, FOXJ1, FYN, GPAM, GPR183, IFN-ALPHA-4, IHH, IKZF3, IL6R, IL7, IMPDH1, IMPDH2, INPP5D, IRF1, ITCH, JAK3, LEF1, LEP, LGALS3, LMO1, LRRC32, LYN, MAD1L1, MAPK8IP1, MIF, NCSTN, NFATC2, P2RX7, PAWR, PDE5A, PKN1, PLCL2, PNP, PRKAR1A, PRKCD, PRKCQ, PRNP, RASA…
GO:0048468	cell development	4.53e-17	ABHD2, ABI1, ABL1, ACAN, ACAP3, ACHE, ACTA1, ACTG1, ACTN1, ACTN4, ADAM22, ADAMTSL4, ADARB1, ADCY1, ADGRA2, ADGRG1, ADGRG6, ADM, ADRA1A, ADRA2B, AFDN, AFF4, AFG3L2, AHI1, AKIP1, AKR1B1, AKT2, ALCAM, ALDH1A2, ALK, ALKAL1, ALKAL2, ANKRD27, ANTXR1, ANXA6, APBB2, APOA1, APOE, APPL2, AR, ARF4, ARHGAP35, ARHGAP44, ARHGEF10, ARHGEF2, ARID1B, ARID4A, ARID5B, ARIH2, ARNTL, ARTN, ASAP1, ASCL1, ATG5, ATOH1, …
GO:0048513	animal organ development	4.59e-12	ABCB5, ABCB6, ABI1, ABL1, ABR, ACADM, ACAN, ACE, ACHE, ACIN1, ACTA1, ACTN1, ACVR1B, ACVR2A, ACVR2B, ACVRL1, ADAM15, ADAM19, ADAM8, ADAMTS12, ADAMTS16, ADAMTS18, ADAMTS2, ADAMTS6, ADAMTS7, ADAMTS9, ADAMTSL2, ADARB1, ADGRG1, ADGRG6, ADGRL2, ADM, ADRA1A, AFDN, AGAP2, AGPAT5, AGTPBP1, AHI1, AIRE, AJAP1, AK8, AKIRIN1, AKR1B1, AKT3, ALDH1A2, ALDH1A3, ALK, ALOX15, ALPL, ALX3, AMH, AMIGO2, AMTN, ANK2, AN…
GO:0048514	blood vessel morphogenesis	0.00964	ABL1, ACVRL1, ADAM12, ADAM8, ADAMTS9, ADGRA2, ADGRB1, ADGRB2, ADGRG1, ADM, AGGF1, AGO2, AKT3, AMOTL2, ANGPT4, ANPEP, APOE, AQP1, ASB4, ATF2, B4GALT1, BMP4, BMPER, BMPR1A, BRCA1, C5, CALCRL, CARD10, CCBE1, CCM2, CCN1, CDH13, CDH2, CHD7, CIB1, CLEC14A, CLIC4, COL18A1, COL27A1, COL4A2, CREB3L1, CTNNB1, CTSH, CUL7, CX3CL1, DAB2IP, DLL1, DLL4, DYSF, E2F2, E2F7, EDN1, EFNB2, EIF2AK3, ELK3, EMILIN1, EMP…
GO:0048518	positive regulation of biological process	1.05e-14	AAK1, AATF, ABHD14B, ABHD17B, ABHD5, ABHD6, ABI1, ABI2, ABL1, ABLIM3, ABR, ACE, ACER3, ACHE, ACIN1, ACOX2, ACTA1, ACTN1, ACTN4, ACTR2, ACTR3, ACTR3B, ACVR1B, ACVR1C, ACVR2A, ACVR2B, ACVRL1, ADAM12, ADAM17, ADAM19, ADAM8, ADAMTS20, ADAMTS3, ADAMTS9, ADAMTSL4, ADARB1, ADCY1, ADCY8, ADGRA2, ADGRB1, ADGRB2, ADGRG1, ADGRL1, ADIRF, ADM, ADM5, ADORA1, ADORA2A, ADORA2B, ADRA1A, ADRA1B, ADRA2A, ADRA2B, AD…
GO:0048519	negative regulation of biological process	5.4e-13	AATF, ABCA5, ABHD17B, ABHD2, ABHD5, ABHD6, ABL1, ABR, ACE, ACOT8, ACTN1, ACTN4, ACVR1B, ACVR1C, ACVR2B, ACVRL1, ADAM15, ADAM8, ADAMTS12, ADAMTS18, ADAMTS20, ADAMTS5, ADAMTS7, ADAMTS9, ADAMTSL2, ADARB1, ADCY7, ADCY8, ADD3, ADGRA2, ADGRB1, ADGRB2, ADGRG1, ADM, ADNP, ADORA1, ADORA2A, ADORA2B, ADRA1A, ADRA2A, ADRB3, AEBP2, AFF2, AGAP2, AGO2, AHI1, AICDA, AIDA, AIMP1, AJAP1, AJUBA, AK1, AKIRIN1, AKR1B…
GO:0048522	positive regulation of cellular process	2.71e-15	AAK1, AATF, ABHD14B, ABHD5, ABI1, ABI2, ABL1, ABLIM3, ABR, ACE, ACER3, ACIN1, ACOX2, ACTN1, ACTN4, ACTR2, ACTR3, ACTR3B, ACVR1B, ACVR1C, ACVR2A, ACVR2B, ACVRL1, ADAM17, ADAM8, ADAMTS20, ADAMTS3, ADAMTS9, ADAMTSL4, ADCY1, ADCY8, ADGRA2, ADGRB1, ADGRB2, ADGRG1, ADGRL1, ADIRF, ADM, ADORA1, ADORA2A, ADORA2B, ADRA1A, ADRA1B, ADRA2A, ADRA2B, ADRB3, AFAP1L2, AGAP2, AGO2, AHI1, AHR, AICDA, AIFM2, AIRE, A…
GO:0048523	negative regulation of cellular process	1.89e-15	AATF, ABCA5, ABHD2, ABHD6, ABL1, ABR, ACE, ACOT8, ACTN1, ACTN4, ACVR1B, ACVR1C, ACVR2B, ACVRL1, ADAM15, ADAM8, ADAMTS12, ADAMTS18, ADAMTS20, ADAMTS7, ADAMTS9, ADAMTSL2, ADARB1, ADCY8, ADD3, ADGRA2, ADGRB1, ADGRG1, ADM, ADNP, ADORA1, ADORA2A, ADRA1A, ADRA2A, AEBP2, AGAP2, AGO2, AHI1, AICDA, AIDA, AIMP1, AJAP1, AJUBA, AK1, AKIRIN1, AKR1B1, AKT2, AKT3, ALDH1A2, ALPL, AMBP, AMBRA1, AMIGO2, ANAPC15, A…
GO:0048562	embryonic organ morphogenesis	0.000301	ABR, AHI1, ALDH1A3, ALX3, ARID1A, ATOH1, BCR, BMI1, BMP4, BMP7, C2CD3, CCDC40, CHD7, CHRNA10, CHST11, COL2A1, CRB2, CTNNB1, DLG1, DLL1, DLX2, DLX6, DNAAF1, DSCAML1, EDN1, ENG, EPHB2, EYA1, FBN1, FGFR1, FGFR2, FOXC2, FOXE1, FOXF1, FOXF2, FOXI1, FOXL2, FRS2, FRZB, FZD3, FZD5, FZD6, GATA2, GATA3, GBX2, GJB6, GLI2, GLI3, GNAS, HAND1, HAND2, HESX1, HIF1A, HIPK2, HLX, HMX2, HMX3, HNF1B, HOXA3, HOXA5, H…
GO:0048568	embryonic organ development	0.0426	ABR, ADM, AHI1, ALDH1A2, ALDH1A3, ALX3, ARID1A, ARNT, ASCL2, ATOH1, BCR, BIRC6, BMI1, BMP4, BMP7, BMPR1A, BPTF, C2CD3, CCDC40, CCN1, CDX2, CEBPA, CEBPB, CHD7, CHRNA10, CHST11, COL2A1, COL5A2, CRB2, CTNNB1, DLG1, DLL1, DLX2, DLX6, DNAAF1, DSCAML1, E2F7, EDN1, EGFR, EN2, ENG, EOMES, EPAS1, EPHB2, EPN1, EYA1, FBN1, FBXW8, FGFR1, FGFR2, FOXC2, FOXE1, FOXF1, FOXF2, FOXI1, FOXL2, FRS2, FRZB, FZD3, FZD5…
GO:0048583	regulation of response to stimulus	0.00348	AAK1, ABHD6, ABL1, ABR, ACOX2, ACTN4, ACTR2, ACVR1B, ACVR2A, ACVR2B, ACVRL1, ADA2, ADAM17, ADAM8, ADAMTS12, ADAMTS18, ADAMTS20, ADAMTS3, ADAMTSL2, ADCY5, ADCY7, ADCY8, ADGRA2, ADGRG1, ADIRF, ADM, ADM5, ADORA1, ADORA2A, ADORA2B, ADRA1A, ADRA1B, ADRA2A, ADRA2B, ADRB3, AFAP1, AFAP1L2, AGAP2, AIDA, AJAP1, AJUBA, AKAP12, AKAP13, AKAP9, AKIP1, AKIRIN1, AKR1B1, AKT3, ALK, ALKAL1, ALKAL2, ALOX15, AMH, AN…
GO:0048585	negative regulation of response to stimulus	0.023	ABL1, ABR, ADAMTS12, ADAMTS18, ADAMTSL2, ADCY7, ADGRA2, ADM, ADORA1, ADORA2A, ADRA2A, AIDA, AJAP1, AJUBA, AKR1B1, AKT3, ALOX15, ANKRD6, AOAH, APC, APC2, APOA1, APOE, APPL1, APPL2, AR, ARG2, ARHGAP12, ARHGAP35, ARHGAP42, ARHGAP44, ARNTL, ARRB1, ARRB2, ASH1L, ASXL1, ATAD5, ATF6B, ATP2B4, ATXN7, AUNIP, AVP, AXIN1, AXIN2, BARX1, BBS4, BCL2L1, BCL3, BCL6, BCL9L, BCR, BDKRB2, BEND6, BFAR, BICC1, BICD1,…
GO:0048598	embryonic morphogenesis	7.4e-08	ABL1, ABR, ACVR2A, ACVR2B, ADM, AHI1, AKR1B1, ALDH1A2, ALDH1A3, ALX3, APAF1, APOA1, AR, ARFRP1, ARHGAP35, ARID1A, ATOH1, ATOH8, B9D1, BBS4, BCL2L11, BCR, BMI1, BMP4, BMP7, BMPR1A, C2CD3, CACNA1C, CCDC40, CCN1, CDC73, CHD7, CHRNA10, CHST11, CLASP1, COL12A1, COL2A1, COL4A2, COL5A1, COL5A2, COL8A1, CPLANE1, CRB2, CTNNB1, CTR9, CUL3, DAG1, DEAF1, DLG1, DLL1, DLL4, DLX2, DLX6, DNAAF1, DSCAML1, DVL3, E…
GO:0048638	regulation of developmental growth	0.0457	ABL1, ADRB3, AFG3L2, AGRN, AKR1B1, AR, ATRN, BARHL2, BBS4, BCL2L11, BDNF, BMP4, BMPR1A, CACNA2D2, CARM1, CDH4, CDKN1B, CELF1, CHD7, CNP, COLQ, CPNE5, CREB1, CSF1, DLL1, DPYSL2, DRD2, DSCAM, DUSP10, DUSP6, EDN1, EFNA5, EZR, FGF20, FGFR1, FN1, FOXC2, FOXP1, FOXS1, FSTL4, FXN, GAL, GATA6, GHRHR, GPAM, GPAT4, HLX, HNF1B, HSF1, HTRA2, IL7, INSR, LATS1, LEP, LIMK1, LOC100523747, LPAR3, MACF1, MAEL, MAP…
GO:0048646	anatomical structure formation involved in morphogenesis	3.8e-09	ABI1, ABL1, ACTA1, ACTG1, ACTN1, ACVR2B, ACVRL1, ADAM12, ADAM8, ADAMTS9, ADGRA2, ADGRB1, ADGRB2, ADGRG1, ADGRG6, ADM, AGGF1, AGO2, AGTPBP1, AHI1, AKR1B1, AKT3, ALDH1A2, ALDH1A3, AMOTL2, AMTN, ANGPT4, ANPEP, APAF1, AQP1, AR, ARHGAP35, ARID1A, ATF2, ATOH8, ATP8B1, AXIN2, B4GALT1, BBS4, BCAS3, BCL2L11, BCL3, BCL6, BHLHE41, BMP2, BMP4, BMP7, BMPER, BMPR1A, BRCA1, BYSL, C5, CACNA1A, CALCRL, CAPN2, CAR…
GO:0048662	negative regulation of smooth muscle cell proliferation	0.000259	CDKN1B, CTNNBIP1, GPER1, IGFBP3, IGFBP5, MYOCD, NDRG4, PDCD4, PPARG, PRKG1, TNFAIP3, TPM1
GO:0048663	neuron fate commitment	0.000224	ASCL1, ATOH1, BCL11B, BMP4, CDC42, DBX1, DLL1, DLX2, DMRTA2, EHMT2, EPOP, EVX1, EYA1, FEV, FEZF2, FOXA1, GATA2, GLI2, GLI3, GSX1, HOXC10, HOXD10, IHH, ISL1, ISL2, LBX1, MNX1, MYT1L, NKX2-1, NKX2-2, NKX6-1, NKX6-2, NOTCH3, NRG1, OLIG1, OLIG2, OLIG3, PAX6, PAX7, POU4F1, PTF1A, RBPJ, SATB2, SHH, SIX1, SMAD4, SMARCC2, SOX1, SUFU, TBR1, TGFBR1, TLX3
GO:0048665	neuron fate specification	0.000748	ASCL1, ATOH1, DBX1, DLL1, DMRTA2, EHMT2, EVX1, EYA1, FEV, FOXA1, GLI2, GLI3, HOXC10, HOXD10, ISL1, ISL2, LBX1, MNX1, MYT1L, NKX2-2, NKX6-1, NKX6-2, OLIG3, PAX6, POU4F1, SIX1, SOX1, SUFU, TLX3
GO:0048666	neuron development	1.25e-11	ABI1, ABL1, ACAP3, ADARB1, ADCY1, AFG3L2, AHI1, ALCAM, ALK, ALKAL1, ALKAL2, ANKRD27, APBB2, APOE, ARF4, ARHGAP35, ARHGAP44, ARID1B, ARTN, ASAP1, ASCL1, ATOH1, ATP8B1, B4GALT6, BARHL2, BBS4, BCL11B, BDNF, BECN1, BICDL1, BLOC1S3, BMP7, BMPR1B, BOC, BRSK2, BTBD3, CACNA1A, CAMK1D, CAMK2A, CAMSAP2, CAMSAP3, CAPRIN2, CBFA2T2, CCK, CDC42, CDH11, CDH2, CDH23, CDH4, CDHR1, CHL1, CHRNA7, CIB1, CLMN, CNP, C…
GO:0048667	cell morphogenesis involved in neuron differentiation	2.96e-10	ABI1, ABL1, ADARB1, ADCY1, AFG3L2, ALCAM, ANKRD27, APBB2, ARHGAP35, ARHGAP44, ARTN, ATOH1, B4GALT6, BARHL2, BCL11B, BDNF, BMP7, BMPR1B, BOC, BRSK2, BTBD3, CACNA1A, CAMK2A, CAPRIN2, CCK, CDC42, CDH11, CDH2, CDH4, CDHR1, CHL1, CHRNA7, CNP, CNTN2, CNTN4, CREB1, CRMP1, CSF1R, CTNND2, CUL7, CUX2, CYFIP2, DAB1, DAG1, DBN1, DCC, DCDC2, DLG4, DOCK7, DPYSL2, DPYSL5, DRD2, DRGX, DSCAM, DSCAML1, DTNBP1, EFN…
GO:0048699	generation of neurons	1.48e-16	ABI1, ABL1, ACAP3, ACSL6, ADARB1, ADCY1, ADGRG1, ADRA2B, AFDN, AFG3L2, AGTPBP1, AHI1, ALCAM, ALDH1A2, ALK, ALKAL1, ALKAL2, ANKRD27, APBB2, APOE, APPL2, ARF4, ARHGAP35, ARHGAP44, ARHGEF2, ARID1B, ARNTL, ARTN, ASAP1, ASCL1, ASTN1, ATOH1, ATP2B2, ATP8B1, B4GALT6, BARHL1, BARHL2, BBS4, BCL11B, BCL6, BDNF, BECN1, BEND6, BHLHE41, BICDL1, BIN1, BLOC1S3, BMP2, BMP4, BMP6, BMP7, BMPR1A, BMPR1B, BNIP2, BOC…
GO:0048705	skeletal system morphogenesis	4.18e-06	ACAN, ACVR2B, ALPL, ALX3, ANKRD11, ANXA6, ARID5B, AXIN2, BARX2, BMI1, BMP4, BMP6, BMP7, BMPR1B, CARM1, CBS, CDX1, CHAD, CHST11, CHSY1, CNP, COCH, COL11A2, COL13A1, COL14A1, COL27A1, COL2A1, COL7A1, CSRNP1, CTNNB1, DLG1, DLX2, DSCAML1, EYA1, FGF18, FGF4, FGFR2, FOXC2, FOXN3, FREM1, GLG1, GLI3, GNAS, HOXA3, HOXA5, HOXB1, HOXB2, HOXB6, HOXB8, HOXC11, HOXD10, HOXD3, HOXD8, HOXD9, HYAL1, HYAL2, IFITM5…
GO:0048729	tissue morphogenesis	7.12e-05	ABL1, ACTA1, ACVRL1, ADAMTS12, ADAMTS16, ADARB1, ADM, AHI1, AIRE, AJAP1, AJUBA, AKR1B1, ALDH1A2, ALDH1A3, ANKRD6, APAF1, AR, ARHGAP12, ARHGAP35, ARID1A, ARTN, ASTN2, BBS4, BMP2, BMP4, BMP7, BMPR1A, BRSK2, BTRC, C2CD3, CAMSAP3, CARMIL2, CCDC40, CCM2, CCM2L, CCN1, CD151, CD44, CDC42, CHD7, CLASP1, CLIC4, COCH, COL14A1, COL5A1, COL7A1, CPLANE1, CRB2, CSF1, CTNNB1, CTNNBIP1, CTSH, CTSZ, DAG1, DCHS1, …
GO:0048731	system development	1.09e-22	ABCB5, ABCB6, ABI1, ABL1, ABR, ACADM, ACAN, ACAP3, ACE, ACER3, ACHE, ACIN1, ACSL6, ACTA1, ACTL6B, ACTN1, ACVR1B, ACVR2A, ACVR2B, ACVRL1, ADAM12, ADAM15, ADAM19, ADAM22, ADAM8, ADAMTS12, ADAMTS16, ADAMTS18, ADAMTS2, ADAMTS6, ADAMTS7, ADAMTS9, ADAMTSL2, ADARB1, ADCY1, ADGRA2, ADGRB1, ADGRB2, ADGRG1, ADGRG6, ADGRL1, ADGRL2, ADM, ADRA1A, ADRA2B, AFDN, AFG3L2, AGAP2, AGGF1, AGO2, AGPAT5, AGRN, AGTPBP1…
GO:0048732	gland development	6.22e-06	ABL1, ACADM, AGAP2, AIRE, AKR1B1, ALDH1A3, APOA1, AR, ARHGAP35, ARID5B, ASCL1, ASH1L, ASXL1, ATP2C2, BCL11B, BCL2L11, BMP2, BMP4, BMP7, BMPR1A, BSX, BTRC, CACNB4, CAPN1, CCDC40, CCNB2, CCND1, CDKN1B, CEBPA, CEBPB, CREB1, CRHR1, CRKL, CSF1, CTNNB1, CUL3, DAG1, DDR1, DEAF1, DNAAF1, DRD2, DUOX2, E2F7, EDA, EDAR, EGFR, EPHB3, ESR1, ESRP2, ETV5, FA2H, FASN, FEM1B, FGFR1, FOXA1, FOXB1, FOXE1, FOXF1, FR…
GO:0048812	neuron projection morphogenesis	4.1e-11	ABI1, ABL1, ADARB1, ADCY1, AFG3L2, ALCAM, ANKRD27, APBB2, ARHGAP35, ARHGAP44, ARTN, ATOH1, B4GALT6, BARHL2, BCL11B, BDNF, BMP7, BMPR1B, BOC, BRSK2, BTBD3, CACNA1A, CAMK2A, CAPRIN2, CCK, CDC42, CDH11, CDH2, CDH4, CHL1, CHRNA7, CNP, CNTN2, CNTN4, CPNE5, CREB1, CRMP1, CSF1R, CTNNB1, CTNND2, CUL7, CUX2, CYFIP2, DAB1, DAB2IP, DAG1, DBN1, DBNL, DCC, DCDC2, DDR1, DLG4, DOCK7, DPYSL2, DPYSL4, DPYSL5, DRD…
GO:0048858	cell projection morphogenesis	4.22e-12	ABI1, ABL1, ADARB1, ADCY1, AFG3L2, ALCAM, ANKRD27, APBB2, ARHGAP35, ARHGAP44, ARTN, ATOH1, B4GALT6, BARHL2, BCL11B, BDNF, BMP7, BMPR1B, BOC, BRSK2, BTBD3, CACNA1A, CAMK2A, CAPRIN2, CCK, CD44, CDC42, CDH11, CDH2, CDH4, CHL1, CHRNA7, CNP, CNTN2, CNTN4, CORO1C, CPNE5, CREB1, CRMP1, CSF1R, CTNNB1, CTNND2, CUL7, CUX2, CYFIP2, DAB1, DAB2IP, DAG1, DBN1, DBNL, DCC, DCDC2, DDR1, DLG4, DOCK7, DPYSL2, DPYSL…
GO:0048863	stem cell differentiation	0.0262	ALDH1A2, ANXA6, ASCL1, BATF, BMP4, BMP7, BMPR1A, CDK12, CDK13, CORO1C, EDN1, EDN3, EOMES, EPCAM, EPOP, ERCC2, ESR1, FAM172A, FGF19, FN1, FOXA1, FOXC2, FRZB, FZD1, GATA6, GBX2, GDNF, GPM6A, HAND2, HIF1A, HNF1B, HNRNPU, HSPA9, ISL1, JARID2, KDM3A, KDM4C, KIT, KITLG, LAMA5, LBH, LIF, LTBP3, MSI2, MSX1, MYOCD, NFE2L2, NKX2-5, NRG1, NRP1, NRP2, NTF4, OSR1, OVOL2, PDCD6, PDGFRA, PHACTR4, PHOX2B, PRICKL…
GO:0048870	cell motility	1.03e-07	ABHD2, ABHD6, ABL1, ABR, ACAP3, ACTN4, ACVR1B, ACVR1C, ACVRL1, ADAM15, ADAM8, ADAMTS12, ADAMTS9, ADARB1, ADCY3, ADGRA2, ADGRB1, ADGRG1, ADORA1, ADRA2A, AGO2, AIMP1, AIRE, AJUBA, AKIRIN1, AKT2, AKT3, AMOTL2, ANGPT4, ANXA6, APBB2, APC, APC2, APOA1, APOE, APPL1, APPL2, AQP1, ARC, ARF4, ARHGAP18, ARHGAP35, ARHGEF16, ARHGEF2, ARHGEF39, ARHGEF5, ARID5B, ARRB2, ARSB, ARTN, ASAP3, ASCL1, ASH1L, ASTN1, AT…
GO:0048880	sensory system development	0.000314	ABCB5, ACHE, ACVR2B, ACVRL1, ADAMTS18, AGTPBP1, AHI1, ALDH1A2, ALDH1A3, AQP1, AQP5, ARHGAP35, ARID1A, ATF6, B9D1, BBS4, BCAR3, BCL11B, BFSP1, BMP4, BMP6, BMP7, BMPR1B, CACNA1C, CDKN1B, CELF4, CHD7, CHRDL1, CLIC4, COL5A1, COL5A2, COL8A1, CPAMD8, CRB1, CRYBA2, CTNNB1, DLG1, DLL1, DLL4, DLX2, DSCAM, EGFR, EPHB1, EPHB2, FAT1, FBN1, FJX1, FKBP8, FOXC2, FOXF2, FOXL2, FREM2, FRS2, FSCN2, FZD5, FZR1, GAT…
GO:0050670	regulation of lymphocyte proliferation	0.0283	ARG2, ATAD5, BCL6, BMI1, BMP4, BST1, BTK, CD276, CD6, CD74, CD81, CEBPB, CLCF1, CTNNB1, DLG1, DLG5, EPHB3, FOXJ1, GPAM, GPR183, IHH, IKZF3, IL6R, IL7, INPP5D, IRF1, ITCH, JAK3, LEP, LGALS3, LMO1, LRRC32, LYN, MAD1L1, MAPK8IP1, MIF, NFATC2, PAWR, PDE5A, PKN1, PNP, PRKAR1A, PRKCQ, PRNP, RASAL3, SHH, SOX11, SYK, TFRC, TGFBR2, TLR9, TMEM131L, TMIGD2, TNFRSF21, TNFRSF4, TNFSF13B, TNFSF9, TWSG1, VSIR, …
GO:0050715	positive regulation of cytokine secretion	0.017	ABL1, C5, CADM1, CSF1R, DRD2, F2R, FCN1, FFAR2, FZD5, GATA3, GSDMD, HK1, HYAL2, IL17RA, IL1RAP, IL33, LPL, MAPK11, MAPK14, MBP, MIF, NLRP3, NLRP7, NOD2, P2RX7, PRKCZ, PTGER4, RGCC, SPTBN1, SYK, TRPV4
GO:0050767	regulation of neurogenesis	2.11e-08	ABL1, ACAP3, ADGRG1, ADRA2B, AFDN, ALK, ALKAL1, ALKAL2, ANKRD27, APOE, APPL2, ARHGAP35, ARHGAP44, ARHGEF2, ARNTL, ASAP1, ASCL1, ATOH1, BARHL2, BCL11B, BCL6, BDNF, BEND6, BHLHE41, BIN1, BMP2, BMP4, BMP6, BMP7, BMPR1A, BNIP2, BRINP3, BRSK2, CACNA1A, CALR, CAMK1D, CAMK2A, CAMK2B, CAMSAP2, CAPRIN2, CBFA2T2, CDH2, CDH4, CHD7, CIB1, CLCF1, CNTN1, CNTN2, CNTN4, CPNE5, CRK, CRKL, CRMP1, CSF1, CSMD3, CTDS…
GO:0050769	positive regulation of neurogenesis	0.000504	ADRA2B, ALKAL1, ALKAL2, ANKRD27, APOE, ARHGAP35, ARHGEF2, ASCL1, ATOH1, BCL6, BDNF, BEND6, BIN1, BMP2, BMP4, BMP6, BMP7, BNIP2, BRINP3, CAMK1D, CAPRIN2, CBFA2T2, CDH4, CLCF1, CNTN1, CPNE5, CRKL, CSF1, CTNNB1, CUL7, CUX2, DAB1, DAB2IP, DBN1, DCT, DISC1, DLG5, DLX2, DMRTA2, DRD2, DSCAM, EFNA5, EP300, EPHA3, EPHB2, FBXO38, FBXW8, FEZF1, FEZF2, FGFR1, FN1, FOXA1, FOXO6, FYN, FZD3, GDF6, GDF7, GDPD5, …
GO:0050770	regulation of axonogenesis	0.0119	ABL1, ARHGAP35, BARHL2, BDNF, BRSK2, CACNA1A, CDH2, CDH4, CNTN2, DAB1, DPYSL2, DSCAM, EFNA5, EPHA4, EPHB2, EPHB3, FEZF2, FN1, FSTL4, KIF13B, LIMK1, LOC100624785, LPAR3, LRP4, LRRC4C, MACF1, MAP1B, MAP2, MAP2K2, MAP6, MAPT, MARK2, MEGF8, METRN, MYCBP2, NEFL, NGF, NIN, NKX6-1, NRP1, NTN1, NTRK3, PLXNA1, PLXNA2, PLXNB1, PLXNB2, PLXNC1, PLXND1, PTK2, PTPRS, RAB11A, RET, RNF6, ROBO1, ROBO2, RTN4, RTN4…
GO:0050790	regulation of catalytic activity	0.000193	ABHD5, ABI1, ABI2, ABL1, ABR, ACAP2, ACAP3, ACE, ACVR1C, ACVR2A, ACVR2B, ADAM8, ADAP1, ADARB1, ADORA2B, ADPRH, ADRA1A, ADRA2A, ADRA2B, ADRB3, AFAP1L2, AGAP1, AGAP2, AGAP3, AGFG2, AHSA2P, AIDA, AJUBA, AKR1B1, AKT2, ALK, ALKAL1, ALKAL2, ALPL, AMBP, AMBRA1, ANGPT4, ANKRD54, ANOS1, ANTXR1, ANXA8, APAF1, APC, APC2, APLP2, APOA1, APOA5, APOC3, APOE, AR, ARAP1, ARAP2, ARAP3, ARF4, ARFGAP1, ARFGAP2, ARFG…
GO:0050793	regulation of developmental process	1.18e-14	ABCA5, ABL1, ABR, ACAP3, ACE, ACIN1, ACTN4, ACVR1B, ACVR1C, ACVR2A, ACVR2B, ACVRL1, ADAM12, ADAM8, ADAMTS12, ADAMTS20, ADAMTS7, ADAMTS9, ADGRA2, ADGRB1, ADGRB2, ADGRG1, ADGRL1, ADIRF, ADM, ADRA2B, ADRB3, AFDN, AFG3L2, AGAP2, AGGF1, AGO2, AGRN, AHI1, AJAP1, AKAP2, AKIRIN1, AKR1B1, AKT3, ALK, ALKAL1, ALKAL2, AMIGO2, AMTN, ANGPT4, ANKH, ANKRD17, ANKRD27, ANKRD54, ANKRD6, AP3B1, APC, APC2, APOA1, APO…
GO:0050804	modulation of chemical synaptic transmission	0.000456	ABHD6, ABL1, ABR, ADCY1, ADCY8, ADGRB1, ADORA1, ADORA2A, ADORA2B, AKAP12, AKAP7, AKAP9, APBA1, APBA2, APOE, ARC, ARRB2, ASIC1, ATP2A2, BAIAP3, BCR, BDKRB2, BDNF, CA7, CACNA1A, CACNA1D, CACNA2D2, CACNB2, CACNB4, CACNG4, CAMK2A, CBLN1, CDC20, CDH11, CDH2, CEL, CELF4, CHRNA4, CHRNA5, CHRNA7, CLSTN2, CLSTN3, CNTN2, CPLX1, CPLX2, CUX2, DBN1, DCC, DGKE, DGKI, DLG4, DMPK, DNM1, DRD2, DTNBP1, EDN1, EIF4E…
GO:0050808	synapse organization	0.0252	ABHD17B, ABL1, ACTN1, ADGRB1, ADGRB2, ADGRL1, AFG3L2, AGRN, AMIGO2, APOE, ARF4, ARHGAP22, ARHGAP39, ARHGAP44, BCAN, BDNF, BSN, C1QL3, C4H1orf226, CACNA1A, CACNA2D2, CACNB1, CACNB2, CACNB4, CACNG2, CAMKV, CAPRIN2, CBLN1, CDC20, CDC42, CDH1, CDH2, CDH8, CEL, CHCHD10, CHRNA7, CLSTN2, CLSTN3, CNTN2, COLQ, CRKL, CTBP2, CTNNB1, CTNND2, CTTN, CUX2, DAB2IP, DAG1, DBN1, DBNL, DLG1, DLG2, DLG4, DLG5, DLGAP…
GO:0050830	defense response to Gram-positive bacterium	0.0215	CHGA, DMBT1, FCN2, GSDMD, HMGB2, IL27RA, NLRP3, NOD1, P2RX7, PR39, SSC5D, TBK1
GO:0050867	positive regulation of cell activation	0.00375	ADAM8, ADORA2B, AP1G1, AP3B1, ATAD5, BCL6, BMI1, BST1, CD27, CD276, CD5, CD6, CD74, CD80, CD81, CEBPA, CLCF1, DMTN, DOCK8, DPP4, DUSP10, EFNB2, EPHB3, FLOT2, GAS6, GATA3, GLI3, GPAM, GPR183, HLX, IHH, IL33, IL4R, IL6R, IL7, INPP5D, ITGB2, ITPKB, JAK3, LEP, LOC100523213, LOC102160313, LOC102161654, MIF, MMP14, MSH2, NFATC2, NLRP3, NOD2, NR4A3, NSD2, PNP, PRKCQ, PRKCZ, RARA, RASAL3, RHOA, RPS6KA1, …
GO:0050877	nervous system process	0	ABCA4, ABL1, ABR, ADARB1, ADCY1, ADCY3, ADCY5, ADCY8, ADORA1, ADORA2A, ADRA1A, AFF2, AGTPBP1, AKAP9, ALDH1A3, APOE, AQP1, ARF4, ASIC1, ATF6, ATP1A2, ATP1A3, ATP2B2, ATP8B1, ATXN1, BARHL1, BBS4, BCR, BDNF, BLOC1S4, BTBD9, CA6, CACNA1A, CACNA1D, CACNA1G, CACNA1I, CACNB2, CACNB4, CACNG2, CACNG4, CAMK4, CAMTA1, CBLN1, CCND2, CDC14A, CDH23, CDKN1B, CDKN2D, CELF4, CEMIP, CHD7, CHL1, CHRNA10, CHRNA4, CH…
GO:0050906	detection of stimulus involved in sensory perception	0	CA6, CACNB4, CHRNA10, EPHB1, FYN, KCNA1, KCNK4, KIT, LOC100152475, LOC100152524, LOC100153886, LOC100153913, LOC100154185, LOC100154724, LOC100154959, LOC100155752, LOC100156339, LOC100156560, LOC100156664, LOC100157349, LOC100157704, LOC100157765, LOC100157950, LOC100511274, LOC100511804, LOC100511858, LOC100512650, LOC100512890, LOC100513411, LOC100513553, LOC100514214, LOC100514417, LOC1005147…
GO:0050907	detection of chemical stimulus involved in sensory perception	0	CA6, LOC100152475, LOC100152524, LOC100153886, LOC100153913, LOC100154185, LOC100154724, LOC100154959, LOC100155752, LOC100156339, LOC100156560, LOC100156664, LOC100157349, LOC100157704, LOC100157765, LOC100157950, LOC100511274, LOC100511804, LOC100511858, LOC100512650, LOC100512890, LOC100513411, LOC100513553, LOC100514214, LOC100514417, LOC100514734, LOC100514941, LOC100515036, LOC100515268, LO…
GO:0050911	detection of chemical stimulus involved in sensory perception of smell	0	LOC100152475, LOC100152524, LOC100153886, LOC100153913, LOC100154185, LOC100154724, LOC100154959, LOC100155752, LOC100156339, LOC100156560, LOC100156664, LOC100157349, LOC100157704, LOC100157765, LOC100157950, LOC100511274, LOC100511804, LOC100511858, LOC100512650, LOC100512890, LOC100513411, LOC100513553, LOC100514214, LOC100514417, LOC100514734, LOC100514941, LOC100515036, LOC100515268, LOC1005…
GO:0051056	regulation of small GTPase mediated signal transduction	6.26e-05	ABL1, ABR, ADGRG1, AKAP13, APOA1, APOC3, APOE, ARFGEF1, ARFGEF2, ARFGEF3, ARHGAP12, ARHGAP18, ARHGAP35, ARHGAP42, ARHGAP44, ARHGEF1, ARHGEF10, ARHGEF10L, ARHGEF12, ARHGEF16, ARHGEF17, ARHGEF18, ARHGEF2, ARHGEF25, ARHGEF28, ARHGEF3, ARHGEF33, ARHGEF37, ARHGEF39, ARHGEF4, ARHGEF40, ARHGEF5, ARHGEF7, ARRB1, BCL6, BCR, BNIP2, CBL, CCDC125, CGNL1, CHN1, CHN2, CSF1, CUL3, CYTH1, CYTH4, DENND1A, DENND4B…
GO:0051093	negative regulation of developmental process	1.03e-07	ABCA5, ABL1, ABR, ACTN4, ACVR1C, ACVRL1, ADAMTS12, ADAMTS7, ADAMTS9, ADGRB1, ADGRB2, ADGRG1, ADRB3, AKIRIN1, AKT3, ANGPT4, ANKRD17, APOE, APPL2, ARHGEF2, ARNTL, ASAP1, ASCL1, ASXL1, ATF2, AXIN2, BCL6, BCR, BHLHA15, BHLHE41, BMP2, BMP4, BMP7, BMPR1A, BNIP3, C1QL4, CALR, CARD10, CCDC85B, CCNB2, CCND1, CD74, CDH3, CDK12, CDK13, CDKN1B, CFLAR, CHAD, CHADL, CIB1, CLASP1, CLDN18, CNP, CNTN2, CNTN4, COL…
GO:0051094	positive regulation of developmental process	0.000386	ABL1, ACIN1, ACVR1B, ACVR2A, ACVR2B, ACVRL1, ADAM12, ADAM8, ADAMTS20, ADAMTS9, ADGRB1, ADGRB2, ADGRL1, ADIRF, ADM, ADRA2B, AGAP2, AGGF1, AGO2, AHI1, AKIRIN1, AKR1B1, AKT3, ALKAL1, ALKAL2, AMIGO2, AMTN, ANGPT4, ANKRD27, ANKRD54, AP3B1, APOA1, APOE, AQP1, AR, ARG2, ARHGAP35, ARHGEF2, ARNTL, ARRB2, ASB4, ASCL1, ATAD5, ATOH1, ATOH8, AXIN2, BBS4, BCL6, BCL9L, BDNF, BEND6, BIN1, BMI1, BMP1, BMP2, BMP4,…
GO:0051128	regulation of cellular component organization	4.77e-13	AAK1, ABHD17B, ABL1, ABR, ACAP3, ACE, ACTN4, ACTR2, ACTR3, ACTR3B, ACVR1B, ACVRL1, ADAM15, ADD3, ADGRB1, ADGRB2, ADGRL1, AFAP1, AGRN, AHI1, AICDA, AJUBA, AKAP2, AKAP8L, AKAP9, AKIRIN1, AKR1B1, AKT2, ALKAL1, ALKAL2, ALMS1, ALOX15, AMIGO2, ANAPC1, ANAPC15, ANKFY1, ANKRD13B, ANKRD13D, ANKRD27, ANKRD53, ANTXR1, APAF1, APBB2, APC, APC2, APOA1, APOA5, APOC3, APOE, APPL1, APPL2, AR, ARAP1, ARC, ARF4, AR…
GO:0051130	positive regulation of cellular component organization	0.0037	ABL1, ABR, ACTN4, ACTR2, ACTR3, ACTR3B, ADGRB1, ADGRB2, ADGRL1, AHI1, AJUBA, AKAP8L, AKAP9, AKIRIN1, AKR1B1, AKT2, ALKAL1, ALKAL2, ALOX15, AMIGO2, ANKFY1, ANKRD27, ANKRD53, APC, APOA1, APOA5, APOE, APPL1, APPL2, AR, ARAP1, ARHGAP35, ARHGEF10, ARHGEF10L, ARHGEF5, ARPC1B, ARPC4, ARPIN, ARRB1, ARRB2, ASAP1, ATF7IP, ATL3, ATR, ATRX, BAIAP2, BAIAP2L1, BBC3, BBS4, BCAS3, BCL2L11, BCL6, BCLAF1, BCR, BDN…
GO:0051171	regulation of nitrogen compound metabolic process	5.1e-11	AATF, ABHD14B, ABI1, ABI2, ABL1, ABLIM3, ACE, ACOT8, ACTN1, ACTN4, ACTR2, ACVR1B, ACVR1C, ACVR2A, ACVR2B, ACVRL1, ADAM17, ADAM8, ADARB1, ADCY1, ADCY8, ADGRB1, ADIRF, ADORA2B, ADRA1A, ADRA1B, ADRA2A, ADRA2B, ADRB3, AEBP2, AFAP1L2, AFF1, AFF2, AFF4, AGAP2, AGO2, AHCTF1, AHI1, AHNAK, AHR, AHRR, AICDA, AIDA, AIRE, AJUBA, AKAP8L, AKAP9, AKNA, AKR1B1, AKT2, AKTIP, ALK, ALKAL1, ALKAL2, ALKBH5, ALOX15, A…
GO:0051172	negative regulation of nitrogen compound metabolic process	0.000211	AATF, ABL1, ACOT8, ACVR2B, ACVRL1, ADARB1, ADGRB1, AEBP2, AGO2, AICDA, AIDA, AJUBA, AKR1B1, ALPL, AMBP, ANGEL2, ANOS1, ANXA8, AP2A1, APBB1, APC, APLP2, APOE, AR, ARHGAP35, ARID1A, ARID4A, ARID5A, ARID5B, ARNTL, ARRB1, ARRB2, ASCL1, ASCL2, ASH1L, ATAD2, ATAD2B, ATF7IP, ATG5, ATN1, ATOH8, ATP2B4, ATR, ATRX, ATXN1, AUNIP, AVP, AXIN2, BAG2, BAG3, BAG6, BAHD1, BANP, BARX2, BCL11A, BCL3, BCL6, BCL6B, B…
GO:0051173	positive regulation of nitrogen compound metabolic process	1.84e-06	AATF, ABHD14B, ABI1, ABI2, ABL1, ABLIM3, ACE, ACTN1, ACTN4, ACTR2, ACVR1C, ACVR2A, ACVR2B, ACVRL1, ADAM17, ADAM8, ADIRF, ADORA2B, ADRA1A, ADRA1B, ADRA2A, ADRA2B, ADRB3, AFAP1L2, AGAP2, AGO2, AHI1, AHR, AICDA, AIRE, AJUBA, AKAP8L, AKAP9, AKNA, AKR1B1, AKT2, AKTIP, ALK, ALKAL1, ALKAL2, ALOX15, ANGPT4, ANKIB1, ANKRD6, ANTXR1, APAF1, APBB1, APC, APC2, APOE, AR, ARF4, ARFGEF1, ARHGEF10L, ARHGEF2, ARHG…
GO:0051216	cartilage development	0.000332	ACAN, ADAMTS12, ADAMTS7, ANXA6, AXIN2, BARX2, BMP1, BMP2, BMP4, BMPR1A, BMPR1B, CARM1, CBS, CCN1, CD44, CHADL, CHST11, CHSY1, CNP, COCH, COL11A2, COL14A1, COL27A1, COL2A1, COL7A1, CTNNB1, DLX2, EDN1, FBXW4, FGF18, FGF4, FGFR1, FRZB, GDF6, GLG1, GLI2, GLI3, GNAS, HAND1, HAND2, HIF1A, HOXA3, HOXA5, HOXC4, HOXD3, HYAL1, HYAL2, HYAL3, IFT80, IHH, ITGB7, ITGB8, LNPK, LOXL2, MAF, MAPK14, MATN2, MATN3, …
GO:0051239	regulation of multicellular organismal process	3.47e-07	ABHD6, ABL1, ABR, ACAP3, ACE, ACHE, ACIN1, ACVR1B, ACVR1C, ACVR2A, ACVR2B, ACVRL1, ADAM12, ADAM8, ADAMTS12, ADAMTS18, ADAMTS5, ADAMTS7, ADAMTS9, ADCY7, ADGRA2, ADGRB1, ADGRB2, ADGRG1, ADGRL1, ADM, ADM5, ADORA1, ADORA2B, ADRA1A, ADRA1B, ADRA2A, ADRA2B, ADRB3, AFAP1L2, AFDN, AFG3L2, AGAP2, AGGF1, AGO2, AGRN, AHI1, AJAP1, AKAP9, AKIRIN1, AKR1B1, AKT3, ALK, ALKAL1, ALKAL2, AMIGO2, AMTN, ANGPT4, ANK2,…
GO:0051249	regulation of lymphocyte activation	0.0202	ABL1, ADAM8, ADORA2A, AP1G1, AP3B1, ARG2, ATAD5, BCL6, BMI1, BMP4, BST1, BTK, CD27, CD276, CD5, CD6, CD74, CD80, CD81, CEBPB, CLCF1, CTNNB1, DLG1, DLG5, DOCK8, DPP4, DTX1, DUSP10, EFNB2, EPHB3, FANCA, FBXO7, FLOT2, FOXJ1, GAS6, GATA3, GLI3, GPAM, GPR183, GSN, HFE, HLX, IHH, IKZF3, IL27RA, IL4R, IL6R, IL7, INPP5D, IRF1, ITCH, ITPKB, JAK3, LAG3, LAT, LEP, LGALS3, LMO1, LOC100523213, LOC102160313, L…
GO:0051251	positive regulation of lymphocyte activation	0.028	ADAM8, AP1G1, AP3B1, ATAD5, BCL6, BMI1, BST1, CD27, CD276, CD5, CD6, CD74, CD80, CD81, CLCF1, DOCK8, DPP4, DUSP10, EFNB2, EPHB3, FLOT2, GAS6, GATA3, GLI3, GPAM, GPR183, HLX, IHH, IL4R, IL6R, IL7, INPP5D, ITPKB, JAK3, LEP, LOC100523213, LOC102160313, LOC102161654, MIF, MMP14, MSH2, NFATC2, NLRP3, NOD2, NSD2, PNP, PRKCQ, PRKCZ, RARA, RASAL3, RHOA, SHB, SHH, SHLD1, SIRPA, SOCS1, SOCS5, SYK, TFRC, TG…
GO:0051252	regulation of RNA metabolic process	4.14e-07	AATF, ABHD14B, ABL1, ABLIM3, ACTN1, ACTN4, ACTR2, ACVR1B, ACVR2A, ACVR2B, ACVRL1, ADAM8, ADCY1, ADCY8, ADIRF, AEBP2, AFAP1L2, AFF1, AFF2, AFF4, AGAP2, AGO2, AHCTF1, AHI1, AHNAK, AHR, AHRR, AICDA, AIRE, AJUBA, AKAP8L, AKNA, AKR1B1, ALKBH5, ALX3, ANGEL2, ANXA4, APBB1, APBB2, APOE, AR, ARF4, ARHGAP35, ARHGEF10L, ARHGEF2, ARHGEF5, ARID1A, ARID3A, ARID4A, ARID5A, ARID5B, ARNT, ARNT2, ARNTL, ARRB1, ARR…
GO:0051253	negative regulation of RNA metabolic process	7.82e-06	ACVR2B, AEBP2, AICDA, AJUBA, AKR1B1, ANGEL2, APBB1, AR, ARHGAP35, ARID1A, ARID4A, ARID5A, ARID5B, ARNTL, ASCL1, ASCL2, ATAD2, ATAD2B, ATF7IP, ATN1, ATOH8, ATRX, ATXN1, AXIN2, BAG3, BAHD1, BARX2, BCL11A, BCL3, BCL6, BCL6B, BCLAF1, BEND3, BEND5, BEND6, BHLHE41, BIRC5, BMI1, BMP2, BMP4, BMP6, BMP7, BOLL, BPTF, BRCA1, BRD7, BTRC, CALR, CBFA2T2, CBFA2T3, CBX1, CBX4, CBX6, CBX8, CC2D1A, CCAR1, CCDC85B,…
GO:0051254	positive regulation of RNA metabolic process	0.00033	AATF, ABHD14B, ABLIM3, ACTN1, ACTN4, ACTR2, ACVR2A, ACVRL1, ADIRF, AFAP1L2, AGAP2, AGO2, AHI1, AHR, AICDA, AIRE, AKAP8L, AKNA, AKR1B1, APBB1, APOE, AR, ARF4, ARHGEF10L, ARHGEF2, ARID1A, ARID3A, ARID4A, ARID5B, ARNT, ARNT2, ARNTL, ARRB1, ASCL1, ASH1L, ASXL1, ASXL2, ATAD2, ATAD2B, ATF1, ATF2, ATF6, ATF6B, ATF7IP, ATOH1, ATOH8, ATRX, ATXN7, AXIN1, BANP, BARHL1, BARHL2, BARX1, BARX2, BATF, BCAS3, BCL…
GO:0051270	regulation of cellular component movement	3.05e-06	ABHD2, ABHD6, ABL1, ABR, ACTN1, ACTN4, ACVR1B, ACVR1C, ACVRL1, ADAM15, ADAM8, ADAMTS9, ADARB1, ADGRA2, ADGRB1, ADGRG1, ADORA1, ADRA2A, AGO2, AIRE, AJUBA, AKAP9, AKIRIN1, AKT2, AKT3, AMOTL2, ANGPT4, ANK2, APC, APOE, APPL1, APPL2, AQP1, ARAP1, ARHGAP18, ARHGEF2, ARHGEF39, ARMC4, ARSB, ATOH8, ATP5F1A, BBS4, BCAR1, BCAS3, BCL6, BCR, BIN1, BMP2, BMP4, BMP7, BMPER, BMPR1A, BST1, C5, CACNA1C, CALR, CAMK…
GO:0051271	negative regulation of cellular component movement	0.00481	ABHD2, ABHD6, ABR, ACTN1, ACTN4, ACVR1C, ACVRL1, ADAM15, ADAMTS9, ADARB1, ADGRB1, ADGRG1, ADORA1, ANGPT4, APOE, BCR, BIN1, BMPR1A, C5, CALR, CARD10, CCDC125, CCL28, CD9, CDH1, CDKN1B, CLASP1, CLIC4, CORO1C, CRK, CTNNA1, CX3CL1, CXCL12, DAB2IP, DACH1, DAG1, DLC1, DLG5, DLL4, DRD2, DUSP1, DUSP10, EMILIN1, ENG, EPHA1, EVL, FAM241A, FBLN1, FOXO3, FRMD5, FUZ, FZR1, GATA3, GPER1, GTPBP4, HAS1, HDAC5, H…
GO:0051338	regulation of transferase activity	0.00941	ABI1, ABI2, ABL1, ACE, ACVR2B, ADAM8, ADARB1, ADRA1A, ADRA2A, ADRA2B, AFAP1L2, AIDA, AJUBA, ALK, ALKAL1, ALKAL2, AMBRA1, ANGPT4, ANKRD54, APC, APOE, ARHGEF5, ARRDC4, ATP2B4, AVPI1, AXIN1, BAG2, BMI1, BMP2, BMP4, BMP7, BYSL, C1QTNF2, CAB39, CACUL1, CARD10, CASS4, CBL, CBLC, CBS, CCN1, CCNA1, CCND1, CCND2, CCNE1, CCNE2, CCNF, CCNJ, CCNL2, CCNO, CCNY, CCT2, CD74, CD81, CDC14B, CDC20, CDC37, CDC42, C…
GO:0051607	defense response to virus	0.0154	ABCC9, AGBL5, AICDA, ANKRD17, ATG7, BECN1, BNIP3, C2H19orf66, CD207, DDX60, DTX3L, ELMOD2, EXOSC5, GPAM, HYAL2, IFI44L, IFN-ALPHA-4, IFN-ALPHA-5, IFNLR1, IRF1, IRF3, IRF5, ITCH, LOC100151816, LOC100519082, LOC100737904, LOC102161030, LOC102161418, LSM14A, MAP3K14, MUL1, NLRC5, NLRP3, NLRX1, NOP53, NPLOC4, OAS2, OPRK1, PARP9, PCBP2, PLSCR1, PUM1, PUM2, RIOK3, RNASEL, RNF216, SEC14L1, SERINC3, SERI…
GO:0051649	establishment of localization in cell	0.00324	ABL1, ACTG1, ACTN4, ACTR2, ADCY1, ADCY5, ADCY8, ADGB, ADORA2B, ADPRH, ADRA2A, AFTPH, AKAP12, AKAP8L, AKT2, AKTIP, ALKBH5, ALMS1, AMPH, ANK1, ANK2, ANKFY1, ANKRD27, ANKRD53, ANKRD54, ANO1, ANXA8, AP1G1, AP1S1, AP1S3, AP2A1, AP2A2, AP2B1, AP2S1, AP3B1, AP3B2, AP3S1, AP3S2, AP4E1, AP5B1, APBA1, APBA2, APPBP2, APPL1, APPL2, ARC, ARCN1, ARF4, ARFGAP2, ARFGAP3, ARFRP1, ARHGAP21, ARHGAP44, ARHGEF2, ARL4…
GO:0051650	establishment of vesicle localization	0.036	ACTN4, ADCY1, ADORA2B, AP3B1, AP3B2, AP3S1, AP3S2, APBA1, APBA2, ARFGAP2, ARFGAP3, ASIP, ATP2A2, BICDL1, BLOC1S3, BLOC1S4, CACNA1A, CACNA1D, CACNB2, CACNB4, CADPS, CADPS2, CAMK2A, CDH3, CHRNA4, CHRNA5, CLASP1, CPLX1, CPLX2, CTBP2, CTNNB1, CUL3, DCTN1, DGKI, DNM1, DNM2, DNM3, DOC2B, DRD2, DTNBP1, DYNC1I1, ERC2, EXOC4, FAM241A, FBXL20, FNBP1L, FYCO1, GBF1, GIPC1, GRIK5, GRIN3A, GSK3B, HAP1, HTT, KI…
GO:0051668	localization within membrane	0.00583	AGRN, ANKS1B, AP2B1, APOE, ARC, ARHGAP44, CACNA1A, CACNG2, CALY, CDH13, CDH2, COLQ, CPLX1, CRKL, DAG1, DBN1, DLG1, DLG2, DLG4, DNM1, DNM2, DOCK2, DRD4, EFNB2, ERBIN, ETV5, FNTA, GLRB, GPHN, GRASP, GRIP1, GRIP2, GSG1L, GSN, HRAS, INSIG1, ITGA4, ITGB1BP1, ITGB2, ITGB7, KIF5A, KIF5C, LHFPL4, LRP4, MAGI2, MESD, MIA3, NDC1, NETO1, NSG1, NUMB, OPHN1, PICK1, PIGR, PPP3R1, RAB11A, RAC1, RALA, RAP1A, RELN…
GO:0051707	response to other organism	3.29e-05	ABCC9, ABL1, ABR, ADAMTS5, ADAMTS9, ADGRB1, AGBL5, AICDA, ALPL, ANKRD17, AP1S1, ARG2, ATG16L1, ATG5, ATG7, B3GALT5, BAIAP2, BAIAP2L1, BATF, BCL2L1, BCL2L11, BCL3, BCR, BECN1, BMP2, BMP6, BNIP3, BPI, C2H19orf66, CA5B, CCDC130, CD207, CD6, CDC73, CEBPB, CEP192, CFLAR, CHD7, CHGA, CMPK2, COCH, COLEC11, COTL1, CREBZF, CTR9, CUBN, CX3CL1, CYP27B1, CYP2E1, DAB2IP, DDX1, DDX60, DMBT1, DTX3L, DUOX2, DUSP…
GO:0051709	regulation of killing of cells of other organism	0.0101	BCL2L11, FCER2, NOS2
GO:0051712	positive regulation of killing of cells of other organism	0.0101	BCL2L11, FCER2, NOS2
GO:0051960	regulation of nervous system development	6.15e-08	ABL1, ACAP3, ADGRB1, ADGRB2, ADGRG1, ADGRL1, ADRA2B, AFDN, AGRN, ALK, ALKAL1, ALKAL2, AMIGO2, ANKRD27, APOE, APPL2, ARHGAP35, ARHGAP44, ARHGEF2, ARNTL, ASAP1, ASCL1, ATOH1, BARHL2, BCL11B, BCL6, BDNF, BEND6, BHLHE41, BIN1, BMP2, BMP4, BMP6, BMP7, BMPR1A, BNIP2, BRINP3, BRSK2, CACNA1A, CALR, CAMK1D, CAMK2A, CAMK2B, CAMSAP2, CAPRIN2, CBFA2T2, CBLN1, CDC20, CDH2, CDH4, CHD7, CIB1, CLCF1, CLSTN2, CLS…
GO:0051962	positive regulation of nervous system development	0.00254	ADGRB1, ADGRB2, ADGRL1, ADRA2B, ALKAL1, ALKAL2, AMIGO2, ANKRD27, APOE, ARHGAP35, ARHGEF2, ASCL1, ATOH1, BCL6, BDNF, BEND6, BIN1, BMP2, BMP4, BMP6, BMP7, BNIP2, BRINP3, CAMK1D, CAPRIN2, CBFA2T2, CBLN1, CDC20, CDH4, CLCF1, CLSTN2, CLSTN3, CNTN1, CPNE5, CRKL, CSF1, CTNNB1, CUL7, CUX2, DAB1, DAB2IP, DBN1, DCT, DISC1, DLG5, DLX2, DMRTA2, DRD2, DSCAM, EFNA5, EP300, EPHA3, EPHB1, EPHB2, EPHB3, FBXO38, F…
GO:0055123	digestive system development	0.0105	ACVR2B, AHI1, ALDH1A2, ASCL1, BARX1, BMP4, CBFA2T2, CCDC40, CDX2, CLDN18, CLMP, CRKL, CTNNB1, DCHS1, DNAAF1, EGFR, EPB41L5, EPHB3, FOXE1, FOXF1, FOXF2, GATA2, GATA3, GATA4, GATA6, GLI2, GLI3, HIF1A, HIP1R, HLX, HNF1B, HOXA5, HRH2, IFT172, IHH, INSR, ITGA6, KIT, MEGF8, MIXL1, MYOCD, NKX2-2, NKX2-3, NKX2-6, NODAL, OVOL2, PCSK5, PDGFC, PDGFRA, PDX1, PKD1, PRDM1, PTK6, RB1, SALL1, SAV1, SFRP2, SHH, S…
GO:0060255	regulation of macromolecule metabolic process	1.58e-13	A1CF, AATF, ABHD14B, ABI1, ABI2, ABL1, ABLIM3, ACE, ACHE, ACOT8, ACTA1, ACTN1, ACTN4, ACTR2, ACVR1B, ACVR1C, ACVR2A, ACVR2B, ACVRL1, ADAM17, ADAM19, ADAM8, ADARB1, ADCY1, ADCY8, ADGRB1, ADIRF, ADRA1A, ADRA1B, ADRA2A, ADRA2B, ADRB3, AEBP2, AFAP1L2, AFF1, AFF2, AFF4, AGAP2, AGO2, AHCTF1, AHI1, AHNAK, AHR, AHRR, AICDA, AIDA, AIRE, AJUBA, AKAP8L, AKAP9, AKNA, AKR1B1, AKT2, AKTIP, ALDH1A2, ALK, ALKAL1…
GO:0060284	regulation of cell development	3.92e-10	ABL1, ACAP3, ACTN4, ADGRA2, ADGRG1, ADRA2B, AFDN, ALK, ALKAL1, ALKAL2, ANKRD27, APOA1, APOE, APPL2, ARHGAP35, ARHGAP44, ARHGEF2, ARNTL, ASAP1, ASCL1, ATOH1, AXIN2, BARHL2, BCL11B, BCL6, BDNF, BEND6, BHLHE41, BIN1, BMP2, BMP4, BMP6, BMP7, BMPR1A, BNIP2, BRINP3, BRSK2, CACNA1A, CALR, CAMK1D, CAMK2A, CAMK2B, CAMSAP2, CAPRIN2, CARMIL1, CASS4, CBFA2T2, CCNB2, CDC20, CDC42, CDH2, CDH4, CDK1, CDK7, CHD7…
GO:0060322	head development	1.97e-09	ABCB6, ABL1, ABR, ADGRG1, ADGRL2, AFDN, AGTPBP1, AHI1, AK8, AKT3, ALDH1A2, ALDH1A3, ALK, AMIGO2, ANKRD11, APAF1, AQP1, ARCN1, ARHGAP35, ARID1A, ARID5B, ARNT2, ASCL1, ASPH, ATOH1, ATRN, ATRX, ATXN1, B3GNT5, BAG6, BARHL1, BBS4, BCAN, BCL11B, BCR, BMI1, BMP2, BMP4, BMP7, BMPR1A, BPTF, BTBD3, C2CD3, CACNA1A, CBLN1, CBS, CCDC141, CCDC85C, CDH2, CDK5R2, CENPF, CHD7, CNTN1, CNTN2, CNTNAP2, COL2A1, COQ8B…
GO:0060348	bone development	0.00341	ABI1, ALPL, ANKRD11, ANXA6, ASXL1, AXIN2, BBX, BMP2, BMP4, BMP6, BMPR1B, CARM1, CBS, CDX1, CHAD, CHSY1, CLDN18, CNP, COCH, COL13A1, COL14A1, COL27A1, COL2A1, COL7A1, DCHS1, EP300, FAM20C, FBN1, FBXW7, FGF18, FGF4, FLI1, FOXN3, FREM1, GLG1, GLI3, GNAS, GPR68, IFITM5, IFT172, IFT80, IHH, INPPL1, INSIG1, ITGB7, KIT, LRP5, LRRC17, LRRK1, LTF, MATN2, MATN3, MATN4, MEF2D, MEGF8, MEIS1, MIGA2, MMP14, MM…
GO:0060429	epithelium development	4.43e-07	ABI1, ABL1, ACVR1B, ACVR2B, ACVRL1, ADAMTS12, ADAMTS16, ADAMTSL2, ADAMTSL4, ADM, AFDN, AGAP2, AHI1, AIRE, AJAP1, AJUBA, AKR1B1, ALDH1A2, ALDH1A3, ALDOC, AMBRA1, ANKRD6, ANXA4, APAF1, AQP1, AR, ARG2, ARHGAP12, ARHGAP35, ARID1A, ARID4A, ARNTL, ASCL1, ASTN2, ATOH1, ATOH8, ATP2C2, ATRX, AXIN2, B4GALT1, B9D1, BARX1, BBS4, BCL11B, BFSP1, BHLHE41, BMI1, BMP2, BMP4, BMP6, BMP7, BMPER, BMPR1A, BRSK2, BTRC…
GO:0060485	mesenchyme development	0.0269	ACTA1, ACVRL1, ADAM15, ALDH1A2, AMH, ANXA6, AXIN2, BCL9L, BMP2, BMP4, BMP7, BMPR1A, BNC2, CLASP1, CORO1C, CRB2, CTNNB1, CUL7, DAB2IP, DACT3, DAG1, DCHS1, DLG5, EDN1, EDN3, ENG, EOMES, EPB41L5, ERBB3, EXOC4, FAM172A, FAM83D, FGF19, FGFR1, FN1, FOXA1, FOXA2, FOXC2, FOXD1, FOXF1, FRZB, GATA4, GBX2, GDNF, GLIPR2, GSK3B, HAND1, HAND2, HIF1A, HOXA5, HPN, ISL1, KITLG, LAMA5, LDLRAD4, LEF1, LOXL2, MESP1,…
GO:0060541	respiratory system development	0.00619	ACVR2B, ADAMTS2, ADAMTSL2, ALDH1A2, ALDH1A3, ASCL1, ASXL1, ATXN1, BAG6, BMP4, BMPR1A, CCBE1, CCDC40, CDC42, CEBPA, CHD7, CREB1, CTNNB1, CTSH, CTSZ, CYP1A2, DAG1, DHCR7, DISP1, DLG5, DNAAF1, EDA, EDN2, EP300, EPAS1, ERRFI1, ESRP2, FBXW7, FGF18, FGFR1, FGFRL1, FOXA1, FOXF1, FOXJ1, FOXP1, GATA6, GLI2, GLI3, GPC3, HEG1, HESX1, HOXA5, HSD11B1, HYDIN, ID1, IGFBP5, ITGA3, ITGB7, JMJD6, KRAS, LAMA5, LEF1…
GO:0060562	epithelial tube morphogenesis	0.00254	ABL1, ACVRL1, ADAMTS12, ADAMTS16, ADM, AHI1, AKR1B1, APAF1, AR, ARHGAP35, ARID1A, BBS4, BMP2, BMP4, BMP7, BTRC, C2CD3, CCDC40, CCM2, CLIC4, CSF1, CTNNB1, CTNNBIP1, CTSH, CTSZ, DAG1, DCHS1, DDR1, DEAF1, DLG1, DLG5, DLL1, DLL4, DNAAF1, DVL3, EDN1, EFNB2, ENG, EPHA4, ESR1, ESRP2, ETV5, EYA1, FOXA1, FOXC2, FOXD1, FOXF1, FUZ, FZD1, FZD3, FZD6, GATA3, GBX2, GDF7, GDNF, GLI2, GLI3, GPC3, GREB1L, GZF1, H…
GO:0061024	membrane organization	0.00328	A4GALT, ABCA4, ABCC1, ADGRB1, AFG3L2, AKAP8L, AKR1B1, AKT2, ALOX15, ANKFY1, ANKRD27, ANO3, ANO4, ANO9, ANXA6, AP3B1, APOE, APPL2, AR, ARFGAP2, ARFGAP3, ARHGAP12, ARHGAP44, ARV1, ASAP1, ASNA1, ATF2, ATL1, ATL2, ATP10A, ATP10D, ATP11A, ATP2A2, ATP8B1, ATP8B3, ATP8B4, ATP9B, BAG6, BAIAP2, BAIAP2L1, BBC3, BCL2L1, BCL2L11, BECN1, BET1L, BIN1, BIN3, BNIP3, BOK, CACNG2, CAMK2A, CD9, CDC42, CDH2, CEL, CE…
GO:0061448	connective tissue development	0.00131	ACAN, ADAMTS12, ADAMTS7, ANXA6, ARID5B, ATF2, AXIN2, BARX2, BBS4, BMP1, BMP2, BMP4, BMP7, BMPR1A, BMPR1B, CARM1, CBS, CCN1, CD44, CHADL, CHST11, CHSY1, CNP, COCH, COL11A2, COL14A1, COL27A1, COL2A1, COL5A1, COL7A1, CSF1, CTNNB1, DLX2, DYRK1B, EBF2, EDN1, FBXW4, FGF18, FGF4, FGFR1, FOXA1, FOXC2, FOXD1, FRZB, GDF6, GDF7, GLG1, GLI2, GLI3, GNAS, HAND1, HAND2, HIF1A, HOXA3, HOXA5, HOXC4, HOXD3, HYAL1,…
GO:0061564	axon development	1.37e-07	ABL1, ADARB1, ADCY1, AFG3L2, ALCAM, APBB2, ARHGAP35, ARTN, ATOH1, B4GALT6, BARHL2, BCL11B, BDNF, BMP7, BMPR1B, BOC, BRSK2, CACNA1A, CAMSAP2, CCK, CDH11, CDH2, CDH4, CHL1, CNP, CNTN2, CNTN4, CREB1, CRMP1, CRTAC1, CSF1R, CYFIP2, DAB1, DAG1, DCC, DDR1, DOCK7, DPYSL2, DPYSL5, DRD2, DRGX, DSCAM, DSCAML1, EFNA3, EFNA5, EFNB2, EGR2, EPHA1, EPHA3, EPHA4, EPHA5, EPHA8, EPHB1, EPHB2, EPHB3, EPHB4, FEZF1, F…
GO:0061844	antimicrobial humoral immune response mediated by antimicrobial peptide	0.031	HRG, LOC100624628, LTF, NPY, PR39, RPL30
GO:0070663	regulation of leukocyte proliferation	0.0228	ARG2, ATAD5, BCL6, BMI1, BMP4, BST1, BTK, CD276, CD6, CD74, CD81, CEBPB, CLCF1, CSF1, CTNNB1, DLG1, DLG5, EPHB3, FOXJ1, GPAM, GPR183, IHH, IKZF3, IL6R, IL7, INPP5D, IRF1, ITCH, JAK3, KITLG, LEP, LGALS3, LMO1, LRRC32, LYN, MAD1L1, MAPK8IP1, MIF, NFATC2, PAWR, PDE5A, PKN1, PNP, PRKAR1A, PRKCQ, PRNP, PTH1R, RASAL3, SHH, SOX11, SYK, TFRC, TGFBR2, TLR9, TMEM131L, TMIGD2, TNFRSF21, TNFRSF4, TNFSF13B, T…
GO:0070727	cellular macromolecule localization	0.00154	A1CF, ABHD17A, ABHD17B, ADGB, ADPRH, AFDN, AGRN, AHI1, AJUBA, AKAP12, AKAP8L, AKR1B1, AKT2, ALKBH5, ANK1, ANK2, ANKRD13C, AP1G1, AP1S1, AP1S3, AP2A1, AP2A2, AP2B1, AP2S1, AP3B1, AP3B2, AP3S1, AP3S2, AP4E1, APBA1, APC, APOE, APPL1, APPL2, AR, ARF4, ARFRP1, ARHGAP44, ARHGEF16, ARL4D, ARNTL, ASNA1, ASPSCR1, ASTN2, ATG16L1, ATG9A, ATP1B1, ATP2C2, ATR, ATRX, AXIN2, BAG3, BAG6, BANP, BBC3, BBS4, BBS9, …
GO:0071495	cellular response to endogenous stimulus	0.0124	ABHD2, ABL1, ACACA, ACVR1B, ACVR1C, ACVR2A, ACVR2B, ACVRL1, ADAMTS12, ADAMTS7, ADAMTSL2, ADCY6, ADCY8, ADRA2A, AGRN, AKAP6, AKAP9, AKR1B1, AKT2, APC, APPL1, APPL2, AQP1, AQP9, AR, ARHGEF2, ARID1A, ARNTL, ARRB2, ASIP, ATP1A1, ATP1A2, ATP2B4, AVPR1B, BAIAP2L1, BBS4, BCL2L1, BCL9L, BDNF, BMP2, BMP4, BMP6, BMP7, BMP8B, BMPER, BMPR1A, BMPR1B, BRCA1, CACNA1H, CACNA2D1, CACNB1, CALCOCO1, CALR, CAMK2A, C…
GO:0071706	tumor necrosis factor superfamily cytokine production	3.36e-05	ADAM8, ARFGEF2, ARG2, ARHGEF2, ARRB2, BCL3, BPI, CHRNA7, CIDEA, CX3CL1, DICER1, FZD5, GAS6, HSF1, HSPB1, ISL1, LEP, LTF, MAPKAPK2, MIF, NFATC4, NFKBIL1, NLRC3, NOD1, NOD2, NR1H4, PIK3R1, POMC, PTPN11, RARA, RIPK1, SELENOS, SPON2, THBS1, TIRAP, TLR9, TNFAIP3, UBE2J1, VSIR, ZBTB20, ZC3H12A
GO:0072001	renal system development	0.00576	ACE, ACVR2B, ADAMTS16, AHI1, AKR1B1, ALDH1A2, AQP1, AQP2, ARG2, ARID5B, BAG6, BCL2L11, BMP2, BMP4, BMP6, BMP7, BMPER, CENPF, CEP55, COL4A4, CPLANE1, CTNNB1, CTNNBIP1, CTSH, DCHS1, DLG1, DLG5, DLL1, EFNB2, EMX2, EPCAM, EPHA4, EYA1, FGFR1, FLCN, FOXC2, FOXD1, FOXF1, FOXJ1, GATA3, GCNT1, GCNT4, GDF11, GDNF, GLI2, GLI3, GLIS2, GPC3, GREB1L, GZF1, HNF1B, HOXC11, HS2ST1, IFT88, IRX1, IRX2, IRX3, ITGA3,…
GO:0072358	cardiovascular system development	7.2e-06	ABL1, ACVR2B, ACVRL1, ADAM12, ADAM8, ADAMTS6, ADAMTS9, ADGRA2, ADGRB1, ADGRB2, ADGRG1, ADM, AGGF1, AGO2, AKT3, ALDH1A2, AMOTL2, ANGPT4, ANKRD17, ANPEP, ANTXR1, AP2B1, APOE, AQP1, ARID1A, ASB4, ATF2, B4GALT1, B9D1, BMP4, BMP7, BMPER, BMPR1A, BRCA1, C5, CALCRL, CARD10, CCBE1, CCM2, CCN1, CDH13, CDH2, CDH5, CDX2, CHD7, CIB1, CLEC14A, CLIC4, COL18A1, COL27A1, COL4A2, COL5A1, CPLANE1, CRB2, CREB3L1, C…
GO:0072359	circulatory system development	4.98e-09	ABL1, ACADM, ACAN, ACVR2B, ACVRL1, ADAM12, ADAM15, ADAM8, ADAMTS6, ADAMTS9, ADGRA2, ADGRB1, ADGRB2, ADGRG1, ADGRG6, ADM, ADRA1A, AGGF1, AGO2, AHI1, AKT3, ALDH1A2, AMOTL2, ANGPT4, ANK2, ANKRD17, ANPEP, ANTXR1, AP2B1, APOE, AQP1, ARID1A, ARRB2, ASB4, ASXL1, ATF2, ATG5, AXIN2, B4GALT1, B9D1, BICC1, BMP2, BMP4, BMP7, BMPER, BMPR1A, BRCA1, BVES, C2CD3, C5, CACNA1C, CACYBP, CALCRL, CARD10, CCBE1, CCDC4…
GO:0072657	protein localization to membrane	0.00777	ABHD17A, AFDN, AGRN, AKR1B1, AKT2, ANK1, ANK2, APOE, APPL1, AR, ARFRP1, ARHGAP44, ARHGEF16, ASNA1, ATP1B1, ATP2C2, BAG6, BBC3, BCL2L1, BLZF1, CACNA1A, CACNG2, CD81, CDH1, CDH2, CEMIP, CHMP4A, CIB1, CLIP3, CLN3, CNST, COLQ, CPLX1, CRKL, CSK, DAG1, DCHS1, DENND4C, DLG1, DLG2, DLG4, DMTN, EFR3B, EGFR, EHD2, EHD3, EMP2, EPB41L3, EPHA3, ERBIN, ETV5, EXOC4, EXOC5, EZR, F11R, FCHO2, FERMT2, FLOT2, FNTA,…
GO:0072659	protein localization to plasma membrane	8.29e-05	AFDN, AKR1B1, AKT2, ANK1, ANK2, APPL1, AR, ARFRP1, ARHGAP44, ARHGEF16, ATP1B1, ATP2C2, BCL2L1, BLZF1, CD81, CDH1, CDH2, CIB1, CLIP3, CLN3, CNST, CSK, DCHS1, DENND4C, DLG1, EFR3B, EGFR, EHD2, EHD3, EMP2, EPB41L3, EPHA3, ERBIN, EXOC5, EZR, F11R, FCHO2, FLOT2, FZR1, GAK, GAS6, GGA1, GGA2, GGA3, GOLGA7, GOLPH3L, GORASP1, GORASP2, GPER1, GPR179, GRASP, GRIP1, GRIP2, IKBKB, ITGA3, ITGB1, KIF5B, KRT18, …
GO:0080090	regulation of primary metabolic process	1.12e-10	AATF, ABHD14B, ABHD5, ABHD6, ABI1, ABI2, ABL1, ABLIM3, ACADM, ACE, ACOT8, ACTN1, ACTN4, ACTR2, ACVR1B, ACVR1C, ACVR2A, ACVR2B, ACVRL1, ADAM17, ADAM8, ADARB1, ADCY1, ADCY8, ADGRB1, ADIRF, ADORA2B, ADRA1A, ADRA1B, ADRA2A, ADRA2B, ADRB3, AEBP2, AFAP1L2, AFF1, AFF2, AFF4, AGAP2, AGO2, AHCTF1, AHI1, AHNAK, AHR, AHRR, AICDA, AIDA, AIRE, AJUBA, AKAP8L, AKAP9, AKNA, AKR1B1, AKT2, AKTIP, ALK, ALKAL1, ALKA…
GO:0090596	sensory organ morphogenesis	0.00182	ABR, AGTPBP1, AHI1, ALDH1A3, AQP1, AQP5, ARID1A, ATOH1, BBS4, BCAR3, BCR, BMP4, BMP7, CHD7, CHRNA10, COL2A1, COL5A1, COL5A2, COL8A1, CRB1, CTNNB1, DLL1, DLX6, DSCAM, EDN1, EPHB1, EPHB2, EYA1, FAT1, FBN1, FGFR1, FJX1, FOXF2, FOXI1, FOXL2, FRS2, FRZB, FSCN2, FZD3, FZD5, FZD6, GATA2, GATA3, GBX2, GDF11, GJB6, GLI2, GLI3, HESX1, HIF1A, HIPK2, HMX2, HMX3, HOXC13, IHH, INSIG1, IRX5, ITGA8, ITGB7, KCNQ4…
GO:0090630	activation of GTPase activity	0.0263	ADPRH, AKT2, APC2, ARHGAP42, ARHGEF10, ARHGEF16, BCAS3, CCDC125, COMMD6, CORO1C, CRK, CRKL, DOCK7, EPHA1, EVI5, EVI5L, FOXJ1, MTSS1L, NDEL1, NEDD9, NTRK3, PIP5K1A, PLEKHG4, RABGAP1, RABGAP1L, RALGAPA1, RALGAPB, RASGRF1, RHOG, SCRIB, SGSM1, SGSM2, SGSM3, TBC1D1, TBC1D12, TBC1D14, TBC1D15, TBC1D16, TBC1D2, TBC1D22A, TBC1D22B, TBC1D30, TBC1D5, TBC1D7, TBC1D8, TBC1D9B, TIAM1, USP6NL
GO:0097435	supramolecular fiber organization	9.35e-05	ABI1, ABI2, ABL1, ACAN, ACTA1, ACTG1, ACTN1, ACTN4, ACTR2, ACTR3, ACTR3B, ADAMTS14, ADAMTS2, ADD3, AKAP9, ALMS1, ALOX15, ANKRD53, APC, APC2, APOA1, APOE, ARAP1, ARFGEF1, ARHGAP12, ARHGAP18, ARHGAP35, ARHGEF10, ARHGEF10L, ARHGEF2, ARHGEF5, ARPC1B, ARPC4, ARPIN, ARRB1, ASAP3, B4GALT7, BAIAP2, BAIAP2L1, BBS4, BCAR1, BIN1, CAMSAP2, CAMSAP3, CAP1, CAP2, CARMIL1, CARMIL2, CASQ2, CASS4, CCDC88C, CCSAP, …
GO:0097485	neuron projection guidance	0.000108	ALCAM, APBB2, ARHGAP35, ARTN, ATOH1, BCL11B, BMP7, BMPR1B, BOC, CDH4, CHL1, CNTN2, CNTN4, CRMP1, CSF1R, CYFIP2, DAG1, DCC, DPYSL2, DPYSL4, DPYSL5, DRGX, DSCAM, DSCAML1, EFNA3, EFNA5, EFNB2, EGR2, EPHA1, EPHA3, EPHA4, EPHA5, EPHA8, EPHB1, EPHB2, EPHB3, EPHB4, FEZF1, FEZF2, FLRT2, FOXD1, FOXP1, FZD3, GATA3, GBX2, GDF7, GDNF, GLI2, GLI3, ISL1, ISL2, ISPD, KIF5A, KIF5C, KLF7, LAMC1, LHX1, LHX2, LMX1A…
GO:0097659	nucleic acid-templated transcription	2.75e-05	AATF, ABHD14B, ABL1, ABLIM2, ABLIM3, ACTN1, ACTN4, ACTR2, ACVR1B, ACVR2A, ACVR2B, ACVRL1, ADAM8, ADCY1, ADCY8, ADIRF, AEBP2, AFAP1L2, AFF1, AFF2, AFF4, AGAP2, AGO2, AHCTF1, AHI1, AHR, AHRR, AICDA, AIRE, AJUBA, AKAP8L, AKNA, AKR1B1, ALX3, ANXA4, APBB1, APBB2, APOE, AR, ARF4, ARHGAP35, ARHGEF10L, ARHGEF2, ARHGEF5, ARID1A, ARID3A, ARID4A, ARID5A, ARID5B, ARNT, ARNT2, ARNTL, ARRB1, ARRB2, ASCC1, ASCL…
GO:0097696	STAT cascade	0.000106	AGAP2, BCL3, CLCF1, CRLF3, CSF1R, CTR9, DAB1, EPHB3, FER, FYN, GGNBP2, GHR, HGS, IFN-ALPHA-4, IL10RA, IL4R, IL6R, ISL1, JAK2, JAK3, KIT, LEP, LEPR, LEPROT, LIF, LOC102161030, LYN, MGAT5, NEUROD1, NF2, NLK, PARP14, PARP9, PIBF1, PKD1, PTK2B, PTK6, RET, SH2B2, SOCS1, SOCS5, STAT3, TNFRSF1A
GO:0098542	defense response to other organism	2.08e-11	ABCC9, ADAMTS5, ADGRB1, AGBL5, AICDA, ALPL, ANKRD17, ARG2, ATG16L1, ATG7, BATF, BCL3, BECN1, BNIP3, BPI, C2H19orf66, CD207, CEBPB, CHGA, COCH, COTL1, DDX60, DMBT1, DTX3L, ELMOD2, EXOSC5, FCN2, GPAM, GSDMD, HMGB2, HRAS, HRG, HYAL2, IFI44L, IFN-ALPHA-4, IFN-ALPHA-5, IFNLR1, IL17RA, IL22RA1, IL27RA, IRF1, IRF3, IRF4, IRF5, IRF8, ITCH, LGALS8, LOC100151816, LOC100157086, LOC100519082, LOC100523213, L…
GO:0098657	import into cell	5.47e-06	AAK1, ABL1, ABR, ACHE, ACTG1, ACTN4, ADGRB1, ADM, AHI1, ALOX15, AMPH, ANKFY1, ANKRD13B, ANKRD13D, ANXA11, AP2A1, AP2A2, AP2B1, APOA1, APOBR, APOC3, APOE, APPL1, APPL2, ARC, ARFGAP1, ARHGAP12, ARRB1, ARRB2, ATG3, ATG5, ATP12A, ATP1A1, ATP1A2, ATP1B1, ATP1B2, ATP1B3, ATP4A, ATP6V1H, ATP9B, ATXN2, BCL2L1, BCR, BECN1, BICD1, BIN1, BIN3, BTBD9, C2, CACNG2, CALCRL, CALR, CALY, CAMK1D, CANX, CAP1, CARMI…
GO:0098916	anterograde trans-synaptic signaling	0.0217	ABHD6, ABL1, ABR, ADARB1, ADCY1, ADCY8, ADGRB1, ADORA1, ADORA2A, ADORA2B, AKAP12, AKAP7, AKAP9, APBA1, APBA2, APOE, ARC, ARID1B, ARRB2, ASIC1, ATP2A2, BAIAP3, BCR, BDKRB2, BDNF, CA7, CACNA1A, CACNA1D, CACNA1E, CACNA1G, CACNA2D2, CACNB1, CACNB2, CACNB4, CACNG4, CADPS, CADPS2, CAMK2A, CBLN1, CDC20, CDH11, CDH2, CDH8, CEL, CELF4, CEP89, CHAT, CHRNA10, CHRNA4, CHRNA5, CHRNA7, CHRNE, CHRNG, CLSTN2, CL…
GO:0099173	postsynapse organization	0.00378	ABHD17B, ACTN1, APOE, ARF4, ARHGAP22, ARHGAP39, ARHGAP44, C4H1orf226, CAPRIN2, CBLN1, CDC42, CDH2, CEL, CHRNA7, COLQ, CRKL, CTNND2, CTTN, CUX2, DBN1, DLG1, DLG2, DLG4, EPHA4, EPHB1, EPHB2, EPHB3, ETV5, FNTA, FYN, GDNF, GLRB, GPHN, IL1RAP, INA, ITGA3, LHFPL4, LRFN2, LRP4, LRRC4, LRRK2, MAGI2, MESD, MPP2, NEFH, NEFL, NRCAM, NRP1, NRP2, NTNG2, PAFAH1B1, PICK1, PRNP, PTPRS, RELN, SEMA3F, SHANK2, SHAN…
GO:0099177	regulation of trans-synaptic signaling	0.000456	ABHD6, ABL1, ABR, ADCY1, ADCY8, ADGRB1, ADORA1, ADORA2A, ADORA2B, AKAP12, AKAP7, AKAP9, APBA1, APBA2, APOE, ARC, ARRB2, ASIC1, ATP2A2, BAIAP3, BCR, BDKRB2, BDNF, CA7, CACNA1A, CACNA1D, CACNA2D2, CACNB2, CACNB4, CACNG4, CAMK2A, CBLN1, CDC20, CDH11, CDH2, CEL, CELF4, CHRNA4, CHRNA5, CHRNA7, CLSTN2, CLSTN3, CNTN2, CPLX1, CPLX2, CUX2, DBN1, DCC, DGKE, DGKI, DLG4, DMPK, DNM1, DRD2, DTNBP1, EDN1, EIF4E…
GO:0099536	synaptic signaling	0.00893	ABHD6, ABL1, ABR, ADARB1, ADCY1, ADCY8, ADGRB1, ADORA1, ADORA2A, ADORA2B, AKAP12, AKAP7, AKAP9, APBA1, APBA2, APOE, ARC, ARID1B, ARRB2, ASIC1, ATP2A2, BAIAP3, BCR, BDKRB2, BDNF, CA7, CACNA1A, CACNA1D, CACNA1E, CACNA1G, CACNA2D2, CACNB1, CACNB2, CACNB4, CACNG4, CADPS, CADPS2, CAMK2A, CBLN1, CDC20, CDH11, CDH2, CDH8, CEL, CELF4, CEP89, CHAT, CHRNA10, CHRNA4, CHRNA5, CHRNA7, CHRNE, CHRNG, CLSTN2, CL…
GO:0099537	trans-synaptic signaling	0.00667	ABHD6, ABL1, ABR, ADARB1, ADCY1, ADCY8, ADGRB1, ADORA1, ADORA2A, ADORA2B, AKAP12, AKAP7, AKAP9, APBA1, APBA2, APOE, ARC, ARID1B, ARRB2, ASIC1, ATP2A2, BAIAP3, BCR, BDKRB2, BDNF, CA7, CACNA1A, CACNA1D, CACNA1E, CACNA1G, CACNA2D2, CACNB1, CACNB2, CACNB4, CACNG4, CADPS, CADPS2, CAMK2A, CBLN1, CDC20, CDH11, CDH2, CDH8, CEL, CELF4, CEP89, CHAT, CHRNA10, CHRNA4, CHRNA5, CHRNA7, CHRNE, CHRNG, CLSTN2, CL…
GO:0120035	regulation of plasma membrane bounded cell projection organization	5.88e-08	ABHD17B, ABL1, ACAP3, AKIRIN1, ALKAL1, ALKAL2, ANKRD27, APC, APOE, ARAP1, ARHGAP35, ARHGAP44, ASAP1, ATG3, ATG5, BARHL2, BBS4, BCAS3, BDNF, BIN3, BMP7, BRSK2, CACNA1A, CAMK1D, CAMSAP2, CAPRIN2, CARMIL1, CARMIL2, CBFA2T2, CCP110, CD44, CDC42, CDC42EP2, CDC42EP3, CDC42EP4, CDH2, CDH4, CDHR2, CDK10, CENPJ, CEP135, CEP97, CIB1, CLN3, CNTN1, CNTN2, CNTROB, CORO1C, CPNE5, CRK, CRKL, CRMP1, CROCC, CSMD3…
GO:0120036	plasma membrane bounded cell projection organization	2.01e-11	ABHD17B, ABI1, ABL1, ABLIM1, ABLIM2, ABLIM3, ACAP3, ACTR2, ADARB1, ADCY1, AFG3L2, AHI1, AJUBA, AKIRIN1, ALCAM, ALKAL1, ALKAL2, ANKRD27, APBB2, APC, APOE, ARAP1, ARF4, ARHGAP35, ARHGAP44, ARHGEF4, ARHGEF7, ARID1B, ARMC4, ARMC9, ARTN, ASAP1, ATG3, ATG5, ATOH1, B4GALT6, B9D1, BARHL2, BBS4, BBS9, BCAS3, BCL11B, BDNF, BICDL1, BIN3, BLOC1S3, BMP7, BMPR1B, BOC, BRSK2, BTBD3, C2CD3, CACNA1A, CAMK1D, CAMK…
GO:0120039	plasma membrane bounded cell projection morphogenesis	5.91e-12	ABI1, ABL1, ADARB1, ADCY1, AFG3L2, ALCAM, ANKRD27, APBB2, ARHGAP35, ARHGAP44, ARTN, ATOH1, B4GALT6, BARHL2, BCL11B, BDNF, BMP7, BMPR1B, BOC, BRSK2, BTBD3, CACNA1A, CAMK2A, CAPRIN2, CCK, CD44, CDC42, CDH11, CDH2, CDH4, CHL1, CHRNA7, CNP, CNTN2, CNTN4, CORO1C, CPNE5, CREB1, CRMP1, CSF1R, CTNNB1, CTNND2, CUL7, CUX2, CYFIP2, DAB1, DAB2IP, DAG1, DBN1, DBNL, DCC, DCDC2, DDR1, DLG4, DOCK7, DPYSL2, DPYSL…
GO:0150063	visual system development	0.000504	ABCB5, ACHE, ACVR2B, ACVRL1, ADAMTS18, AGTPBP1, AHI1, ALDH1A2, ALDH1A3, AQP1, AQP5, ARHGAP35, ARID1A, ATF6, B9D1, BBS4, BCAR3, BCL11B, BFSP1, BMP4, BMP6, BMP7, BMPR1B, CACNA1C, CDKN1B, CELF4, CHD7, CHRDL1, CLIC4, COL5A1, COL5A2, COL8A1, CPAMD8, CRB1, CRYBA2, CTNNB1, DLG1, DLL1, DLL4, DLX2, DSCAM, EGFR, EPHB1, EPHB2, FAT1, FBN1, FJX1, FKBP8, FOXC2, FOXF2, FOXL2, FREM2, FRS2, FSCN2, FZD5, FZR1, GAT…
GO:1901362	organic cyclic compound biosynthetic process	0.000585	AATF, ABCB6, ABHD14B, ABL1, ABLIM2, ABLIM3, ACAT1, ACOT7, ACSS1, ACTN1, ACTN4, ACTR2, ACVR1B, ACVR2A, ACVR2B, ACVRL1, ADA2, ADAM8, ADCY1, ADCY10, ADCY2, ADCY3, ADCY5, ADCY6, ADCY7, ADCY8, ADCY9, ADIRF, ADK, ADORA2B, ADSL, AEBP2, AFAP1L2, AFF1, AFF2, AFF4, AGAP2, AGO2, AHCTF1, AHI1, AHR, AHRR, AICDA, AIRE, AJUBA, AK1, AK4, AK5, AK8, AKAP8L, AKNA, AKR1B1, ALAS1, ALDH18A1, ALDOA, ALDOC, ALX3, AMD1, …
GO:1901576	organic substance biosynthetic process	0.00468	A4GALT, AARS2, AARSD1, AASDH, AASDHPPT, AATF, ABCB6, ABCD3, ABHD1, ABHD14B, ABHD17A, ABHD17B, ABHD2, ABHD3, ABHD5, ABHD6, ABL1, ABLIM2, ABLIM3, ACACA, ACADM, ACAN, ACAT1, ACER3, ACHE, ACOT7, ACOT8, ACSF3, ACSM4, ACSS1, ACTN1, ACTN4, ACTR2, ACVR1B, ACVR2A, ACVR2B, ACVRL1, ADA2, ADAM8, ADCY1, ADCY10, ADCY2, ADCY3, ADCY5, ADCY6, ADCY7, ADCY8, ADCY9, ADI1, ADIRF, ADK, ADORA2B, ADSL, AEBP2, AFAP1L2, A…
GO:1902679	negative regulation of RNA biosynthetic process	6.92e-06	ACVR2B, AEBP2, AICDA, AJUBA, AKR1B1, APBB1, AR, ARHGAP35, ARID1A, ARID4A, ARID5A, ARID5B, ARNTL, ASCL1, ASCL2, ATAD2, ATAD2B, ATF7IP, ATN1, ATOH8, ATRX, ATXN1, BAG3, BAHD1, BARX2, BCL11A, BCL3, BCL6, BCL6B, BCLAF1, BEND3, BEND5, BEND6, BHLHE41, BIRC5, BMI1, BMP2, BMP4, BMP6, BMP7, BPTF, BRCA1, BRD7, BTRC, CALR, CBFA2T2, CBFA2T3, CBX1, CBX4, CBX6, CBX8, CC2D1A, CCAR1, CCDC85B, CCND1, CDC45, CDC73,…
GO:1902680	positive regulation of RNA biosynthetic process	0.000643	AATF, ABHD14B, ABLIM3, ACTN1, ACTN4, ACTR2, ACVR2A, ACVRL1, ADIRF, AFAP1L2, AGAP2, AGO2, AHI1, AHR, AICDA, AIRE, AKAP8L, AKNA, AKR1B1, APBB1, APOE, AR, ARF4, ARHGEF10L, ARHGEF2, ARID1A, ARID3A, ARID4A, ARID5B, ARNT, ARNT2, ARNTL, ARRB1, ASCL1, ASH1L, ASXL1, ASXL2, ATAD2, ATAD2B, ATF1, ATF2, ATF6, ATF6B, ATF7IP, ATOH1, ATOH8, ATRX, ATXN7, AXIN1, BANP, BARHL1, BARHL2, BARX1, BARX2, BATF, BCAS3, BCL…
GO:1903506	regulation of nucleic acid-templated transcription	1.25e-06	AATF, ABHD14B, ABL1, ABLIM3, ACTN1, ACTN4, ACTR2, ACVR1B, ACVR2A, ACVR2B, ACVRL1, ADAM8, ADCY1, ADCY8, ADIRF, AEBP2, AFAP1L2, AFF1, AFF2, AFF4, AGAP2, AGO2, AHCTF1, AHI1, AHR, AHRR, AICDA, AIRE, AJUBA, AKAP8L, AKNA, AKR1B1, ALX3, ANXA4, APBB1, APBB2, APOE, AR, ARF4, ARHGAP35, ARHGEF10L, ARHGEF2, ARHGEF5, ARID1A, ARID3A, ARID4A, ARID5A, ARID5B, ARNT, ARNT2, ARNTL, ARRB1, ARRB2, ASCC1, ASCL1, ASCL2…
GO:1903507	negative regulation of nucleic acid-templated transcription	6.92e-06	ACVR2B, AEBP2, AICDA, AJUBA, AKR1B1, APBB1, AR, ARHGAP35, ARID1A, ARID4A, ARID5A, ARID5B, ARNTL, ASCL1, ASCL2, ATAD2, ATAD2B, ATF7IP, ATN1, ATOH8, ATRX, ATXN1, BAG3, BAHD1, BARX2, BCL11A, BCL3, BCL6, BCL6B, BCLAF1, BEND3, BEND5, BEND6, BHLHE41, BIRC5, BMI1, BMP2, BMP4, BMP6, BMP7, BPTF, BRCA1, BRD7, BTRC, CALR, CBFA2T2, CBFA2T3, CBX1, CBX4, CBX6, CBX8, CC2D1A, CCAR1, CCDC85B, CCND1, CDC45, CDC73,…
GO:1903508	positive regulation of nucleic acid-templated transcription	0.000643	AATF, ABHD14B, ABLIM3, ACTN1, ACTN4, ACTR2, ACVR2A, ACVRL1, ADIRF, AFAP1L2, AGAP2, AGO2, AHI1, AHR, AICDA, AIRE, AKAP8L, AKNA, AKR1B1, APBB1, APOE, AR, ARF4, ARHGEF10L, ARHGEF2, ARID1A, ARID3A, ARID4A, ARID5B, ARNT, ARNT2, ARNTL, ARRB1, ASCL1, ASH1L, ASXL1, ASXL2, ATAD2, ATAD2B, ATF1, ATF2, ATF6, ATF6B, ATF7IP, ATOH1, ATOH8, ATRX, ATXN7, AXIN1, BANP, BARHL1, BARHL2, BARX1, BARX2, BATF, BCAS3, BCL…
GO:1903555	regulation of tumor necrosis factor superfamily cytokine production	6.82e-05	ADAM8, ARFGEF2, ARG2, ARHGEF2, ARRB2, BCL3, BPI, CHRNA7, CIDEA, CX3CL1, DICER1, FZD5, GAS6, HSF1, HSPB1, ISL1, LEP, LTF, MAPKAPK2, MIF, NFATC4, NFKBIL1, NLRC3, NOD1, NOD2, NR1H4, PIK3R1, POMC, PTPN11, RARA, RIPK1, SELENOS, SPON2, THBS1, TIRAP, TLR9, TNFAIP3, UBE2J1, VSIR, ZBTB20, ZC3H12A
GO:1903557	positive regulation of tumor necrosis factor superfamily cytokine production	0.0011	ADAM8, ARFGEF2, ARHGEF2, FZD5, HSPB1, ISL1, LEP, MAPKAPK2, MIF, NFATC4, NOD1, NOD2, PIK3R1, PTPN11, RIPK1, SPON2, THBS1, TIRAP, TLR9, ZBTB20
GO:1904892	regulation of STAT cascade	5.3e-06	AGAP2, BCL3, CLCF1, CRLF3, CSF1R, DAB1, EPHB3, FYN, GGNBP2, GHR, HGS, IFN-ALPHA-4, IL10RA, IL4R, IL6R, ISL1, JAK2, KIT, LEP, LEPR, LEPROT, LIF, LYN, MGAT5, NEUROD1, NF2, NLK, PARP14, PARP9, PIBF1, PTK2B, RET, SH2B2, SOCS1, TNFRSF1A
GO:1904894	positive regulation of STAT cascade	0.000252	AGAP2, CLCF1, CRLF3, CSF1R, EPHB3, FYN, GHR, IL10RA, IL4R, IL6R, ISL1, JAK2, KIT, LEP, LIF, LYN, MGAT5, PARP14, PARP9, PIBF1, PTK2B, SOCS1, TNFRSF1A
GO:1990778	protein localization to cell periphery	0.00216	AFDN, AKR1B1, AKT2, ANK1, ANK2, APPL1, AR, ARFRP1, ARHGAP44, ARHGEF16, ATP1B1, ATP2C2, BCL2L1, BLZF1, CACNG2, CD81, CDH1, CDH2, CIB1, CLIP3, CLN3, CNST, CPLX1, CSK, DAG1, DCHS1, DENND4C, DLG1, DLG2, DLG4, EFR3B, EGFR, EHD2, EHD3, EMP2, EPB41, EPB41L2, EPB41L3, EPHA3, ERBIN, EXOC5, EZR, F11R, FCHO2, FLOT2, FZR1, GAK, GAS6, GGA1, GGA2, GGA3, GOLGA7, GOLPH3L, GORASP1, GORASP2, GPER1, GPR179, GPSM2, …
GO:2000026	regulation of multicellular organismal development	1.44e-07	ABL1, ACAP3, ACE, ACIN1, ACVR1B, ACVR1C, ACVR2A, ACVR2B, ACVRL1, ADAM12, ADAM8, ADAMTS12, ADAMTS7, ADAMTS9, ADGRA2, ADGRB1, ADGRB2, ADGRG1, ADGRL1, ADM, ADRA2B, AFDN, AGAP2, AGGF1, AGO2, AGRN, AHI1, AJAP1, AKIRIN1, AKR1B1, AKT3, ALK, ALKAL1, ALKAL2, AMIGO2, AMTN, ANGPT4, ANKH, ANKRD27, ANKRD54, ANKRD6, AP3B1, APOA1, APOE, APPL2, AQP1, AR, ARHGAP35, ARHGAP44, ARHGEF2, ARNTL, ARRB2, ASAP1, ASB4, AS…
GO:2000112	regulation of cellular macromolecule biosynthetic process	4.72e-07	AATF, ABHD14B, ABL1, ABLIM3, ACOT8, ACTR2, ACVR1B, ACVR2A, ACVR2B, ACVRL1, ADAM8, ADCY1, ADCY8, ADIRF, AEBP2, AFAP1L2, AFF1, AFF2, AFF4, AGAP2, AGO2, AHCTF1, AHI1, AHR, AHRR, AICDA, AIRE, AJUBA, AKAP8L, AKNA, AKR1B1, AKT2, ALX3, ANKRD17, ANXA4, APBB1, APBB2, APOE, AR, ARF4, ARFGEF1, ARHGAP35, ARHGEF10L, ARHGEF2, ARHGEF5, ARID1A, ARID3A, ARID4A, ARID5A, ARID5B, ARNT, ARNT2, ARNTL, ARRB1, ARRB2, AS…
GO:2000113	negative regulation of cellular macromolecule biosynthetic process	5.29e-05	AATF, ACOT8, ACVR2B, ACVRL1, AEBP2, AGO2, AICDA, AJUBA, AKR1B1, APBB1, AR, ARHGAP35, ARID1A, ARID4A, ARID5A, ARID5B, ARNTL, ASCL1, ASCL2, ATAD2, ATAD2B, ATF7IP, ATN1, ATOH8, ATR, ATRX, ATXN1, BAG3, BAHD1, BARX2, BCL11A, BCL3, BCL6, BCL6B, BCLAF1, BEND3, BEND5, BHLHE41, BIRC5, BMI1, BMP2, BMP4, BMP6, BMP7, BPTF, BRCA1, BRD7, BTRC, CALR, CBFA2T2, CBFA2T3, CBX1, CBX4, CBX6, CBX8, CC2D1A, CCDC85B, CC…
GO:2000145	regulation of cell motility	0.00019	ABHD2, ABHD6, ABL1, ABR, ACTN4, ACVR1B, ACVR1C, ACVRL1, ADAM15, ADAM8, ADAMTS9, ADARB1, ADGRA2, ADGRB1, ADGRG1, ADORA1, ADRA2A, AGO2, AIRE, AJUBA, AKIRIN1, AKT2, AKT3, AMOTL2, ANGPT4, APC, APOE, APPL1, APPL2, AQP1, ARHGAP18, ARHGEF2, ARHGEF39, ARSB, ATOH8, ATP5F1A, BBS4, BCAR1, BCAS3, BCR, BMP2, BMP4, BMP7, BMPER, BMPR1A, BST1, C5, CALR, CAMK1D, CAMK2A, CAMK2B, CAMSAP3, CAPN7, CARD10, CARMIL1, CA…
GO:2000146	negative regulation of cell motility	0.0315	ABHD2, ABHD6, ABR, ACVR1C, ACVRL1, ADAM15, ADAMTS9, ADARB1, ADGRB1, ADGRG1, ADORA1, ANGPT4, APOE, BCR, BMPR1A, C5, CALR, CARD10, CCDC125, CCL28, CDH1, CLASP1, CLIC4, CORO1C, CRK, CTNNA1, CX3CL1, CXCL12, DAB2IP, DACH1, DAG1, DLC1, DLG5, DLL4, DRD2, DUSP1, DUSP10, EMILIN1, ENG, EPHA1, EVL, FAM241A, FBLN1, FOXO3, FRMD5, FUZ, FZR1, GATA3, GPER1, GTPBP4, HAS1, HDAC5, HRG, HYAL2, IGFBP3, IGFBP5, IL4R, …
GO:2001141	regulation of RNA biosynthetic process	1.28e-06	AATF, ABHD14B, ABL1, ABLIM3, ACTN1, ACTN4, ACTR2, ACVR1B, ACVR2A, ACVR2B, ACVRL1, ADAM8, ADCY1, ADCY8, ADIRF, AEBP2, AFAP1L2, AFF1, AFF2, AFF4, AGAP2, AGO2, AHCTF1, AHI1, AHR, AHRR, AICDA, AIRE, AJUBA, AKAP8L, AKNA, AKR1B1, ALX3, ANXA4, APBB1, APBB2, APOE, AR, ARF4, ARHGAP35, ARHGEF10L, ARHGEF2, ARHGEF5, ARID1A, ARID3A, ARID4A, ARID5A, ARID5B, ARNT, ARNT2, ARNTL, ARRB1, ARRB2, ASCC1, ASCL1, ASCL2…
