# Supplementary material for: Micrococcal nuclease sequencing of porcine sperm suggests enriched co-location between retained histones and genomic regions related to semen quality and early embryo development
Source: PeerJ. 2023 Jun 21;11:e15520. doi: 10.7717/peerj.15520 (PMC10290446; doi:10.7717/peerj.15520)
Supplement: Supplemental Information 9 — Motif name, P-value, percentage of targets sequences with motif, comments on the cognate transcription factor. Comments on the cognate transcription factor contains comments for these transcription factors with direct relevant functions in spermatogenesis or embryo development mostly obtained from searches in the GeneCards® database (https://www.genecards.org) and PubMed. Some of these binding motifs are from studies in Arabidopsis, yeast, Drosophila or C. elegans and were not included in the searches. [file peerj-11-15520-s009.xlsx]

## Sheet: MN
Name	P-value	% of Targets Sequences with Motif	species	Comments on the cognate transcription factor
BORIS(Zf)/K562-CTCFL-ChIP-Seq(GSE32465)/Homer	1e-18	5.31%	Homo sapiens	Paralog of CTCF that shows highest expression in spermatocytes. It is involved in the resetting of methylation marks during male germ cell differentiation.
Zic3(Zf)/mES-Zic3-ChIP-Seq(GSE37889)/Homer	1e-17	12.43%	Mus musculus	Zinc Finger protein working on embryo development.
MyoD(bHLH)/Myotube-MyoD-ChIP-Seq(GSE21614)/Homer	1e-15	13.57%	Homo sapiens; Mus musculus	Regulates myogenesis in embryo and in adult.
NeuroG2(bHLH)/Fibroblast-NeuroG2-ChIP-Seq(GSE75910)/Homer	1e-15	22.20%	Homo sapiens	Involved in early neuronal development in mouse embryo (in collaboration with Olig2).
Ap4(bHLH)/AML-Tfap4-ChIP-Seq(GSE45738)/Homer	1e-14	16.88%	Homo sapiens
ZNF416(Zf)/HEK293-ZNF416.GFP-ChIP-Seq(GSE58341)/Homer	1e-14	22.97%	Homo sapiens (syntehtic construct. IP against human protein)
Olig2(bHLH)/Neuron-Olig2-ChIP-Seq(GSE30882)/Homer	1e-13	23.30%	Mus musculus	Essential regulator of ventral neuroectodermal progenitor cell fate.
Twist2(bHLH)/Myoblast-Twist2.Ty1-ChIP-Seq(GSE127998)/Homer	1e-13	27.18%	Mus musculus	Oocyte and early embryo development. Osteoblast differentiation.
Tcf21(bHLH)/ArterySmoothMuscle-Tcf21-ChIP-Seq(GSE61369)/Homer	1e-12	14.57%	Homo sapiens	Mesoderm specific, and expressed in several embryonic tissues including the gonads.
Znf263(Zf)/K562-Znf263-ChIP-Seq(GSE31477)/Homer	1e-12	28.32%	Homo sapiens	Suggested as a key transcription factor in the regulation of paternally biased expressed genes in pre-implantation embryos.
Rfx1(HTH)/NPC-H3K4me1-ChIP-Seq(GSE16256)/Homer	1e-11	2.72%	Homo sapiens	Involved in testis development.
Erra(NR)/HepG2-Erra-ChIP-Seq(GSE31477)/Homer	1e-10	30.04%	Homo sapiens	Preimplantation embryo development.
MyoG(bHLH)/C2C12-MyoG-ChIP-Seq(GSE36024)/Homer	1e-09	16.08%	Mus musculus	Essential for the development of functional embryonic skeletal fiber muscle differentiation.
Smad2(MAD)/ES-SMAD2-ChIP-Seq(GSE29422)/Homer	1e-09	21.50%	Homo sapiens	Promotes the proliferation of spermatogonia.
Myf5(bHLH)/GM-Myf5-ChIP-Seq(GSE24852)/Homer	1e-08	10.84%	Mus musculus	Somite myogenesis in mouse embryo.
HOXA1(Homeobox)/mES-Hoxa1-ChIP-Seq(SRP084292)/Homer	1e-07	1.55%	Mus musculus
ERE(NR),IR3/MCF7-ERa-ChIP-Seq(Unpublished)/Homer	1e-07	2.95%	Homo sapiens
Tcf12(bHLH)/GM12878-Tcf12-ChIP-Seq(GSE32465)/Homer	1e-07	16.48%	Homo sapiens
BHLHA15(bHLH)/NIH3T3-BHLHB8.HA-ChIP-Seq(GSE119782)/Homer	1e-07	18.51%	Mus musculus
IRF1(IRF)/PBMC-IRF1-ChIP-Seq(GSE43036)/Homer	1e-06	0.97%	Homo sapiens	Innate immune response. Immunity during pregnancy.
IRF3(IRF)/BMDM-Irf3-ChIP-Seq(GSE67343)/Homer	1e-06	1.85%	Mus musculus	Innate immune response. Immunity during preimplantation.
E2F3(E2F)/MEF-E2F3-ChIP-Seq(GSE71376)/Homer	1e-06	12.60%	Mus musculus	Muscle and bone development.
CTCF-SatelliteElement(Zf?)/CD4+-CTCF-ChIP-Seq(Barski_et_al.)/Homer	1e-05	0.15%	Homo sapiens	Embryo development.
PAX5(Paired,Homeobox)/GM12878-PAX5-ChIP-Seq(GSE32465)/Homer	1e-05	4.44%	Homo sapiens	Early development. Neural development and spermatogenesis.
Atoh1(bHLH)/Cerebellum-Atoh1-ChIP-Seq(GSE22111)/Homer	1e-05	15.13%	Mus musculus
NF1-halfsite(CTF)/LNCaP-NF1-ChIP-Seq(Unpublished)/Homer	1e-05	19.28%	Homo sapiens	In mice results in mid-embryonic lethality owing to cardiac abnormalities.
HOXA2(Homeobox)/mES-Hoxa2-ChIP-Seq(Donaldson_et_al.)/Homer	0.0001	0.64%	Mus musculus	Embryo developmet.
Zic(Zf)/Cerebellum-ZIC1.2-ChIP-Seq(GSE60731)/Homer	0.0001	18.36%	Mus musculus	Early development of the central nervous system.
ISRE(IRF)/ThioMac-LPS-Expression(GSE23622)/Homer	0.001	0.34%	Mus musculus
FOXA1:AR(Forkhead,NR)/LNCAP-AR-ChIP-Seq(GSE27824)/Homer	0.001	0.36%	Homo sapiens	Embryo development. It is a pioneer factor opening the compacted chromatin to other proteins through interactions with nucleosomal histones and replacing linker histones at target enhancer / promoter sites. Required for ERS1 mediated transcription.
CTCF(Zf)/CD4+-CTCF-ChIP-Seq(Barski_et_al.)/Homer	0.001	1.95%	Homo sapiens	CTCF-dependent organization is passed on to the zygote in a parent-of-origin-dependent manner.
bZIP:IRF(bZIP,IRF)/Th17-BatF-ChIP-Seq(GSE39756)/Homer	0.001	2.21%	Mus musculus
Foxh1(Forkhead)/hESC-FOXH1-ChIP-Seq(GSE29422)/Homer	0.001	3.36%	Homo sapiens	FOXH1 protein binds SMAD2. Heart development. Its the principal effector of Nodal autoregulation.
Pax8(Paired,Homeobox)/Thyroid-Pax8-ChIP-Seq(GSE26938)/Homer	0.001	4.05%	Rattus norvegicus	Expressed during embryo development. Epimutations in sperm are related to spermatogenesis defects and infertility. Also prenophros development in Xenopus embryo.
MafA(bZIP)/Islet-MafA-ChIP-Seq(GSE30298)/Homer	0.001	7.75%	Mus musculus
EBF2(EBF)/BrownAdipose-EBF2-ChIP-Seq(GSE97114)/Homer	0.001	13.24%	Mus musculus
Ascl2(bHLH)/ESC-Ascl2-ChIP-Seq(GSE97712)/Homer	0.001	19.95%	Mus musculus
E2A(bHLH)/proBcell-E2A-ChIP-Seq(GSE21978)/Homer	0.001	23.80%	Mus musculus
ZNF382(Zf)/HEK293-ZNF382.GFP-ChIP-Seq(GSE58341)/Homer	0.01	0.16%	Homo sapiens
IRF2(IRF)/Erythroblas-IRF2-ChIP-Seq(GSE36985)/Homer	0.01	0.59%	Homo sapiens
RORg(NR)/Liver-Rorc-ChIP-Seq(GSE101115)/Homer	0.01	0.62%	Mus musculus	Shows high expression at embryo implantation sites and maybe related to immunity during embryo implantation.
Chop(bZIP)/MEF-Chop-ChIP-Seq(GSE35681)/Homer	0.01	1.07%	Mus musculus	May be involved in mouse preimplantation embryo stress response.
Atf4(bZIP)/MEF-Atf4-ChIP-Seq(GSE35681)/Homer	0.01	1.36%	Mus musculus	Stress response in zygote genome recognition and early embryo development.
MafK(bZIP)/C2C12-MafK-ChIP-Seq(GSE36030)/Homer	0.01	1.92%	Mus musculus	Key transcription facotr in the trophoectoblast's gene expression.
PSE(SNAPc)/K562-mStart-Seq/Homer	0.01	2.40%	Homo sapiens
CUX1(Homeobox)/K562-CUX1-ChIP-Seq(GSE92882)/Homer	0.01	2.73%	Homo sapiens	Involved in embryo development. Also, a testis-specific isoform may be related to the signalin between Sertoli cells and spermatids.
ZNF415(Zf)/HEK293-ZNF415.GFP-ChIP-Seq(GSE58341)/Homer	0.01	7.46%	Homo sapiens
NeuroD1(bHLH)/Islet-NeuroD1-ChIP-Seq(GSE30298)/Homer	0.01	9.49%	Mus musculus
RUNX2(Runt)/PCa-RUNX2-ChIP-Seq(GSE33889)/Homer	0.01	13.83%	Homo sapiens	Developing osteoblasts.
PR(NR)/T47D-PR-ChIP-Seq(GSE31130)/Homer	0.01	15.03%	Homo sapiens	Progesterone receptor in the female tract is important for embryo implantation.
EBF1(EBF)/Near-E2A-ChIP-Seq(GSE21512)/Homer	0.01	18.83%	Mus musculus	Maybe involved in somitogenesis in chicken. C2H2 related.
E-box/Drosophila-Promoters/Homer	0.0001	2.21%	Drosophila
HLH-1(bHLH)/cElegans-Embryo-HLH1-ChIP-Seq(modEncode)/Homer	0.001	6.71%	Caenorhabditis elegans
AT5G22990(C2H2)/col-AT5G22990-DAP-Seq(GSE60143)/Homer	1e-102	5.55%	Arabidopsis thaliana
AT3G10030(Trihelix)/colamp-AT3G10030-DAP-Seq(GSE60143)/Homer	1e-93	9.72%	Arabidopsis thaliana
ATHB33(ZFHD)/col-ATHB33-DAP-Seq(GSE60143)/Homer	1e-86	11.73%	Arabidopsis thaliana
At3g09600(MYBrelated)/colamp-At3g09600-DAP-Seq(GSE60143)/Homer	1e-84	3.73%	Arabidopsis thaliana
MYB105(MYB)/colamp-MYB105-DAP-Seq(GSE60143)/Homer	1e-84	7.40%	Arabidopsis thaliana
MYB56(MYB)/colamp-MYB56-DAP-Seq(GSE60143)/Homer	1e-84	10.96%	Arabidopsis thaliana
IDD2(C2H2)/colamp-IDD2-DAP-Seq(GSE60143)/Homer	1e-67	4.04%	Arabidopsis thaliana
NUC(C2H2)/col-NUC-DAP-Seq(GSE60143)/Homer	1e-62	3.67%	Arabidopsis thaliana
MGP(C2H2)/colamp-MGP-DAP-Seq(GSE60143)/Homer	1e-61	4.60%	Arabidopsis thaliana
At5g66730(C2H2)/colamp-At5g66730-DAP-Seq(GSE60143)/Homer	1e-56	4.85%	Arabidopsis thaliana
JKD(C2H2)/col-JKD-DAP-Seq(GSE60143)/Homer	1e-54	4.36%	Arabidopsis thaliana
MYB101(MYB)/colamp-MYB101-DAP-Seq(GSE60143)/Homer	1e-45	18.51%	Arabidopsis thaliana
IDD7(C2H2)/col-IDD7-DAP-Seq(GSE60143)/Homer	1e-40	5.33%	Arabidopsis thaliana
At1g14580(C2H2)/colamp-At1g14580-DAP-Seq(GSE60143)/Homer	1e-39	4.24%	Arabidopsis thaliana
AT2G15740(C2H2)/col-AT2G15740-DAP-Seq(GSE60143)/Homer	1e-36	11.31%	Arabidopsis thaliana
SGR5(C2H2)/colamp-SGR5-DAP-Seq(GSE60143)/Homer	1e-35	6.70%	Arabidopsis thaliana
AtIDD11(C2H2)/colamp-AtIDD11-DAP-Seq(GSE60143)/Homer	1e-34	5.21%	Arabidopsis thaliana
ATY13(MYB)/col-ATY13-DAP-Seq(GSE60143)/Homer	1e-27	29.31%	Arabidopsis thaliana
RAV1(RAV)/colamp-RAV1-DAP-Seq(GSE60143)/Homer	1e-26	5.02%	Arabidopsis thaliana
IDD5(C2H2)/colamp-IDD5-DAP-Seq(GSE60143)/Homer	1e-22	7.01%	Arabidopsis thaliana
ZML2(C2C2gata)/col-ZML2-DAP-Seq(GSE60143)/Homer	1e-19	2.32%	Arabidopsis thaliana
IDD4(C2H2)/col-IDD4-DAP-Seq(GSE60143)/Homer	1e-17	7.77%	Arabidopsis thaliana
LBD13(LOBAS2)/colamp-LBD13-DAP-Seq(GSE60143)/Homer	1e-15	17.71%	Arabidopsis thaliana
MYB88(MYB)/col-MYB88-DAP-Seq(GSE60143)/Homer	1e-15	35.59%	Arabidopsis thaliana
MYB83(MYB)/colamp-MYB83-DAP-Seq(GSE60143)/Homer	1e-13	11.58%	Arabidopsis thaliana
BPC6(BBRBPC)/col-BPC6-DAP-Seq(GSE60143)/Homer	1e-10	0.63%	Arabidopsis thaliana
At5g62940(C2C2dof)/col-At5g62940-DAP-Seq(GSE60143)/Homer	1e-10	25.13%	Arabidopsis thaliana
AT4G12670(MYBrelated)/col-AT4G12670-DAP-Seq(GSE60143)/Homer	1e-07	0.04%	Arabidopsis thaliana
TBP3(MYBrelated)/col-TBP3-DAP-Seq(GSE60143)/Homer	1e-07	5.94%	Arabidopsis thaliana
SVP(MADS)/col-SVP-DAP-Seq(GSE60143)/Homer	1e-06	2.97%	Arabidopsis thaliana
ASL18(LOBAS2)/colamp-ASL18-DAP-Seq(GSE60143)/Homer	1e-06	19.45%	Arabidopsis thaliana
AT1G04880(ARID)/colamp-AT1G04880-DAP-Seq(GSE60143)/Homer	1e-05	0.51%	Arabidopsis thaliana
EIN3(EIL)/col-EIN3-DAP-Seq(GSE60143)/Homer	1e-05	0.51%	Arabidopsis thaliana
ATHB15(HB)/col-ATHB15-DAP-Seq(GSE60143)/Homer	1e-05	1.21%	Arabidopsis thaliana
AT1G72740(MYBrelated)/colamp-AT1G72740-DAP-Seq(GSE60143)/Homer	1e-05	6.53%	Arabidopsis thaliana
PLT3(AP2EREBP)/col-PLT3-DAP-Seq(GSE60143)/Homer	0.0001	0.75%	Arabidopsis thaliana
PHV(HB)/col-PHV-DAP-Seq(GSE60143)/Homer	0.0001	1.56%	Arabidopsis thaliana
AT1G24250(Orphan)/col-AT1G24250-DAP-Seq(GSE60143)/Homer	0.0001	2.15%	Arabidopsis thaliana
VIP1(bZIP)/col-VIP1-DAP-Seq(GSE60143)/Homer	0.001	1.87%	Arabidopsis thaliana
HAP3(CCAATHAP3)/col-HAP3-DAP-Seq(GSE60143)/Homer	0.001	2.91%	Arabidopsis thaliana
RKD2(RWPRK)/colamp-RKD2-DAP-Seq(GSE60143)/Homer	0.001	5.53%	Arabidopsis thaliana
CAMTA1(CAMTA)/col-CAMTA1-DAP-Seq(GSE60143)/Homer	0.001	7.41%	Arabidopsis thaliana
AT3G51470(DBP)/col-AT3G51470-DAP-Seq(GSE60143)/Homer	0.001	11.39%	Arabidopsis thaliana
WIP5(C2H2)/colamp-WIP5-DAP-Seq(GSE60143)/Homer	0.001	11.50%	Arabidopsis thaliana
AT5G02460(C2C2dof)/col-AT5G02460-DAP-Seq(GSE60143)/Homer	0.001	17.66%	Arabidopsis thaliana
Adof1(C2C2dof)/col-Adof1-DAP-Seq(GSE60143)/Homer	0.001	18.02%	Arabidopsis thaliana
ZIM(C2C2gata)/col-ZIM-DAP-Seq(GSE60143)/Homer	0.01	0.06%	Arabidopsis thaliana
At5g22890(C2H2)/col-At5g22890-DAP-Seq(GSE60143)/Homer	0.01	0.28%	Arabidopsis thaliana
AGL15(MADS)/col-AGL15-DAP-Seq(GSE60143)/Homer	0.01	0.73%	Arabidopsis thaliana
FRS9(ND)/col-FRS9-DAP-Seq(GSE60143)/Homer	0.01	3.05%	Arabidopsis thaliana
VRN1(ABI3VP1)/col-VRN1-DAP-Seq(GSE60143)/Homer	0.01	4.33%	Arabidopsis thaliana
REM19(REM)/colamp-REM19-DAP-Seq(GSE60143)/Homer	0.01	7.83%	Arabidopsis thaliana
dof24(C2C2dof)/col-dof24-DAP-Seq(GSE60143)/Homer	0.01	13.75%	Arabidopsis thaliana
TF3A(C2H2)/col-TF3A-DAP-Seq(GSE60143)/Homer	0.01	16.40%	Arabidopsis thaliana
AT3G12130(C3H)/colamp-AT3G12130-DAP-Seq(GSE60143)/Homer	0.01	16.56%	Arabidopsis thaliana
RLR1?/SacCer-Promoters/Homer	1e-06	7.61%	Saccharomyces cerevisiae
