# Supplementary material for: Micrococcal nuclease sequencing of porcine sperm suggests enriched co-location between retained histones and genomic regions related to semen quality and early embryo development
Source: PeerJ. 2023 Jun 21;11:e15520. doi: 10.7717/peerj.15520 (PMC10290446; doi:10.7717/peerj.15520)
Supplement: Supplemental Information 11 — Motif name, P-value, percentage of targets sequences with motif, comments on the cognate transcription factor. Comments on the cognate transcription factor contains comments for these transcription factors with direct relevant functions in spermatogenesis or embryo development mostly obtained from searches in the GeneCards® database (https://www.genecards.org) and PubMed. Some of these binding motifs are from studies in Arabidopsis and were not included in the searches. [file peerj-11-15520-s011.xlsx]

## Sheet: Sheet1
Name	P-value	% of Targets Sequences with Motif	Species	Comments on the cognate transcription factor
ZNF416(Zf)/HEK293-ZNF416.GFP-ChIP-Seq(GSE58341)/Homer	1e-85	35.15%	Homo sapiens
Zic(Zf)/Cerebellum-ZIC1.2-ChIP-Seq(GSE60731)/Homer	1e-78	37.65%	Mus musculus	Early development of the central nervous system.
Rbpj1(?)/Panc1-Rbpj1-ChIP-Seq(GSE47459)/Homer	1e-66	36.64%	Mus musculus
Zfp57(Zf)/H1-ZFP57.HA-ChIP-Seq(GSE115387)/Homer	1e-35	9.91%	Homo sapiens	Embryonic stem cell-specific transcription factor.
bZIP:IRF(bZIP,IRF)/Th17-BatF-ChIP-Seq(GSE39756)/Homer	1e-33	6.16%	Mus musculus	Stress control during spermiogenesis.
NeuroG2(bHLH)/Fibroblast-NeuroG2-ChIP-Seq(GSE75910)/Homer	1e-29	30.48%	Homo sapiens	Early neuronal development in mouse embryo (in collaboration with Olig2).
Olig2(bHLH)/Neuron-Olig2-ChIP-Seq(GSE30882)/Homer	1e-29	31.61%	Mus musculus	Essential regulator of ventral neuroectodermal progenitor cell fate.
AARE(HLH)/mES-cMyc-ChIP-Seq/Homer	1e-29	2.29%	Mus musculus
Erra(NR)/HepG2-Erra-ChIP-Seq(GSE31477)/Homer	1e-25	38.26%	Homo sapiens	Preimplantation embryo development.
NFY(CCAAT)/Promoter/Homer	1e-18	11.98%		Interacts with nucleososomes. Corresponds the most enriched binding motifs and DNase I hypersensitive sites in 2-cell stage embryos.
Chop(bZIP)/MEF-Chop-ChIP-Seq(GSE35681)/Homer	1e-16	3.23%	Mus musculus	May be involved in mouse preimplantation embryo stress response.
Twist2(bHLH)/Myoblast-Twist2.Ty1-ChIP-Seq(GSE127998)/Homer	1e-14	33.97%	Mus musculus	Oocyte and early embryo development. Osteoblast differentiation.
Duxbl(Homeobox)/NIH3T3-Duxbl.HA-ChIP-Seq(GSE119782)/Homer	1e-14	1.91%	Mus musculus
Atf4(bZIP)/MEF-Atf4-ChIP-Seq(GSE35681)/Homer	1e-13	3.51%	Mus musculus	Stress response in zygote genome recognition and early embryo development.
TCF4(bHLH)/SHSY5Y-TCF4-ChIP-Seq(GSE96915)/Homer	1e-12	28.47%	Homo sapiens	Differentiation of different tissues.
HOXA2(Homeobox)/mES-Hoxa2-ChIP-Seq(Donaldson_et_al.)/Homer	1e-09	2.08%	Mus musculus	Embryo development.
HOXA1(Homeobox)/mES-Hoxa1-ChIP-Seq(SRP084292)/Homer	1e-08	3.85%	Mus musculus
IRF1(IRF)/PBMC-IRF1-ChIP-Seq(GSE43036)/Homer	1e-07	1.84%	Homo sapiens	Immunity during pregnancy.
Mouse_Recombination_Hotspot(Zf)/Testis-DMC1-ChIP-Seq(GSE24438)/Homer	1e-07	1.01%	Mus musculus	DMC1 is important in meiosis.
PBX1(Homeobox)/MCF7-PBX1-ChIP-Seq(GSE28007)/Homer	1e-06	0.90%	Homo sapiens	Development of some organs.
SF1(NR)/H295R-Nr5a1-ChIP-Seq(GSE44220)/Homer	1e-06	13.38%	Homo sapiens	Sexual determination in embryo.
Pitx1:Ebox(Homeobox,bHLH)/Hindlimb-Pitx1-ChIP-Seq(GSE41591)/Homer	1e-06	2.26%	Mus musculus
NFIL3(bZIP)/HepG2-NFIL3-ChIP-Seq(Encode)/Homer	1e-05	5.07%	Homo sapiens	Embryo development.
Foxh1(Forkhead)/hESC-FOXH1-ChIP-Seq(GSE29422)/Homer	0.001	6.44%	Homo sapiens	FOXH1 protein binds SMAD2. Heart development. Is the principal effector of Nodal autoregulation.
IRF:BATF(IRF:bZIP)/pDC-Irf8-ChIP-Seq(GSE66899)/Homer	0.001	1.06%	Mus musculus
Gfi1b(Zf)/HPC7-Gfi1b-ChIP-Seq(GSE22178)/Homer	0.01	9.41%	Mus musculus	Erytroblast differentiation.
Hnf1(Homeobox)/Liver-Foxa2-Chip-Seq(GSE25694)/Homer	0.01	1.06%	Homo sapiens	Hnf1 regulates epididymal function. Embryo development.
HLF(bZIP)/HSC-HLF.Flag-ChIP-Seq(GSE69817)/Homer	0.01	5.92%	Mus musculus
AT3G10030(Trihelix)/colamp-AT3G10030-DAP-Seq(GSE60143)/Homer	1e-116	26.09%	Arabidopsis thaliana
ATHB33(ZFHD)/col-ATHB33-DAP-Seq(GSE60143)/Homer	1e-116	32.30%	Arabidopsis thaliana
MYB56(MYB)/colamp-MYB56-DAP-Seq(GSE60143)/Homer	1e-102	27.13%	Arabidopsis thaliana
AT2G15740(C2H2)/col-AT2G15740-DAP-Seq(GSE60143)/Homer	1e-82	30.50%	Arabidopsis thaliana
AT5G22990(C2H2)/col-AT5G22990-DAP-Seq(GSE60143)/Homer	1e-74	14.25%	Arabidopsis thaliana
MYB105(MYB)/colamp-MYB105-DAP-Seq(GSE60143)/Homer	1e-65	18.42%	Arabidopsis thaliana
AT5G23930(mTERF)/col-AT5G23930-DAP-Seq(GSE60143)/Homer	1e-51	26.96%	Arabidopsis thaliana
MGP(C2H2)/colamp-MGP-DAP-Seq(GSE60143)/Homer	1e-43	8.19%	Arabidopsis thaliana
At1g19210(AP2EREBP)/colamp-At1g19210-DAP-Seq(GSE60143)/Homer	1e-43	22.10%	Arabidopsis thaliana
MYB101(MYB)/colamp-MYB101-DAP-Seq(GSE60143)/Homer	1e-43	34.28%	Arabidopsis thaliana
At5g66730(C2H2)/colamp-At5g66730-DAP-Seq(GSE60143)/Homer	1e-40	8.42%	Arabidopsis thaliana
AtIDD11(C2H2)/colamp-AtIDD11-DAP-Seq(GSE60143)/Homer	1e-39	9.44%	Arabidopsis thaliana
IDD7(C2H2)/col-IDD7-DAP-Seq(GSE60143)/Homer	1e-38	9.55%	Arabidopsis thaliana
NUC(C2H2)/col-NUC-DAP-Seq(GSE60143)/Homer	1e-37	6.30%	Arabidopsis thaliana
ATY13(MYB)/col-ATY13-DAP-Seq(GSE60143)/Homer	1e-30	44.02%	Arabidopsis thaliana
CAMTA1(CAMTA)/col-CAMTA1-DAP-Seq(GSE60143)/Homer	1e-29	10.52%	Arabidopsis thaliana
BPC6(BBRBPC)/col-BPC6-DAP-Seq(GSE60143)/Homer	1e-28	2.12%	Arabidopsis thaliana
IDD2(C2H2)/colamp-IDD2-DAP-Seq(GSE60143)/Homer	1e-27	6.18%	Arabidopsis thaliana
IDD4(C2H2)/col-IDD4-DAP-Seq(GSE60143)/Homer	1e-27	13.82%	Arabidopsis thaliana
SRS7(SRS)/colamp-SRS7-DAP-Seq(GSE60143)/Homer	1e-26	48.71%	Arabidopsis thaliana
SGR5(C2H2)/colamp-SGR5-DAP-Seq(GSE60143)/Homer	1e-26	11.30%	Arabidopsis thaliana
ZML2(C2C2gata)/col-ZML2-DAP-Seq(GSE60143)/Homer	1e-25	5.02%	Arabidopsis thaliana
IDD5(C2H2)/colamp-IDD5-DAP-Seq(GSE60143)/Homer	1e-24	11.94%	Arabidopsis thaliana
At1g14580(C2H2)/colamp-At1g14580-DAP-Seq(GSE60143)/Homer	1e-21	6.13%	Arabidopsis thaliana
JKD(C2H2)/col-JKD-DAP-Seq(GSE60143)/Homer	1e-21	6.37%	Arabidopsis thaliana
At5g22890(C2H2)/col-At5g22890-DAP-Seq(GSE60143)/Homer	1e-10	1.04%	Arabidopsis thaliana
CRF4(AP2EREBP)/colamp-CRF4-DAP-Seq(GSE60143)/Homer	1e-09	6.75%	Arabidopsis thaliana
ERF5(AP2EREBP)/colamp-ERF5-DAP-Seq(GSE60143)/Homer	1e-09	5.80%	Arabidopsis thaliana
At1g36060(AP2EREBP)/colamp-At1g36060-DAP-Seq(GSE60143)/Homer	1e-07	6.18%	Arabidopsis thaliana
WUS1(Homeobox)/colamp-WUS1-DAP-Seq(GSE60143)/Homer	1e-07	4.29%	Arabidopsis thaliana
O2(bZIP)/Corn-O2-ChIP-Seq(GSE63991)/Homer	1e-07	2.03%	Zea mais
EIN3(EIL)/col-EIN3-DAP-Seq(GSE60143)/Homer	1e-06	1.46%	Arabidopsis thaliana
Lhx3(Homeobox)/Neuron-Lhx3-ChIP-Seq(GSE31456)/Homer	1e-06	17.24%	Arabidopsis thaliana
ATHB34(ZFHD)/colamp-ATHB34-DAP-Seq(GSE60143)/Homer	1e-06	7.93%	Arabidopsis thaliana
dof42(C2C2dof)/col-dof42-DAP-Seq(GSE60143)/Homer	1e-06	6.58%	Arabidopsis thaliana
At3g24120(G2like)/col-At3g24120-DAP-Seq(GSE60143)/Homer	1e-06	42.70%	Arabidopsis thaliana
AT1G04880(ARID)/colamp-AT1G04880-DAP-Seq(GSE60143)/Homer	1e-05	1.60%	Arabidopsis thaliana
FRS9(ND)/col-FRS9-DAP-Seq(GSE60143)/Homer	0.0001	4.08%	Arabidopsis thaliana
EIL4(EIL)/Tomato-EIL4-ChIP-Seq(GSE116581)/Homer	0.001	0.87%	Arabidopsis thaliana
ATHB23(ZFHD)/col-ATHB23-DAP-Seq(GSE60143)/Homer	0.001	8.09%	Arabidopsis thaliana
At3g04030(G2like)/col-At3g04030-DAP-Seq(GSE60143)/Homer	0.001	13.40%	Arabidopsis thaliana
ERF1(AP2EREBP)/colamp-ERF1-DAP-Seq(GSE60143)/Homer	0.001	6.46%	Arabidopsis thaliana
TRP2(MYBrelated)/colamp-TRP2-DAP-Seq(GSE60143)/Homer	0.001	1.67%	Arabidopsis thaliana
ATHB25(ZFHD)/colamp-ATHB25-DAP-Seq(GSE60143)/Homer	0.01	9.39%	Arabidopsis thaliana
AT4G12670(MYBrelated)/col-AT4G12670-DAP-Seq(GSE60143)/Homer	0.01	0.05%	Arabidopsis thaliana
RAV1(RAV)/colamp-RAV1-DAP-Seq(GSE60143)/Homer	0.01	6.18%	Arabidopsis thaliana
